# Supplementary material for: Characterizing the role of PP2A B’’ family subunits in mechanical stress response and plant development through calcium and ABA signaling in Arabidopsis thaliana
Source: PLoS One. 2024 Nov 14;19(11):e0313590. doi: 10.1371/journal.pone.0313590 (PMC11563394; doi:10.1371/journal.pone.0313590)
Supplement: S1 Dataset — (XLSX) [file pone.0313590.s009.xlsx]

## Sheet: Sheet1
Dataset S1. TPM values for all genes in wild type and atb''αβγδ plants.
*atb''abgd means atb''αβγδ mutant, and WT means the wild type
*The dataset for the wild type is the same as the "WT1" dataset in a previous study (Yoon et al., Plant Physiol Biochem, 2024, 215: 109021)
SeqID	unbrushed_atb''abgd_rep1	unbrushed_atb''abgd_rep2	unbrushed_atb''abgd_rep3	unbrushed_WT_rep1	unbrushed_WT_rep2	unbrushed_WT_rep3	brushed_atb''abgd_rep1	brushed_atb''abgd_rep2	brushed_atb''abgd_rep3	brushed_WT_rep1	brushed_WT_rep2	brushed_WT_rep3
AT1G01010.1	19.8939	3.23218	2.88468	3.47323	2.66681	3.02779	14.4442	14.2713	3.71694	6.12855	3.80449	15.1138
AT1G01020.1	4.3586	3.31864	3.77434	4.86082	3.12614	3.56543	3.18351	3.82062	4.21449	3.6217	1.63923	4.1901
AT1G01020.2	4.14406	2.45542	3.25684	3.41114	3.71532	2.22197	3.15035	3.71239	2.67899	3.1085	1.89837	2.97412
AT1G01020.3	4.23057	1.47132	2.38972	2.78027	3.49487	2.02843	2.69587	2.93411	2.36676	4.03887	1.21125	3.09946
AT1G01020.4	2.53403	2.07711	2.11221	3.08292	2.97408	3.25898	2.66811	2.32999	3.12741	4.61848	0.820788	2.82898
AT1G01020.5	3.12114	2.22173	3.16298	4.21356	3.35788	2.84562	2.77674	2.79128	3.5167	2.9013	1.05352	2.47578
AT1G01020.6	2.38557	0.983299	0.937417	0.380064	1.22215	1.67267	1.06679	1.51664	1.1863	2.06057	0.242849	1.23651
AT1G01030.1	1.57703	0.731284	1.2394	2.44968	2.3026	1.56106	1.00494	3.28125	1.05871	0.914096	0.662229	1.03749
AT1G01030.2	0.642819	0.94844	0.723347	0.651715	1.32028	0.708618	1.37195	2.05688	0.427185	0.836851	0.312319	0.978601
AT1G01040.1	7.02902	6.38402	7.52682	6.88529	8.37175	5.83629	6.95416	6.45548	9.25134	7.67382	3.47328	5.81378
AT1G01040.2	7.06784	6.67905	7.30932	6.19172	7.56464	5.72627	6.15706	6.14003	8.62057	7.58448	3.33814	5.67321
AT1G01046.1	10.3222	12.8438	19.875	7.48251	17.7682	19.222	12.1167	12.5282	15.6301	11.8253	2.75832	12.0998
AT1G01050.1	77.1415	81.1315	73.8958	97.2199	85.5463	83.1687	73.0501	72.9378	64.6719	81.1651	80.7259	74.5273
AT1G01050.2	30.3124	35.662	25.3051	58.31	39.1624	34.0509	27.4714	29.5609	28.4756	35.0046	39.0505	31.587
AT1G01060.1	5.03269	9.69007	7.95715	10.0319	9.46457	7.48239	4.13069	6.87777	6.95228	6.35574	5.42175	6.47009
AT1G01060.2	4.5381	7.71597	7.39527	7.95299	7.17987	5.84639	3.61703	5.83194	6.2126	5.16983	4.15776	6.32225
AT1G01060.3	4.90284	9.54865	7.21212	9.12878	7.84328	6.20364	4.6442	6.20935	5.74329	4.84348	3.18992	4.96185
AT1G01060.4	7.2732	12.09	9.50013	15.4068	11.0597	9.00949	6.18146	8.43303	8.48641	8.57285	6.64503	7.85894
AT1G01060.5	2.95678	5.92918	4.66299	7.95789	5.04727	4.95123	2.62857	3.82792	3.91114	3.87664	2.82335	3.76307
AT1G01060.6	2.78073	4.11719	3.37154	7.34479	4.68429	4.62685	2.78313	3.9079	4.01196	3.35334	2.62031	3.73753
AT1G01060.7	5.12952	8.50479	7.00404	8.35448	8.05952	7.03189	4.81704	6.4497	5.81916	6.34154	4.37842	6.11795
AT1G01060.8	3.32168	7.2425	7.26795	10.8887	6.44337	6.49514	4.20637	5.13108	6.35948	5.81381	3.01256	5.68889
AT1G01070.1	7.16517	3.84201	4.88365	3.25288	5.66211	5.82159	3.33457	4.69454	3.70816	4.41908	4.33772	5.25609
AT1G01070.2	5.24925	2.79981	2.3387	2.63846	3.02255	3.26585	2.36059	2.60227	2.08461	3.52914	1.8176	4.27137
AT1G01080.1	28.143	32.3104	29.336	38.7706	28.9761	37.6114	27.0265	27.8205	26.0649	26.5638	22.9356	23.1908
AT1G01080.2	24.9917	36.8737	29.2385	35.8346	27.5857	33.3128	26.3648	26.7873	24.9971	26.5705	22.0299	22.1484
AT1G01080.3	21.8094	28.8414	25.9959	27.0924	24.5717	29.6468	22.9272	25.2939	22.206	23.5973	18.779	17.9059
AT1G01090.1	146.454	159.319	142.351	198.229	140.151	142.289	169.896	141.351	127.057	146.355	160.415	155.272
AT1G01100.1	127.433	114.769	89.1383	71.4656	112.94	109.11	101.84	88.6346	99.9036	120.439	82.547	127.948
AT1G01100.2	193.736	180.905	152.571	80.9479	170.599	173.319	185.547	164.114	135.524	195.471	139.568	213.545
AT1G01100.3	90.5003	71.0843	60.6717	62.4994	66.1999	71.3344	87.4764	63.6528	51.8019	70.3125	63.3431	89.2504
AT1G01100.4	120.946	107.746	83.2921	74.6281	99.917	100.321	95.1737	86.3619	78.3632	121.365	75.8683	113.686
AT1G01110.1	1.36485	1.19276	1.37175	2.28317	1.92018	1.90963	1.4296	1.27426	1.80904	2.55589	0.448885	1.36255
AT1G01110.2	1.67577	1.92305	1.8857	2.6617	2.73163	1.93527	1.43062	2.2188	2.17423	2.37551	1.0313	1.44563
AT1G01120.1	23.4258	42.376	51.5637	19.0106	30.0969	32.7901	69.8755	63.2742	88.5159	37.0409	51.9795	44.6139
AT1G01130.1	11.9913	10.1942	5.89002	3.18404	11.6722	8.16054	14.2101	7.97004	16.3984	23.7136	6.71387	18.6462
AT1G01140.1	23.8752	19.8324	18.626	15.1033	17.7102	14.3086	88.477	98.9064	119.299	48.6518	41.3061	50.9297
AT1G01140.2	19.3801	17.8854	14.1981	13.3493	13.2868	12.4523	69.4675	76.4077	103.904	42.748	37.7071	42.0521
AT1G01140.3	19.2487	17.1395	15.45	15.4841	15.209	16.7814	73.786	80.1213	109.535	41.3922	34.9433	40.3186
AT1G01150.1	0.0776217	0.0839857	0.106756	0	0.0835093	0.134462	0	0	0	0.0741044	0.082969	0.0649924
AT1G01150.2	0.279802	0	0	0	0.100342	0	0	0	0.0973984	0.356165	0.0996926	0
AT1G01150.3	0.262044	0	0.120133	0	0.375894	0.0756556	0	0	0.182434	0.16678	0.280096	0.219409
AT1G01160.1	28.2232	22.4309	22.0194	18.1984	21.1995	22.7563	24.9619	29.5214	29.3661	31.4514	19.9654	23.889
AT1G01160.2	13.7751	9.45664	12.5431	9.42928	11.6515	10.6146	11.8654	11.8763	13.9884	14.7834	9.24062	12.8861
AT1G01170.1	126.907	117.503	103.007	161.483	107.212	151.905	122.302	149.231	111.454	152.339	40.6949	144.407
AT1G01170.2	40.0435	41.7134	43.3555	69.3616	37.8103	43.1696	33.4037	54.0302	44.0415	61.6138	16.3923	47.7957
AT1G01180.1	7.58897	9.80558	11.552	10.3533	7.21338	10.0192	10.9322	12.6984	10.0795	13.7164	10.8682	9.62387
AT1G01183.1	0	3.11122	0	0	0	0	0	0	3.00283	0	0	0
AT1G01190.1	0.514255	1.04328	1.67977	1.00364	2.90462	1.67031	0.784758	0.546138	1.34258	3.43667	1.44292	1.13028
AT1G01190.2	0.761803	1.03033	2.44471	1.13277	2.18556	0.989742	0.65578	0.462305	1.25961	2.24246	1.83214	0.903629
AT1G01200.1	1.0664	1.05768	2.44442	0.198212	1.91214	2.15518	2.08632	1.61787	1.29924	2.37551	1.04487	1.56256
AT1G01210.1	12.7103	6.50452	10.3941	6.89588	13.8592	11.1577	10.6457	7.9218	9.50655	8.03493	4.77344	12.0805
AT1G01210.2	7.21013	6.58774	7.05162	2.50161	6.89513	4.8572	7.52322	6.41741	5.68894	6.11859	2.56894	8.85429
AT1G01210.3	9.17869	6.47689	7.86699	4.45056	13.3096	9.33264	5.3716	5.81232	7.36257	6.34984	2.98596	8.7991
AT1G01220.1	1.46238	1.77603	2.17545	1.96372	2.08704	1.86117	1.56948	1.23157	1.43365	1.33913	1.05272	1.07452
AT1G01220.2	1.50063	1.47333	1.52879	1.98345	1.88353	1.58859	1.22654	1.14677	1.01571	1.16733	1.18816	0.95399
AT1G01220.3	2.17756	1.62173	2.1003	2.39692	1.9472	1.64112	1.40753	1.20133	1.29943	1.29593	1.23936	1.34969
AT1G01220.4	1.90001	1.57397	2.28651	2.18516	1.88443	2.28852	1.25456	1.04494	1.36412	1.41712	0.951987	1.21801
AT1G01220.5	1.41406	1.49812	1.78274	1.90553	1.86995	1.93923	1.54924	1.07266	1.23058	1.32186	1.10212	1.33199
AT1G01220.6	1.98523	1.63504	2.11909	2.44529	1.84891	1.84781	1.55822	1.65428	1.23771	1.55582	0.633432	1.29009
AT1G01220.7	1.89498	1.91366	1.95468	2.07811	2.31055	2.27049	1.12704	1.68664	1.25331	1.47744	1.38411	1.40155
AT1G01220.8	1.57025	1.79701	2.20115	2.08795	1.85179	1.80469	1.30445	0.952915	1.35599	1.64324	0.968322	1.34005
AT1G01225.1	2.39	3.12469	3.01313	3.88702	4.0712	3.62263	2.52496	2.17558	3.84778	3.13734	5.32218	2.25128
AT1G01230.1	26.8071	31.7862	27.2727	17.6099	22.6509	26.9294	32.0711	34.616	29.1449	28.8645	19.7567	32.7971
AT1G01240.1	8.74285	5.66029	6.7021	4.55544	4.24041	3.41385	7.73918	10.2634	7.55852	5.95214	3.06398	6.60033
AT1G01240.2	5.5998	2.82291	3.32569	2.55479	2.19075	2.36999	2.92813	5.17464	4.12006	3.52354	2.51666	3.3034
AT1G01240.3	4.75317	2.51672	3.68586	2.48125	2.17604	1.09492	3.27648	4.48016	3.43234	3.95849	1.51337	2.96369
AT1G01240.4	6.1679	3.33679	5.04936	3.43929	2.6069	2.60753	3.65458	5.70365	4.52409	5.11731	2.27609	4.18067
AT1G01240.5	4.3318	3.12463	4.12454	3.71609	2.21069	1.97217	3.70284	5.59457	3.47974	3.65833	1.2466	2.883
AT1G01250.1	2.04592	0.260431	3.97246	0	2.58954	5.62888	1.24319	3.06743	2.89061	0.22979	0.257278	1.61228
AT1G01260.1	3.12941	3.12882	4.14055	4.37354	4.26175	3.49964	7.51434	6.731	10.6728	5.59704	4.57291	6.30186
AT1G01260.2	3.02333	2.97826	3.78572	4.17687	3.59248	2.97038	6.35632	5.25772	8.90624	3.18789	2.94221	4.98729
AT1G01260.3	3.96557	3.46723	3.80126	4.28848	3.61994	2.4633	6.58282	5.39646	8.74256	3.74763	3.16836	5.43332
AT1G01270.1	0	0	0	0	0	0	0	0	0	0	0	0
AT1G01280.1	0	0	0	0	2.01735	3.42225	0	0	0.979088	0	0	0.112145
AT1G01290.1	4.56586	3.73387	3.65092	6.57217	4.91218	4.23058	4.43729	3.99513	5.8215	5.06856	2.95094	4.53423
AT1G01290.2	6.97282	5.55475	5.05844	9.99804	6.43004	7.30042	4.24544	5.20799	6.00137	5.55957	3.35802	6.73652
AT1G01300.1	37.362	45.774	43.9423	38.069	64.7166	63.2341	63.0375	49.6414	83.7395	80.3795	99.061	56.2486
AT1G01305.1	0	0	0	0	0	0	0	0	0	0	0	0
AT1G01310.1	0	0	0	0	0.354274	0	0	0	0	0.104792	0	0.0919064
AT1G01320.1	38.9004	45.0437	45.9913	53.0939	41.6782	43.322	40.3178	28.2633	31.2874	42.6061	28.6675	28.6268
AT1G01320.2	38.664	44.8866	48.6613	50.9552	41.654	40.8039	44.2403	29.3966	31.1857	40.571	28.696	29.0453
AT1G01320.3	41.6135	49.9386	50.6944	54.4991	47.2317	45.5378	46.008	31.4752	32.8426	43.301	29.8241	29.4664
AT1G01335.1	0	0	0	0	0	0	0	0	0	0	0	0
AT1G01340.1	2.49239	1.73362	1.0406	2.38249	2.25049	1.73472	3.97059	3.02504	5.71682	3.86661	2.14079	3.16757
AT1G01340.2	2.60907	1.63915	2.02568	1.92416	2.44478	1.16636	4.50509	3.57526	5.75689	4.4996	2.92376	3.31209
AT1G01350.1	28.4274	23.3114	22.2236	32.9543	19.5574	22.6782	23.4641	21.3372	29.8427	22.3542	18.2314	27.1219
AT1G01355.1	0	0	0	0	0	0.116226	0	0	0	0	0.143433	0
AT1G01355.2	0.273854	0	0	0	0	0.118598	0.257171	0.16619	0	0.522889	0	0
AT1G01355.3	0.141437	0	0.194523	0	0	0	0.265642	0	0	0	0.302361	0
AT1G01360.1	12.0087	13.8792	16.516	14.6099	18.9879	14.1835	12.9004	18.5502	17.7659	8.25102	5.34834	6.77942
AT1G01370.1	1.40328	1.77138	0.857767	1.13025	1.34197	2.09325	0.658897	1.04083	1.38402	1.04198	0.749975	0.718031
AT1G01370.2	1.31989	1.90413	1.51274	3.35282	1.81445	2.60397	1.99694	1.77996	1.99095	3.43021	1.64595	1.7191
AT1G01370.3	0.691948	1.60431	0.95166	0.440958	1.06347	1.4555	0.92828	1.4397	0.619368	0.849334	0.739616	0.910432
AT1G01370.4	1.42259	2.01283	1.80603	1.70854	2.11914	3.03301	1.23316	1.32816	1.71415	1.98495	0.81878	1.37438
AT1G01380.1	0.714719	0.773317	1.37617	1.27531	0.307572	1.60952	0.402708	1.21445	0	0.272933	0.458373	0.119686
AT1G01380.2	0.251113	0.407552	0.518046	0.700117	0.54032	0.434998	0.235816	0.609557	0	0.119867	0	0.210256
AT1G01380.3	0.38477	0	0	1.07276	0	0	0.36133	0	0	0.367335	0	0
AT1G01390.1	1.43934	1.49246	1.97957	2.87596	2.83894	2.90889	0.788468	0.655104	1.3152	1.31686	1.15387	0.853652
AT1G01390.2	0.876572	2.90855	2.33079	2.67203	3.58363	2.88509	1.09756	0.638343	1.1595	1.22738	0.874494	0.53823
AT1G01400.1	0.0936743	0.202709	0.386501	0	1.20935	0.567945	1.23155	0	1.07606	8.7641	0	3.13733
AT1G01410.1	0	0.106856	0	0	0	0	0	0	0	0	0	0
AT1G01420.1	2.11737	3.51282	3.49451	2.0465	3.87256	4.0958	1.85583	4.45446	2.21115	3.03214	1.65971	1.95016
AT1G01420.2	2.19083	2.75485	3.99036	2.3112	4.3318	3.8977	2.11298	4.16822	2.78254	2.20462	1.70885	1.7848
AT1G01430.1	26.096	30.3574	32.6406	34.6543	24.2347	27.0014	21.0122	23.6785	22.7362	24.7215	26.2814	24.8393
AT1G01440.1	13.6511	10.7905	12.673	11.122	10.8517	9.39332	10.7185	9.29677	11.2462	11.8741	10.5789	9.62027
AT1G01448.1	2.87828	2.77364	2.90709	5.66752	2.03214	2.18137	3.29421	3.11131	2.53611	4.07884	3.1727	2.93716
AT1G01448.2	2.54811	2.04224	2.20654	1.9471	1.57376	1.75744	3.23482	3.20721	2.90735	3.33362	2.32014	2.60764
AT1G01448.3	2.6959	1.8085	1.70557	1.98431	1.56621	2.00812	2.93674	2.09411	3.20945	1.95604	2.93925	1.71553
AT1G01450.1	1.21472	1.31431	1.3574	2.96337	1.47021	1.31514	1.78238	1.10574	1.8235	2.60927	1.1361	1.65276
AT1G01453.1	0.0789925	0	0	0	0.0849841	0	0.0741804	0	0	0.301652	0	0
AT1G01453.2	0.175124	0	0	0	0	0	0	0	0	0.0835941	0	0
AT1G01460.1	0.0584063	0	0	0	0.0628364	0	0	0	0	0	0	0.0489034
AT1G01470.1	203.481	47.5286	65.7773	40.025	55.3923	51.005	298.996	313.707	458.561	141.688	152.683	208.02
AT1G01480.1	15.3282	0.173967	0.147422	0.179311	0.11532	0	6.84489	3.44759	0.671626	2.14899	1.66133	6.23762
AT1G01480.2	11.0072	0.066908	0.170096	0	0.0665284	0	4.76182	2.55182	1.42069	2.3024	1.85074	4.4528
AT1G01490.1	27.7477	25.6382	27.8661	21.83	24.0149	23.379	20.962	24.5081	23.167	27.015	18.1333	27.5462
AT1G01490.2	20.7872	19.8407	18.8893	18.2147	18.6898	15.6254	17.3596	19.2826	18.3741	20.0578	14.3631	20.0779
AT1G01490.3	14.4597	13.4537	13.5417	10.4159	12.7721	10.3799	9.24631	12.4284	12.3387	12.6765	7.75799	12.955
AT1G01490.4	14.5325	13.1261	13.4695	12.4723	13.4595	10.1792	8.48499	11.1964	11.4811	12.5469	8.98248	14.3371
AT1G01500.1	13.9786	8.83909	10.32	7.28848	8.65875	11.426	11.2518	12.5592	9.28947	7.97244	8.21463	14.4403
AT1G01510.1	22.9107	24.9652	24.6818	25.369	24.6485	24.2497	27.1327	23.3124	28.6001	28.7879	26.8814	22.4882
AT1G01520.1	0.159038	0.774348	0.437461	0.354726	1.02661	0.619872	0.44805	0.386053	0.166082	0	0.0849972	0.0665811
AT1G01520.2	0.356174	0.231225	0.0979716	0.556099	0.459828	0.0616992	0.0668953	0.259375	0.14878	0	0.304568	0.298223
AT1G01520.3	0.150141	0.243676	0.103247	0.837203	0.565352	0.520172	0.281989	0.273342	0	0.0716688	0.0802421	0.377138
AT1G01520.4	0.601826	0.488377	0.103464	0.335585	0.404672	0.325791	0.141291	0.182611	0	0	0.0804108	0.0629884
AT1G01520.5	0.157637	0.682245	0.325205	0.615301	0.508781	0.477875	0.074017	0.286989	0.0823095	0.0752469	0.0842483	0.0659945
AT1G01530.1	0	0	0	0	0.456496	0.245009	0	0.343328	0	0	0	0
AT1G01540.1	35.09	36.2633	34.8033	27.9702	29.7052	29.8084	33.4805	31.5324	46.4513	35.5937	33.6004	37.6677
AT1G01540.2	40.1757	41.4253	42.3987	33.8809	36.3224	35.1423	42.1642	40.3733	51.8209	47.1845	39.7014	48.0855
AT1G01550.1	44.8376	45.6339	62.0421	39.2724	55.5807	52.0172	69.9846	67.0101	74.6895	62.0261	59.9627	68.1134
AT1G01550.2	37.6669	38.2807	47.4567	27.7547	47.3986	42.0627	64.5545	62.1258	67.8534	65.6914	56.5822	67.7513
AT1G01560.1	2.63515	0.543085	0.690325	0.699708	1.89001	0.3804	3.35841	2.05605	2.75186	6.52894	1.87779	4.5704
AT1G01560.2	6.38993	0.800548	1.75766	2.10035	2.46039	0.640845	11.4329	7.10243	10.185	17.2737	6.61444	12.897
AT1G01560.3	4.39371	0.709543	1.44306	0.731338	1.7638	0.511195	7.5747	4.93473	5.4101	8.57705	2.73372	6.47915
AT1G01560.4	4.81956	0.285737	1.27122	1.0308	1.27852	0.686205	5.95195	5.60916	5.30881	10.0848	2.82278	6.41242
AT1G01570.1	1.34375	0.403867	0.821381	1.41533	0.883468	0.517278	1.26189	1.2685	0.857553	1.4254	1.11714	1.43765
AT1G01570.2	1.19532	0.739039	0.939405	1.71391	0.42866	0.788808	1.92429	2.41795	1.18882	0.760768	1.21682	1.42976
AT1G01580.1	0.244349	0.440638	0.112021	0.454173	0.262883	0.529101	0.076488	0.0988565	0.297701	0	0.130591	0.409186
AT1G01580.2	0.225922	0.162963	0.0517865	0.125977	0.445608	0.29352	0.21216	0.0457008	0.235929	0	0.160991	0.315274
AT1G01590.1	0.286269	0.0442485	0.22498	0	0.17599	0.106264	0	0.0496354	0.213534	0.117127	0	0.102725
AT1G01600.1	5.03496	3.69848	5.40003	6.54236	9.74041	11.9227	3.21	2.1865	4.87206	2.86644	3.30809	1.89515
AT1G01610.1	27.3277	30.1741	32.4245	25.0432	27.1111	28.7624	33.9193	28.2743	31.8129	16.8939	29.8089	28.8362
AT1G01620.1	176.263	186.743	187.269	75.4623	126.521	150.149	202.208	173.92	231.444	158.556	244.446	213.577
AT1G01620.2	116.66	116.152	110.04	45.4562	84.9057	87.8959	121.919	114.617	148.19	113.696	151.859	134.265
AT1G01630.1	32.7855	40.4178	40.6019	49.9103	37.7695	41.59	37.0549	26.7629	32.2682	24.2366	26.6707	29.1517
AT1G01640.1	2.95286	2.06126	1.44106	1.48721	1.84461	0.660023	1.07341	1.73415	3.08365	2.45531	1.9345	2.71169
AT1G01640.2	1.74554	0.524626	0.800234	0.324445	1.98227	0.671948	1.00174	0.706194	1.92412	2.31451	0.725585	1.29914
AT1G01650.1	7.7023	5.15653	7.01802	4.08015	6.21489	5.79566	15.2799	13.0293	15.3831	9.09968	10.1368	9.3109
AT1G01650.2	5.32247	3.48317	4.30946	2.48918	4.61789	2.82548	9.95616	7.86654	11.2061	6.1877	5.04681	5.24715
AT1G01650.3	5.39968	3.24577	3.71318	2.86755	4.37999	2.85809	9.90002	7.64593	11.1434	5.56413	6.82522	5.34642
AT1G01650.4	6.67015	4.18378	5.84989	3.34203	4.78406	5.10745	13.1177	8.44762	13.6283	8.0291	7.69796	6.92042
AT1G01660.1	0.502814	0.340024	0.259326	0.771031	0.811429	0.489945	0.708275	0.610271	0.59072	1.02006	0.40309	0.47363
AT1G01660.2	0.849462	0.631887	0.43811	1.59864	0.514065	0.50583	0.398857	0.644376	0.665315	1.62194	0.794484	0.222266
AT1G01670.1	1.06817	1.44468	0.367272	1.34015	1.36466	0.983005	0.752322	1.05336	0.488022	0.892294	0.356798	1.11797
AT1G01670.2	1.1108	0.858479	0.872983	0.884849	0.85361	1.23699	0.670585	0.288898	0.414285	0.90897	0.169617	0.465034
AT1G01670.3	0.650611	1.05593	0.447404	0.362788	0.5833	0.75136	0.509148	0.658045	0.452952	0.828172	0.23181	0.272377
AT1G01680.1	1.62653	0.586627	3.60409	0	2.52763	1.174	1.69716	1.64511	2.07603	1.38029	0.869289	1.89151
AT1G01690.1	2.80735	2.11306	2.01446	3.40307	2.16673	2.643	1.60473	2.51845	3.18663	2.44709	0.587104	1.78849
AT1G01690.2	2.19791	2.50328	1.98873	3.93477	2.3024	2.80545	1.46654	1.89542	1.75165	2.98182	0.865542	1.88874
AT1G01690.3	2.21538	2.39701	2.52456	5.08246	1.90673	3.07012	2.25874	1.22918	3.1067	2.17542	1.21782	1.53694
AT1G01695.1	0.194124	0.700134	0	0.288656	0.905011	0.504416	0.303831	0.157074	0.337871	1.05019	0.345829	0.16254
AT1G01700.1	0.175028	0.189379	0.88265	1.43144	0.502145	0.50533	0.328732	0.0708113	0.487415	0.668389	0.062362	0.439652
AT1G01700.2	0	0.241606	0.844553	1.05837	0.480472	0.483519	0.366967	0.203265	0.40808	0.373065	0.119341	0.280451
AT1G01700.3	0.205916	0.297065	0.755208	1.30131	0.295379	0.416154	0.322286	0.416537	0.358394	0.39317	0	0.229884
AT1G01700.4	0	0.274917	0.873629	0.354201	0.888411	0.550182	0.35791	0.154193	0.663346	0.4245	0.271589	0.372303
AT1G01700.5	0.12895	0.279044	0.443373	0.575232	0.346827	0.502599	0.302736	0.078254	0.538645	0.55398	0.0689166	0.107969
AT1G01710.1	29.9598	29.4134	31.5759	28.066	28.2966	30.593	29.4971	27.4059	26.215	30.5893	30.8102	29.4158
AT1G01715.1	5.33721	2.75615	2.50243	2.16443	5.08954	2.52151	4.44253	3.09169	4.94024	5.21117	2.85245	5.48448
AT1G01715.2	3.60699	1.3009	2.12606	1.53242	2.21747	2.38031	3.38726	1.87622	4.30485	2.78763	2.75391	3.59538
AT1G01720.1	74.2499	21.1377	19.1918	42.1264	34.9134	28.5576	75.517	57.269	52.0538	61.9008	66.4612	73.9074
AT1G01725.1	20.9514	11.6584	19.4845	22.9204	13.5243	12.4435	12.7419	20.5853	22.0877	17.9065	10.8774	15.7047
AT1G01730.1	31.3629	22.2997	24.1553	26.6822	29.5	22.5079	32.8183	34.3677	34.1557	37.5555	25.2863	36.9142
AT1G01740.1	1.62751	1.05657	1.25349	1.30683	0.770423	1.07134	0.611348	0.474079	0.543872	1.74022	0.695853	0.926644
AT1G01740.2	0.898333	1.57948	1.6216	2.00368	1.26849	1.36164	1.21269	0.681448	0.703591	1.17924	0.960219	1.12826
AT1G01740.3	0.787029	1.30572	1.01027	0.936227	1.35476	1.36335	0.492723	0.955226	0.821888	1.7031	0.953414	1.14223
AT1G01740.4	1.69673	0.98853	0.98728	1.52834	1.33397	1.18699	0.428984	0.237616	0.749642	1.55754	0.558036	0.874256
AT1G01740.5	1.3873	1.42957	0.817716	1.6945	1.20824	0.801065	0.80649	0.400901	1.51774	1.45058	0.635517	1.54878
AT1G01750.1	1.13239	0.490094	2.02464	0.252574	1.21828	0.882729	0.957068	0.412319	1.18255	0.432432	0.605201	0.853334
AT1G01750.2	0.743427	0.321751	0.408984	1.82399	0.159963	0.128782	0.279255	0	0.931625	0.283896	0.158928	0.124494
AT1G01760.1	0.981119	1.85773	1.79916	0.273542	1.67127	1.34549	1.07491	0.992329	0.768431	1.63916	0.436962	1.23223
AT1G01760.2	1.53159	0.903908	2.10645	2.48446	2.17205	1.68837	1.56905	1.18294	1.09052	1.06341	1.86035	1.2824
AT1G01760.3	1.21386	0.90295	0.73039	0.169216	1.30593	1.18279	0.712447	0.644558	1.02994	0.941571	0.729834	1.46102
AT1G01760.4	0.849294	0.551356	0.817644	0.0947153	1.2792	0.956289	0.877313	0.721558	0.532147	0.648648	0.726241	1.28
AT1G01770.1	21.8945	14.6534	15.4597	14.0966	10.8305	10.2443	19.8401	17.5331	12.0686	18.101	11.5325	19.3906
AT1G01780.1	17.3589	11.8624	12.5654	23.6893	11.4265	10.1883	13.6202	14.8312	13.8343	21.9146	10.1318	15.0126
AT1G01790.1	22.2513	40.8169	45.4367	34.7638	41.0462	43.4347	27.9242	26.5173	30.8685	21.8926	31.3262	19.3484
AT1G01790.2	23.6334	38.288	43.9655	33.7578	38.3979	39.2283	25.8094	24.4414	30.8436	21.6919	27.8607	18.5368
AT1G01800.1	52.6774	42.1603	49.652	48.972	50.044	49.7601	52.9727	49.6103	50.2073	46.065	32.1883	54.2068
AT1G01800.2	37.5093	23.78	31.302	23.8569	29.5302	25.7199	31.1882	34.4997	32.0302	33.4782	20.6731	37.3769
AT1G01810.1	1.4773	3.01925	0.451508	0.549175	0.353191	1.5639	0.770728	0.597674	0.514246	0.156707	0.350906	1.78669
AT1G01820.1	59.7527	47.2702	54.4749	64.7417	50.8427	45.7174	61.4605	59.1115	66.2159	69.2168	40.3383	63.339
AT1G01830.1	4.97845	5.33432	5.38456	6.19892	5.51207	6.19593	4.13049	3.98915	4.03802	5.99875	3.77149	3.35903
AT1G01830.2	4.43387	5.25868	6.5085	5.80058	6.9718	6.4252	5.20471	4.39829	4.3186	4.96558	4.96717	4.3907
AT1G01830.3	6.07029	4.29445	6.42206	4.63466	6.38002	6.22838	4.0342	4.5339	3.94978	6.10728	4.09273	3.75333
AT1G01840.1	1.30438	1.83473	1.79396	0.727339	1.82432	3.38933	1.5924	0.633258	1.22594	2.73961	3.34618	1.52902
AT1G01860.1	9.45375	9.12987	6.4473	10.4559	8.40563	7.10552	4.84246	6.25861	6.28248	8.65241	3.59104	5.62596
AT1G01860.2	2.09598	3.35244	2.13067	3.86194	2.45105	2.289	1.71157	2.43331	1.80815	2.78401	1.46111	1.75496
AT1G01860.3	1.75229	1.99574	3.29787	2.57131	2.38131	1.91713	2.59823	2.12677	1.15573	2.11312	0.591475	1.23553
AT1G01860.4	2.69125	3.66683	2.74175	2.33437	2.78814	2.67633	1.77847	1.81466	1.66545	2.28382	1.91776	2.5872
AT1G01860.5	3.70175	3.54311	2.15395	3.49316	3.06348	3.32955	3.07514	2.76483	1.18945	1.22331	0.760916	1.66894
AT1G01870.1	0	0	0	0	0	0	0	0	0	1.38495	0	0
AT1G01880.1	0.407403	0.495906	0.350197	0.227173	0.767034	0.573411	0.286939	0.185426	0.478629	0.486178	0.435469	0.426397
AT1G01880.2	0.538369	0.466007	0.148087	0.240161	0.752966	0.373042	0.707802	0.196027	0.618436	0.411179	0.115091	0.586007
AT1G01880.3	0.653658	0.489635	0.484076	0.056075	0.595048	0.261304	0.28331	0.42719	0.367559	0.336021	0.644943	0.168402
AT1G01880.4	0.525264	1.13666	0.722413	0.146447	0.423829	0.341214	0.431608	0.318759	0.479963	0.501462	0.140362	0.439802
AT1G01890.1	0	0	0	0	0	0	0	0	0	0	0	0
AT1G01900.1	3.12832	2.85036	4.30249	2.47887	4.11844	3.81478	3.09237	3.34725	3.35285	1.92555	2.90385	1.10288
AT1G01910.1	9.96994	8.19505	8.39727	7.24009	8.48116	6.8949	11.5399	6.84764	7.90953	8.33762	7.35235	7.95953
AT1G01910.2	10.047	9.02601	8.79327	5.97582	10.154	7.70005	9.32061	10.7161	11.573	9.99867	5.79263	8.56528
AT1G01910.3	10.0994	6.95385	7.7707	5.59219	8.35807	6.05598	8.75466	7.80043	8.70293	5.86599	5.51084	8.27883
AT1G01910.4	7.48489	8.82815	8.16118	8.57292	7.76243	8.87756	8.73866	8.51159	8.73184	10.1714	5.91029	7.79149
AT1G01910.5	8.97843	8.02506	7.83851	6.96553	8.39952	7.43846	9.97114	8.05447	10.1099	8.04984	6.67614	7.84446
AT1G01920.1	2.1768	1.23962	1.41813	3.32201	2.15703	1.88542	2.58214	2.0858	3.23036	2.95318	2.08184	2.30227
AT1G01920.2	3.86802	2.63722	2.69635	3.95915	2.10921	3.07488	3.53287	2.76535	2.04734	3.38923	1.6991	3.63797
AT1G01920.3	2.83273	1.74387	2.14949	1.96084	2.88996	2.15742	2.47671	2.66751	3.0092	3.17064	1.20071	2.78078
AT1G01920.4	2.98197	2.43506	3.25001	4.07851	3.32921	2.92392	2.6418	2.86808	2.1152	2.41713	1.80418	2.5439
AT1G01920.5	3.13152	2.1994	2.04011	3.12473	2.65978	2.42683	2.52802	2.73388	1.83591	3.04207	1.76171	1.97801
AT1G01930.1	11.7463	10.1122	11.3788	13.0997	10.5493	10.4393	11.4144	10.6615	10.5066	10.6289	8.24294	11.0752
AT1G01940.1	19.0737	16.6688	14.798	17.5899	19.8628	18.3208	16.7636	12.317	18.3863	19.9603	11.3701	18.6321
AT1G01950.1	3.755	4.59445	3.61989	3.75715	3.62451	2.94839	7.25023	6.64455	8.39234	6.09759	5.02647	4.81891
AT1G01950.2	3.17131	4.06237	2.85761	3.25216	2.90204	2.43108	5.99048	6.1054	7.46101	5.22002	4.55868	4.45607
AT1G01950.3	2.73729	3.60721	3.37856	2.42649	3.58675	2.12771	6.03088	5.32416	6.5966	5.36051	3.97617	4.29001
AT1G01950.4	3.34323	3.89559	3.84014	2.99095	3.95255	2.32293	7.45216	5.30625	8.32543	6.94466	4.16259	4.39886
AT1G01960.1	27.6761	26.3765	26.4318	16.9532	24.0463	24.9449	30.8871	24.5781	26.4581	26.9673	18.9471	26.6444
AT1G01970.1	27.1671	36.5224	34.4299	59.7551	44.4828	44.8329	24.157	25.4341	21.2942	28.0325	26.6243	23.9027
AT1G01980.1	0	0.180174	0	0	0	0.0961538	0.0521258	0	0	0	0	0.0929519
AT1G01990.1	24.1612	15.5757	16.4159	16.2155	18.4447	20.6137	23.5724	22.7398	24.3248	24.1713	26.0576	24.4699
AT1G02000.1	9.66106	7.11703	7.27968	4.6994	7.57424	7.74469	8.83124	9.72986	9.60598	7.70242	10.7111	9.29394
AT1G02010.1	1.18683	1.20129	1.31636	1.53706	1.77112	0.994801	1.25834	1.57987	1.19942	1.35235	0.818446	1.02579
AT1G02010.2	1.63856	0.96704	1.22922	1.21824	1.28207	0.94615	0.932574	1.26556	1.65929	1.46951	0.424593	0.332598
AT1G02010.3	1.15047	1.24479	0.872983	2.38909	1.66454	1.16827	1.08039	1.68524	1.11857	1.66644	0.466448	0.797202
AT1G02010.4	1.17879	1.14349	0.838564	1.90392	2.4052	1.02099	0.877947	0.937359	1.1461	1.43582	0.477928	1.1912
AT1G02010.5	1.14073	1.27834	0.728411	2.08999	1.49024	1.12918	1.26253	0.791152	1.06362	1.24462	0.522563	1.12569
AT1G02010.6	1.25844	0.828813	0.827765	2.07466	1.47163	1.42172	0.924873	1.26176	1.71415	1.61931	0.467874	0.733003
AT1G02020.1	4.77311	3.34733	4.74112	2.95727	4.75477	3.71311	3.61078	2.95023	2.99994	3.67077	5.57433	3.47844
AT1G02020.2	2.85692	2.48229	3.15528	2.31716	3.67902	2.28703	3.37392	3.09971	2.66703	2.85143	4.44179	2.3196
AT1G02020.3	3.22968	2.19057	2.91706	2.2041	3.99326	2.71385	3.48561	2.63277	2.41628	3.49751	4.3281	3.10782
AT1G02030.1	0.351805	0.271892	0.0691214	0	0.27035	0.130591	0.141589	0	0.314903	0.623746	0	0.210404
AT1G02040.1	0.0914402	0	0	0	0.295128	0.6336	0	1.10982	0.381961	0.0872967	0	0.229688
AT1G02050.1	9.6135	6.33146	5.7486	8.4682	13.4155	26.8504	10.4017	7.27137	15.6409	10.5745	6.1059	11.3158
AT1G02060.1	8.1984	5.79196	6.16838	9.896	5.49968	6.0567	7.83483	7.6092	7.10102	6.62984	2.98979	6.4607
AT1G02065.1	2.13072	1.69516	1.7238	3.77401	3.30366	3.41961	0.88276	1.21698	5.75907	2.21366	1.94258	1.41674
AT1G02065.2	1.30028	0.95668	1.07299	1.62411	2.01442	2.11729	0.879168	0.631264	3.04162	1.78755	1.00069	0.609682
AT1G02067.1	0	1.56259	0	1.07372	0	0	0	0.584273	2.01086	0	0	0
AT1G02070.1	0.407661	0.294056	0.747561	1.06081	1.16955	0.706183	0	0.659711	0.567623	0.12973	0.580993	0
AT1G02080.1	7.79739	7.62726	8.66627	7.5888	8.28048	6.65394	8.98411	5.90177	8.30801	8.40547	4.36718	6.57691
AT1G02080.2	8.47693	7.82222	8.81219	6.92426	8.34212	6.78969	8.42645	6.26259	8.77837	8.40407	4.19711	6.63481
AT1G02080.3	7.60449	7.8096	8.50879	7.68215	7.93478	7.33079	8.16334	5.64904	7.95626	8.05289	4.04122	6.22333
AT1G02090.1	19.3512	17.0533	15.6555	22.4597	20.1595	16.9125	13.6498	14.3471	21.397	16.886	16.4725	16.4226
AT1G02090.2	13.0634	9.03834	8.43326	13.8748	11.3772	10.8529	12.2676	9.0601	11.3219	11.2837	11.3986	9.30096
AT1G02090.3	7.20792	7.15963	6.82555	11.4647	9.66153	8.54584	7.43462	7.02735	7.46548	9.41949	8.39914	6.67826
AT1G02100.1	21.1403	11.1123	15.053	22.2385	10.9686	10.1941	18.9373	20.472	21.9984	19.3235	14.3433	19.6465
AT1G02100.2	12.4582	7.6151	7.78826	11.4578	8.00708	7.49732	13.9783	12.2733	12.6721	9.65395	8.30115	14.1566
AT1G02100.3	17.0347	10.0851	12.8193	22.4027	13.5722	10.7178	18.9398	20.2851	16.7823	20.2518	11.5949	21.6638
AT1G02110.1	21.5165	21.3238	19.9621	13.4976	19.5067	18.3552	21.9477	17.8977	21.7916	25.4556	22.3049	20.9666
AT1G02120.1	27.0498	21.1137	24.9847	31.2241	30.9808	25.2012	25.4489	25.4407	28.4564	29.9693	19.7912	24.5709
AT1G02120.2	20.4977	15.2153	19.1438	20.6799	21.8473	18.2493	20.2786	18.8612	21.4554	21.3892	13.3497	17.2425
AT1G02120.3	17.6083	15.3715	17.0622	12.608	19.1054	16.7244	16.9585	18.7	19.433	17.9088	11.6564	15.9581
AT1G02130.1	41.8388	47.9873	44.7847	83.5131	42.6213	46.5322	46.3677	39.1699	41.9765	47.4149	55.3591	40.3712
AT1G02140.1	173.771	154.604	156.07	195.98	186.292	198.592	162.15	158.701	136.933	188.477	125.88	180.692
AT1G02145.1	5.68097	5.65218	5.20882	7.1366	4.7771	5.48609	4.47641	5.07223	4.36421	6.79502	4.39721	5.63145
AT1G02145.2	3.86211	2.81426	3.14365	7.29572	3.64627	3.68646	4.29299	2.67856	3.86855	3.91284	3.11719	3.82768
AT1G02145.3	7.26044	6.1022	5.26024	9.25373	7.60192	6.12011	6.81815	6.53038	7.24353	6.80767	5.40471	6.40481
AT1G02145.4	6.28547	4.64609	5.99132	8.53656	6.76222	4.68946	4.96751	4.30533	5.1991	6.47595	3.92465	5.83598
AT1G02150.1	109.194	122.37	108.868	112.222	100.794	106.505	103.713	98.4435	89.458	107.248	124.308	93.3346
AT1G02160.1	42.9403	32.3014	39.0903	27.3646	30.1383	26.743	32.2596	34.7448	37.582	32.21	21.2007	35.9538
AT1G02160.2	7.91006	6.7246	11.138	2.31039	12.3598	5.3831	8.13564	8.00044	8.26041	8.81023	3.22094	8.35768
AT1G02170.1	30.6822	24.8783	26.7425	25.725	22.9078	19.9793	48.3227	40.0211	49.7989	34.3033	35.5618	34.6043
AT1G02180.1	8.95559	12.3325	8.15797	7.13392	9.88513	8.8649	6.33483	5.78766	6.80164	7.9946	8.08072	5.84298
AT1G02190.1	1.271	0.423141	0.537862	0.327104	2.89259	1.6513	0.550881	0.593319	2.90984	0.653374	0.88829	0.327448
AT1G02190.2	0.546188	0.376071	0.614611	0.387623	1.60259	1.63426	0.326401	0.421855	3.00746	0.284421	1.00841	0.124724
AT1G02205.1	11.2905	9.06362	11.4583	15.0285	10.2857	14.4716	7.01147	5.91236	5.75266	5.47637	7.29937	7.47131
AT1G02205.2	11.3063	7.68339	9.71193	13.3612	10.6274	14.569	6.7431	5.39276	6.95999	5.83256	7.92961	7.20803
AT1G02205.3	8.87669	7.58247	11.2089	10.71	9.04735	12.904	7.50722	5.04034	4.71624	4.36112	7.26874	6.04156
AT1G02205.4	11.2549	8.13391	10.5755	15.7615	11.6464	16.2223	7.30165	5.83946	6.45986	5.74153	7.30078	7.48138
AT1G02205.5	9.41168	6.47675	8.97663	12.5873	8.30218	10.6505	4.91019	4.68301	5.42264	3.58031	5.01075	5.64609
AT1G02210.1	0	0	0	0	0	0	0	0	0	0	0	0
AT1G02220.1	26.3148	1.53312	5.93914	3.16043	4.79105	3.09741	18.7556	11.4651	4.43913	12.1103	6.77947	32.6545
AT1G02230.1	1.04587	0.161659	0.924697	0.0833125	1.28594	0.970571	0.631385	0.27201	0	0.927155	0	2.18925
AT1G02250.1	0	0.0983507	0	0	0.293379	0	0	0.110324	0	0	0	0
AT1G02260.1	7.60924	5.19247	6.83809	5.25553	7.1631	4.8681	6.25249	6.50677	7.90112	6.43893	4.57506	6.73319
AT1G02260.2	6.74063	6.25781	7.43939	5.9396	8.2815	4.39676	5.93927	6.21164	7.25644	7.3091	4.26962	6.16649
AT1G02270.1	10.4386	9.08901	8.66491	8.54159	7.97423	7.65031	20.0694	13.9439	23.0274	16.3341	11.8179	14.636
AT1G02270.2	8.63395	6.53275	5.72969	9.56145	5.58629	6.69378	14.8552	12.9707	17.15	12.3929	8.26069	11.324
AT1G02280.1	68.7398	72.2725	56.1409	64.4419	62.9273	71.1704	68.535	53.8329	64.403	72.4574	52.5094	59.3312
AT1G02280.2	60.6885	59.6136	52.7027	66.1476	50.7934	49.9444	52.6009	50.96	55.9092	62.7521	39	52.503
AT1G02290.1	7.16482	5.71564	7.01472	6.22978	8.42684	8.15159	5.30285	6.04299	5.89695	5.1591	7.7233	6.25328
AT1G02300.1	22.5693	15.9362	22.3732	13.5656	16.7919	16.8825	7.84469	17.2538	12.2436	14.1312	4.85615	12.3936
AT1G02305.1	114.975	68.1404	85.3562	77.3759	85.1436	63.396	102.243	112.803	78.9834	69.5859	58.025	100.29
AT1G02310.1	5.86532	0.751524	0.849134	2.58203	2.5739	1.13636	3.26133	3.09106	1.12831	2.65241	0.494951	1.29237
AT1G02310.2	3.5632	0.246085	0.625607	2.02915	1.46814	0.393986	1.63747	2.02432	0.870876	2.53321	0.567248	1.20608
AT1G02320.1	0	0	0	0	0	0	0	0	0	0	0	0
AT1G02330.1	33.9854	28.4057	26.833	54.9469	28.5348	27.5672	27.1869	25.5348	28.7306	25.6645	15.2803	31.2413
AT1G02335.1	4.2247	5.74315	7.4492	2.41615	4.89477	7.31836	7.32433	6.17938	9.50239	1.75809	4.39995	4.44434
AT1G02340.1	0.771198	0.750984	0.742459	0.688046	0.497816	0.734762	0.434531	0.936012	1.20803	0.441751	0.494596	0.710294
AT1G02340.2	0.804948	0.158353	0.301929	0	0.787276	0.316908	0.0687193	0.532895	0.534928	1.04792	0.234655	0.306355
AT1G02350.1	8.10195	7.67043	8.70538	7.90604	7.89931	8.11389	4.27972	4.30212	9.254	11.1188	9.20134	9.96361
AT1G02360.1	2.01463	3.2178	3.16661	2.56772	1.96101	0.997113	5.31534	4.65747	4.70863	2.83921	3.89665	4.33759
AT1G02360.2	2.0501	0.907439	2.30693	1.87063	1.50382	2.01781	5.4256	3.95855	4.76838	2.13513	4.18345	3.35506
AT1G02360.3	2.40138	1.92464	3.18038	1.98376	1.33961	0.616277	5.42894	3.67022	4.17958	1.6982	4.27803	4.39369
AT1G02370.1	5.8889	4.73494	4.01245	5.18164	4.59184	5.47496	4.46471	2.95077	3.78011	5.72521	1.7902	3.84508
AT1G02380.1	8.22643	6.16893	5.26497	2.0892	2.71646	3.03351	4.05386	3.45998	4.76321	5.13209	4.09186	6.68337
AT1G02390.1	3.77668	2.23908	1.28076	0.750054	1.33583	0.76177	9.27949	7.15826	4.97046	7.11231	9.06909	6.41104
AT1G02400.1	4.09678	0.410432	1.87815	0.169216	0.489725	0.328554	68.7511	49.8151	67.3426	23.3944	15.8942	26.6795
AT1G02400.2	2.97391	0.235444	0.698313	0.647136	0.936433	0.628248	38.8259	30.9886	41.1306	14.0572	9.38127	17.1266
AT1G02405.1	0.568746	0.307688	0.391108	0	0.152971	0.123153	1.0682	0.862866	0.742421	0	0.151982	0.357157
AT1G02410.1	10.4077	7.90089	8.65773	7.39475	13.0935	10.832	11.9019	12.0208	7.36268	8.97457	4.30635	11.9471
AT1G02410.2	5.59963	6.05873	6.48536	5.58748	7.05485	5.87112	7.12667	6.79633	4.07796	5.48657	3.78024	7.09452
AT1G02410.3	6.18207	5.51384	6.31936	4.47203	7.01049	6.51227	7.37452	7.60464	5.75795	5.34365	4.91131	6.92495
AT1G02420.1	2.39969	2.82553	2.42675	3.85686	2.35391	3.60675	3.11514	2.48422	3.75896	1.81928	1.2825	2.18654
AT1G02430.1	1.21864	0.119868	0.304733	0.2471	0.357565	0.479777	0.208073	0.403383	0.115692	0.528825	0.236834	0.64932
AT1G02430.2	1.12557	0	0.387007	0.470721	0.302735	0.60931	0.26425	0.683056	0.587709	0.26864	0.150388	0.942432
AT1G02440.1	1.15609	0	0.227143	2.3944	0.177682	0.429142	0.310188	0	0	0.315343	0	0.553135
AT1G02440.2	3.40346	1.07406	0	2.05596	2.59364	1.59676	1.19855	0.860587	6.21986	0.541539	0	2.96844
AT1G02450.1	5.33313	0.744566	3.31251	8.24994	17.213	5.8113	0.969339	0.626408	0.898282	8.04781	0	3.31305
AT1G02460.1	0.51611	0.22337	1.27768	1.38139	0.832885	0.804641	0.193868	0.250563	0.323381	0.591267	0.606831	0.604992
AT1G02470.1	9.47541	0.361845	1.37984	0.49728	2.39862	1.93106	7.4326	4.32956	0.698477	2.97987	2.50225	5.22693
AT1G02470.2	6.3313	0.304462	0.580511	0.313814	1.21094	1.58421	3.56737	3.58604	0.587709	2.95505	0.300776	2.47388
AT1G02475.1	54.4618	55.0979	60.5716	69.0693	58.1697	57.6447	61.0222	60.8511	51.9463	55.9358	47.3906	61.24
AT1G02480.1	0	0	0	0	0	0	0	0	0	0	0	0
AT1G02490.1	1.0771	0.776938	1.97516	2.00201	3.86265	0.621945	2.69729	0	4.49922	2.05658	1.53507	1.20247
AT1G02500.1	143.932	109.91	121.728	102.128	122.361	106.643	171.246	150.705	131.911	159.56	199.641	160.96
AT1G02500.2	133.224	106.138	111.48	102.282	111.797	99.8435	153.686	139.995	127.922	154.566	180.701	147.126
AT1G02510.1	0.0987588	0	0	0	0.318749	0.513233	0	0	0.309399	0	0	0
AT1G02520.1	0.224114	0.0538864	0.17124	0.277708	0.375065	0.150978	0.35077	0.151117	0.0780136	0.0475464	0.212936	0.1668
AT1G02520.2	0.398796	0.107873	0.171399	0.194576	0.268153	0.0863531	0.351095	0.0302514	0.182201	0.118976	0.0266418	0.166955
AT1G02520.3	0.185407	0.0573167	0.145713	0.384002	0.284958	0.0229412	0.547211	0	0.0829797	0.202292	0.0566228	0.155241
AT1G02530.1	0.104351	0.0282265	0.0717586	0.116374	0.0561329	0.0903823	0.0489969	0.0316629	0.0272431	0.0747167	0	0.131059
AT1G02530.2	0.254265	0	0	0.0567125	0.0547103	0.0220229	0.0716328	0.0308605	0.159316	0.0728231	0	0.0425791
AT1G02540.1	0	0	0	0	0	0	0	0	0	0	0	0
AT1G02550.1	0	0	0	0	0	0	0	0	0	0	0	0
AT1G02560.1	255.103	298.543	267.653	248.257	261.655	283.089	322.936	281.098	228.453	272.281	350.829	254.288
AT1G02570.1	0	0	0	0	0	0	0.0997144	0	0	0	0	0
AT1G02575.1	0	0	0	0	0.440814	0	0.384776	0	0.320913	0	0	0.0857676
AT1G02580.1	0.275023	0	0.0630415	0	0.049314	0.0397014	0.645674	0.166899	0	0.0437602	0.19598	0.0767587
AT1G02580.2	0	0	0	0	0	0	0.72008	0.0715895	0	0	0.315237	0.148161
AT1G02590.1	0	0	0	0	0	0	0	0	0	0	0	0
AT1G02600.1	0	0	0	0	0	0	0	0	0	0	0	0
AT1G02610.1	8.38232	7.31749	6.15726	1.59343	2.15205	2.8051	3.48859	3.81514	5.27204	2.36437	2.44357	6.06142
AT1G02610.2	6.04913	5.71543	6.21039	0.760128	1.55824	2.21383	3.6004	3.10221	2.84712	3.00952	1.00175	5.4216
AT1G02610.3	5.1611	6.14267	4.61385	2.73399	0.555257	1.0058	2.30218	1.25282	1.88639	4.43451	1.24124	3.67316
AT1G02620.1	0.387828	0.923175	0.426715	0	0.250347	0.134365	0.291362	0.188284	1.37702	1.11076	0.829091	1.75353
AT1G02630.1	0.541568	0.520862	0.910356	0	0.712123	0.72967	0.226034	0.365171	0.879752	0.402133	0.964794	0.403069
AT1G02630.2	0.133687	0.433944	0.551594	0	0.287655	0.347375	0	0.243386	0.418825	0.127629	0.500139	0.335808
AT1G02640.1	15.7892	22.527	12.5076	2.63263	7.7856	8.71485	12.6832	13.4332	28.6124	16.4407	19.3174	19.3767
AT1G02650.1	0.235289	0.50916	0.323602	0.2624	0.379704	0.662329	0.110478	0.42836	0.79856	0.673883	0.188624	1.13279
AT1G02650.2	0.671992	0.545316	0.154036	0.124904	0.0602469	0.679046	0.26294	0.543736	0.467837	0.908851	0.299286	0.890874
AT1G02660.1	16.2367	16.5056	10.4903	2.44241	3.98113	5.00389	60.4584	46.6084	85.2523	50.5763	55.4156	42.2075
AT1G02670.1	0.297921	0.107449	0.0682901	0	0.106839	0.215034	0.279772	0.12053	0.674085	0.094807	0.159222	0.0415747
AT1G02670.2	0.0808974	0.17506	0.111261	0.135328	0.174067	0.245239	0.265892	0.196372	0.887045	0.347542	0	0.203205
AT1G02670.3	0.292168	0.270962	0.229616	0.0930949	0.314329	0.180756	0.352761	0.202633	0.523043	0.0398469	0.133841	0.0698946
AT1G02670.4	0.222604	0.301069	0.153077	0	0.179616	0.0964031	0.104522	0.0675442	0.232464	0.159388	0.0594848	0.139789
AT1G02670.5	0.26905	0.0970361	0.246689	0.200034	0.241214	0.194195	0.463209	0.217699	0.60876	0.513716	0.383446	0.0375457
AT1G02670.6	0.092864	0.351672	0.191579	0.25891	0.299723	0.321733	0.174414	0.281775	0.824305	0.354624	0.198523	0.233264
AT1G02670.7	0.184928	0.150067	0.127169	0	0.248694	0.200217	0.217078	0.392786	0.675916	0.176548	0.197668	0.0774199
AT1G02680.1	19.0347	17.1414	14.309	28.8752	16.5354	17.5107	13.6561	20.0892	21.2359	25.1701	12.1318	19.5014
AT1G02690.1	5.93098	6.09639	5.23413	5.18126	8.72049	5.39391	5.89458	3.59925	6.45175	7.54964	6.49806	5.75228
AT1G02690.2	4.03741	6.16367	5.40065	5.98292	6.60472	5.02987	5.29765	2.88645	5.42912	8.07852	4.37466	4.63083
AT1G02700.1	1.18663	0.342379	0.108801	0.617569	1.87241	1.7815	3.34304	2.88046	4.70893	1.13286	1.60662	1.85465
AT1G02705.1	6.28518	9.24866	11.4104	15.701	11.0895	12.4119	12.749	9.4592	20.4783	14.8809	16.661	8.8411
AT1G02710.1	0.36764	0	1.51688	1.23	1.5821	0	1.72622	7.58554	0.767846	0.350981	1.1789	0.923471
AT1G02720.1	5.4006	6.49928	4.62332	9.09578	5.39522	5.82323	4.70935	5.88592	5.81245	6.31333	4.53565	5.7216
AT1G02720.2	3.12218	3.37816	2.93426	4.41043	3.75088	3.47044	3.37178	3.22101	3.85821	3.17941	2.3917	3.18059
AT1G02730.1	18.785	25.2363	26.8135	24.1514	28.5056	31.333	16.6136	13.3744	19.4172	30.3857	23.2941	17.171
AT1G02740.1	11.6462	10.8221	9.42203	6.18847	10.6133	9.73123	11.5158	11.5576	15.2383	10.4645	9.95882	11.7016
AT1G02750.1	11.9603	10.1002	12.5711	10.9527	11.089	11.033	10.9577	9.20547	9.64676	11.2327	4.57322	13.3524
AT1G02750.2	7.25168	4.90389	3.02767	4.62128	4.73676	5.83233	3.28336	3.45771	3.92167	2.59616	2.21464	6.93921
AT1G02760.1	0	0	0	0	0	0	0	0	0	0	0	0
AT1G02770.1	0.260982	0.0941266	0.239292	0	0.374371	0.301396	0.245084	0.211172	0.454236	0.0830521	0.185974	0.3642
AT1G02780.1	982.598	906.511	731.432	977.822	846.119	879.045	853.898	691.726	658.696	970.112	827.103	881.84
AT1G02790.1	0	0.275405	0.0875182	0.0709663	0.136922	0	0	0	0	0	0	0.0532807
AT1G02800.1	6.12088	4.39392	8.01353	5.44779	8.16812	7.90132	2.54239	2.8573	6.08468	7.47296	6.47963	1.57692
AT1G02810.1	0.855585	0.435639	0.276874	0.561276	0.81219	0.828239	2.55218	0.794096	0.840923	4.18017	1.72146	3.07622
AT1G02813.1	0	0	0	0	9.02016	0	0	0	0.343355	0	0	0
AT1G02816.1	18.7512	13.1151	12.9867	6.72165	10.8072	9.6287	14.7789	17.5566	15.036	11.7639	12.8132	18.1675
AT1G02820.1	4.07329	7.96147	9.57783	7.18027	7.77495	10.8117	2.34445	6.21961	2.33267	0.878096	2.52807	6.71108
AT1G02830.1	0	0	0	0	0	0.208477	0	0	0	0	0	0
AT1G02840.1	37.198	32.443	28.984	25.9472	31.8786	29.156	36.6586	34.1611	36.1869	40.5084	39.4582	33.6327
AT1G02840.2	21.3184	15.2282	14.1381	15.0035	15.8841	15.4769	17.2986	19.0918	19.7409	18.6399	17.7724	19.1784
AT1G02840.3	25.5223	16.9088	17.4969	16.64	19.094	17.7527	20.1327	20.3017	24.8486	24.2159	16.788	21.3698
AT1G02840.4	16.5422	13.5803	13.3643	12.4493	14.8723	13.6265	14.1766	16.4972	19.2681	18.2222	13.9105	15.4005
AT1G02840.5	16.8177	15.1416	12.6624	16.7704	16.0462	16.1082	17.8106	18.0279	18.5881	19.2199	14.3023	15.7773
AT1G02850.1	46.7175	2.50946	4.78473	5.41943	6.53512	4.83079	30.8034	26.8092	7.20843	17.0811	6.96504	36.8046
AT1G02850.2	36.7908	1.5487	3.71842	4.13847	4.79084	3.9029	23.9458	20.9112	7.63978	17.2076	6.17646	30.3166
AT1G02850.3	28.7704	0.741172	2.42259	3.54686	3.73748	3.17847	19.0227	16.6281	5.82499	12.005	5.5438	22.2458
AT1G02850.4	29.4397	1.48006	3.10828	3.51533	4.73491	3.81195	20.7208	16.6024	5.65186	14.5922	4.51356	25.2971
AT1G02850.5	35.3222	0.998443	4.37148	3.43037	4.08143	3.99631	25.7564	21.031	8.45878	15.1233	6.08253	30.4766
AT1G02860.1	8.06192	5.35616	4.18225	2.83921	3.34763	2.63384	6.97311	6.69489	10.0437	8.70931	5.44251	9.35557
AT1G02860.2	4.25995	3.22645	2.2459	2.05868	1.986	1.10691	3.26703	3.96394	6.37637	3.59244	1.82137	5.58806
AT1G02860.3	2.4169	2.72402	2.21603	1.90923	2.2752	1.22114	3.59365	5.62239	3.78593	4.03792	1.72227	4.80621
AT1G02870.1	24.0527	20.6828	16.8884	20.6122	24.2427	26.5346	26.3916	17.2085	19.5656	37.8281	16.9142	32.3287
AT1G02880.1	2.28574	2.89954	2.05963	3.34021	2.6287	2.52591	2.36855	2.39157	1.64619	3.00988	2.19046	2.30981
AT1G02880.2	3.58599	1.73362	2.30856	4.25444	2.54463	3.03988	2.36444	2.7781	1.99193	3.35066	1.79418	2.42758
AT1G02880.3	4.78634	2.40443	3.52651	5.1472	4.22985	5.03399	4.4145	4.66814	4.01652	3.83508	1.82717	4.86636
AT1G02880.4	3.49258	3.48059	4.55065	5.535	4.7463	5.49287	4.91973	3.56967	3.35933	5.17696	1.47362	3.53997
AT1G02880.5	2.29242	1.77169	3.96358	3.21396	3.03003	2.89324	2.27579	2.78234	2.25716	2.9389	1.26018	3.01626
AT1G02880.6	3.234	1.26358	3.08877	5.00921	1.643	3.11233	2.44646	2.28966	2.06387	3.51627	2.01646	2.85825
AT1G02890.1	13.8942	15.8015	14.7155	21.7159	15.1118	13.5935	17.8813	14.2479	17.0515	15.7578	9.7293	14.266
AT1G02890.2	11.5625	11.1619	13.7139	15.0537	12.2968	10.6579	14.1454	11.362	14.9548	10.4562	7.79526	12.1682
AT1G02900.1	5.02226	5.97742	3.79901	9.80164	8.1048	7.28621	7.31029	7.1623	13.7673	11.9867	2.2815	9.88204
AT1G02910.1	35.0614	38.2201	39.823	36.9778	37.5089	37.306	34.8369	33.39	36.4086	34.2248	28.283	31.061
AT1G02910.2	24.5047	26.1016	26.1934	18.9032	23.9729	24.6336	26.5293	20.8037	24.3304	20.7882	17.1678	21.2619
AT1G02920.1	215.497	54.6317	101.794	44.5745	87.7141	44.499	319.955	179.018	131.313	179.9	165.692	168.737
AT1G02930.1	161.704	82.0013	123.637	70.9041	99.0499	106.219	282.305	204.056	124.289	210.326	156.701	193.778
AT1G02930.2	152.173	81.052	121.418	34.3833	80.9919	87.7258	276.62	183.642	122.579	160.526	147.833	171.682
AT1G02940.1	0.388015	0.279885	0.177883	0	0.974041	0.336075	0.121459	0.313959	0.135067	0.740865	0.691242	0.324884
AT1G02940.2	0.219981	0.476034	0.756369	0	0.946667	0.762137	0.20658	0.533987	0.804036	1.78511	0.470271	0.460474
AT1G02940.3	0.691842	0.124761	1.42727	0	1.36458	0.798975	0.216565	0.279899	0.481656	0.660492	0.493002	0.386185
AT1G02940.4	0.542176	0.293314	0.186418	0	1.02077	0.7044	0.763721	0.329022	0.283095	0.64701	0.144882	0.113491
AT1G02950.1	1.59714	1.11091	1.0983	0.508906	1.59555	1.58097	0.107132	1.80001	1.90615	1.41586	0.975525	0.573121
AT1G02950.2	0.70703	1.02	0.972403	0.131416	0.633882	1.32684	0.5533	0.429065	0.861404	0.449995	0.125956	0.394663
AT1G02950.3	0.355859	1.54014	1.9577	0.661437	0.893319	1.02741	0.556968	1.4397	1.23874	0.566223	0.253583	0.595919
AT1G02950.4	0.352355	0.762487	0.484606	0.26197	1.13724	1.11902	0	0.142552	0.245308	0.448518	0.376629	0.393368
AT1G02950.5	1.54462	0.835628	0.758701	0.246084	2.13657	1.33785	0.518043	1.07127	1.3826	0.737312	1.1793	0.277136
AT1G02952.1	0	0	0	0	0	0	0	0	0	0.242284	0	0
AT1G02952.2	0	0	0.574487	0	0	0	0	0	0	0	0	0
AT1G02960.1	3.47293	2.41564	1.70587	2.55901	2.46866	1.34288	2.38779	2.55919	4.0801	2.84191	1.39207	2.33668
AT1G02960.2	3.35853	3.30353	2.09959	1.8387	1.77379	2.59161	2.80987	2.29754	3.57105	3.38123	1.5665	2.40305
AT1G02960.3	2.47461	1.97625	2.02584	1.77412	1.77487	1.83716	2.15787	2.35986	3.6302	1.91248	1.25956	1.97331
AT1G02960.4	2.8441	2.05152	1.53396	2.36331	3.35981	2.12527	2.93269	2.70738	4.01833	3.51382	0.953734	2.0545
AT1G02960.5	2.84488	2.6384	2.71491	1.94246	2.43604	2.76579	2.61706	3.94613	2.84963	2.16169	1.17911	2.23617
AT1G02960.6	3.04375	2.40664	1.77107	2.15418	3.21165	3.0419	2.36362	1.9892	3.66757	2.01173	1.31389	2.69555
AT1G02965.1	0.219083	0.237045	0.301313	0	1.4142	0.189757	0.617211	0.531808	0.68636	0.209156	0	0
AT1G02970.1	3.56328	2.63148	2.56703	4.47846	3.83355	3.33124	2.70884	2.26537	2.00821	2.96984	1.63232	1.8943
AT1G02980.1	0	0	0	0	0.0472366	0.228174	0	0	0.320957	0	0	0.0735251
AT1G02980.2	0.0448042	0	0	0	0.0964052	0.155227	0	0	0.0467886	0	0	0
AT1G02990.1	1.06696	0.918303	1.06722	2.13641	0.939183	1.07116	0.95642	1.26555	1.39277	1.29642	0.725749	0.852755
AT1G02990.2	1.04965	1.62613	1.11553	1.91552	1.33459	1.83895	1.38895	1.10025	1.17088	1.11596	1.07096	1.25838
AT1G02990.3	1.17645	1.35246	1.28092	1.61267	1.55573	1.71951	1.40399	1.24938	1.58688	1.63791	0.785933	0.923471
AT1G02990.4	1.35267	1.48881	1.37924	1.69059	1.80654	1.7372	1.27027	1.27377	1.58307	1.26911	1.07193	0.976368
AT1G02990.5	1.33257	1.07526	1.45997	1.20904	1.43364	1.50632	1.42107	1.12392	1.46235	1.48781	0.869106	1.09684
AT1G02990.6	1.27216	1.19117	1.51412	1.69158	1.78978	1.69518	1.12574	1.54404	1.66063	1.12109	0.9414	0.83985
AT1G03000.1	15.0148	16.1753	17.5147	14.965	13.6307	14.7539	15.1094	14.2705	13.8431	17.0707	8.73825	13.7172
AT1G03010.1	0.128206	0.0924779	0.0587752	0	0.13793	0.0740293	0	0.103736	0.044628	0	0.0913584	0.107346
AT1G03010.2	0.0960633	0.0519697	0.0660596	0	0.0516749	0.0416021	0	0.17489	0.0501591	0.183421	0.0513406	0.12065
AT1G03010.3	0.0977694	0.158678	0.0672328	0	0.0525926	0	0	0	0.15315	0	0.0522523	0.204655
AT1G03020.1	1.59274	3.61899	10.0765	13.8548	9.08182	10.2086	1.047	4.44619	8.64909	4.86582	1.87271	2.93391
AT1G03030.1	11.0368	10.2698	8.50036	15.1804	8.78668	9.43191	14.0265	10.3591	10.8341	9.13175	6.37042	10.4116
AT1G03030.2	7.80861	7.30709	6.67587	9.9636	6.20607	6.58055	7.92749	8.62358	6.97905	5.17133	3.7597	6.30252
AT1G03040.1	15.823	13.6519	14.7268	14.6798	16.1427	15.359	14.5388	14.569	14.5296	19.4685	10.6435	18.2167
AT1G03040.2	13.931	11.6878	11.9877	14.2069	14.9877	14.0665	13.2223	14.7382	12.8365	14.4377	12.6611	14.8456
AT1G03040.3	15.7099	10.4112	10.4431	8.83301	12.4648	10.9989	11.0032	11.1226	14.1499	12.6233	10.4251	12.3317
AT1G03050.1	0.965819	0.0522502	0.0664162	0.215421	0.363677	0.12548	0.0453492	0	0.0504298	0.138308	0.154853	0.323471
AT1G03055.1	3.41671	6.91666	5.76021	5.77705	8.77465	8.30526	6.10663	5.75215	3.79824	5.68199	3.8877	5.53703
AT1G03055.2	2.67881	5.26013	5.45816	6.08559	4.37637	3.69517	1.58391	1.9267	2.07219	1.98911	2.01495	1.57838
AT1G03060.1	2.49741	2.76382	3.51314	3.35703	3.36111	2.63192	3.05867	2.16675	3.44101	2.78313	1.4007	1.97976
AT1G03060.2	2.5082	2.64599	3.57281	3.23676	3.29596	2.49056	2.73395	1.8809	3.40507	2.49716	1.23517	1.9726
AT1G03060.3	2.58155	2.26581	3.27737	3.24139	3.02013	2.49398	2.73791	2.09249	2.86556	2.68	1.13849	1.67782
AT1G03060.4	2.36501	2.22514	2.90555	3.44023	2.97684	2.29942	3.06366	2.07624	3.11404	2.3917	1.24898	1.72192
AT1G03070.1	0.378997	0.205035	0	0.211333	0.203872	0.246198	0	0	0.494729	0.0904557	0.101276	0.158666
AT1G03070.2	0.276203	0.199232	0.506495	0.205352	0	0.159487	0.086459	0.223487	0.384582	0.0878957	0.0984101	0
AT1G03070.3	0.773545	0.929962	0.118209	0.383411	0.0924687	0.148888	0.242141	0.104318	0.269269	0	0.0918704	0.0719652
AT1G03080.1	8.82972	6.55605	8.50559	7.59463	8.09569	6.28541	9.97034	7.83145	7.85821	6.399	2.82758	5.88155
AT1G03080.2	9.24785	5.77348	7.78505	7.27769	7.66077	6.13626	9.66636	6.73891	7.4737	6.59148	3.23717	5.38854
AT1G03080.3	8.42542	5.90571	7.98548	7.76209	6.9166	6.20295	9.8902	6.86922	7.15364	7.01195	2.95627	5.44429
AT1G03090.1	15.2516	10.9861	10.5459	6.06118	5.98317	5.40077	22.7893	17.5906	20.6788	19.7894	14.8612	18.0263
AT1G03090.2	17.0305	10.929	9.96134	8.90696	6.36014	6.5446	23.2358	20.0048	21.6688	22.7623	16.488	18.685
AT1G03100.1	2.6052	1.92394	1.42183	3.73549	3.06974	2.07738	2.25233	1.65626	1.38189	2.60558	1.85645	1.62734
AT1G03103.1	0	0	0	0	0	0	0	0	0	0	0	0.140225
AT1G03106.1	0.803696	0.248454	0.157907	0.8963	0	0	0.215639	0	0.599495	0.876888	0.245446	1.1536
AT1G03110.1	11.8372	10.5258	10.1049	6.4488	12.3691	14.0237	8.36899	8.0917	9.30661	10.7163	9.38039	10.5378
AT1G03120.1	1.02239	0.737474	0.234354	0.760128	1.09994	0.295177	0.320036	1.03407	0.711781	0.650707	0.910684	0.570695
AT1G03120.2	0.16541	0.536913	0	1.66022	0.355912	0.143268	0.465999	0.401519	0.345472	0.315828	0	0.138497
AT1G03130.1	744.837	1398.8	1298.09	724.951	977.651	1078.95	679.343	1152.35	1152.33	855.124	1148.78	875.27
AT1G03140.1	46.6292	39.6891	37.4334	42.1409	35.0047	36.9171	50.2759	48.6292	43.5726	44.4503	45.0419	46.0412
AT1G03150.1	26.6389	24.8078	24.0604	33.2556	27.2336	26.4019	21.1579	24.6109	29.0644	26.6971	11.4746	19.7524
AT1G03160.1	9.67289	10.3475	9.83953	13.7998	12.5664	11.2551	8.50091	9.17056	8.27164	8.39823	7.53009	8.00739
AT1G03160.2	7.68091	8.35004	7.15937	13.2346	8.381	8.92287	7.07627	6.36221	6.6906	6.08176	5.01941	6.03497
AT1G03160.3	8.16398	9.15308	8.07821	12.9772	8.78322	9.66283	7.18098	6.50119	6.13379	7.4061	5.607	6.12427
AT1G03160.4	9.29328	9.02073	11.8346	13.6055	11.2737	10.0699	8.00887	8.91209	8.02751	7.99591	7.27639	7.33293
AT1G03165.1	4.68781	0	3.86838	2.61398	2.52169	4.46632	3.52179	1.13793	5.38498	3.58031	0	2.35505
AT1G03170.1	0.371778	0.201129	0.319574	1.14019	0.749957	0.201257	0.130924	0.338423	0.727958	0.310565	0.149021	0.155644
AT1G03180.1	0.551932	0.597184	0.379546	0.923291	0.49483	0.47805	0.431925	0.111648	1.05669	0.175641	0.196652	0.462131
AT1G03180.2	0.479245	0.370383	0.753282	0.916225	0.441939	0.592989	0.385757	0.33238	0.500471	1.04578	0.29272	0.286621
AT1G03180.3	0.272119	0.441643	0.654945	0.834551	0.585518	0.294616	0.0638854	0.247705	0.852514	0.974205	0.509013	0.227844
AT1G03180.4	0.660911	0.30647	0.908973	0.947652	0.406309	0.735995	0.531985	0.458374	0.788781	1.08165	0	0.711487
AT1G03180.5	0.51364	0	0.423856	1.03108	0.5526	0.444884	0.38588	0.249364	0.429112	0.490365	0.43922	0.344055
AT1G03180.6	0.397596	0.322645	0.273413	0.997667	0.106938	0.25828	0.0933437	0	0.311404	0.18979	0.637479	0.332905
AT1G03190.1	2.97737	2.1924	3.46927	4.5656	3.51463	3.72496	2.796	2.76044	1.94328	4.30316	2.03325	3.01231
AT1G03190.2	2.92738	2.29961	2.64732	3.7119	3.40828	2.63972	2.41013	2.14153	1.80072	2.90959	1.54309	2.65255
AT1G03200.1	12.2827	7.97384	9.79783	29.0397	10.5715	12.7662	14.072	10.4354	10.0048	13.1333	1.83804	11.9297
AT1G03210.1	13.578	11.3627	9.19123	13.368	12.6678	10.7497	12.9501	9.78484	11.1884	13.064	7.93699	12.0793
AT1G03210.2	9.20709	7.52446	7.54381	7.10019	8.53555	6.78692	7.45046	7.01394	9.41032	5.9846	5.23477	6.64292
AT1G03220.1	158.246	64.645	90.8334	23.6656	50.9709	44.2297	206.844	149.506	100.907	118.899	228.886	180.529
AT1G03230.1	21.8029	22.2868	28.487	10.6859	21.2345	24.7982	41.4344	28.6909	30.9773	40.644	39.1891	34.9257
AT1G03240.1	3.91791	2.11957	6.1967	0	3.16132	3.05411	5.51886	4.99297	7.16003	3.17932	0	4.10057
AT1G03250.1	10.4501	9.81173	10.3338	12.81	8.54818	12.0434	9.48907	9.43391	9.92084	9.56429	8.21594	10.7023
AT1G03250.2	9.28391	10.2401	9.66933	10.3536	10.7639	9.83675	8.54906	9.51761	8.47145	7.31431	6.0697	9.28278
AT1G03250.3	10.0963	9.25205	11.7604	13.4427	13.0789	10.4403	8.03007	9.87825	10.0056	8.65528	10.902	9.66129
AT1G03250.4	7.4515	6.46767	6.64451	7.48821	7.75242	5.67388	6.61309	4.86983	5.04518	4.69045	6.65195	6.85618
AT1G03260.1	11.3001	10.0547	9.20214	6.54978	8.39806	9.4011	12.7759	9.4742	12.4217	12.0656	9.21784	10.7065
AT1G03270.1	4.3767	4.1436	4.26376	5.62671	4.25089	6.00215	4.28134	4.35293	4.38011	5.10691	2.92388	4.32626
AT1G03280.1	12.225	10.3929	10.8087	13.451	10.6862	10.6831	14.3503	10.797	12.4815	13.9636	9.45037	11.5154
AT1G03280.2	9.23597	7.58279	8.04282	10.9213	9.38727	6.47207	8.58617	8.78758	9.98432	11.6532	6.34998	8.35502
AT1G03280.3	10.9058	8.10503	9.01464	11.7939	10.0146	6.96521	11.2242	8.28954	10.411	11.4107	7.30042	9.5926
AT1G03290.1	4.8451	2.19755	3.26451	2.70168	3.6067	2.43738	2.87244	3.02938	3.19425	3.31731	1.72629	3.23723
AT1G03290.2	4.58421	1.86641	3.76989	2.63526	3.63538	2.10808	2.19685	2.86799	3.43004	3.00037	1.91959	2.80951
AT1G03290.3	5.05886	1.94824	3.83259	2.72526	4.28949	2.30224	3.46237	4.37085	3.76073	2.78318	1.83301	3.84091
AT1G03290.4	4.13073	1.54208	3.3223	2.64009	3.04067	2.25966	2.01895	2.55074	2.77489	2.69822	1.85907	3.05413
AT1G03290.5	5.42228	2.70777	3.80043	2.61651	4.43127	3.20623	3.67209	5.69517	3.2668	3.43446	1.89479	3.9289
AT1G03290.6	5.60185	2.21464	4.14853	2.34274	4.75186	3.17245	3.64195	3.53026	3.71248	3.49677	1.72724	3.65311
AT1G03300.1	1.27925	1.90319	2.41918	2.55609	1.03221	1.29268	1.10121	0.711629	2.00387	1.52661	0.968562	1.38352
AT1G03310.1	15.3258	15.4794	15.7119	17.2093	18.5682	19.7592	9.40773	9.81249	8.25925	8.12105	8.0405	11.0958
AT1G03310.2	13.4668	14.6087	17.3698	16.069	17.4535	18.5841	8.64939	8.93461	8.78045	9.2261	7.71935	9.4646
AT1G03320.1	0.305843	1.15821	0.210318	3.06975	3.29041	1.32451	0.430817	0	0.159695	0.72996	0.163456	0.640203
AT1G03325.1	0	0.914584	0	0	0	0	0	0	0	0	0	0
AT1G03330.1	52.4303	46.5507	48.8973	52.9175	59.235	54.6382	44.2998	48.3561	49.5518	53.7525	18.9272	55.0195
AT1G03340.1	5.33906	2.77286	3.32883	1.50841	2.22103	3.57618	3.4094	3.36964	3.19664	2.78643	2.20666	3.21868
AT1G03350.1	35.1383	29.2602	30.9002	31.0095	29.6622	30.8412	32.7774	31.1136	41.718	24.2495	26.2725	32.6629
AT1G03360.1	14.4106	10.8619	8.57355	6.13949	10.1035	11.3596	12.3923	6.68168	8.79259	12.5982	5.01906	11.727
AT1G03365.1	5.7516	5.50047	5.86898	9.97322	5.26966	5.33522	5.88908	6.035	5.92884	5.03044	4.83893	4.87793
AT1G03365.2	5.04333	4.85444	4.86439	8.25404	4.86214	4.85043	4.24404	5.12745	4.65111	4.93985	3.60551	3.70177
AT1G03370.1	11.1565	7.24275	8.52444	7.40378	10.0171	6.53752	18.9619	14.9785	21.4603	14.1487	11.9251	11.5095
AT1G03370.2	7.88365	6.34212	7.49833	5.7662	7.57288	5.47598	13.8453	11.7742	17.6151	12.2426	10.8891	8.91558
AT1G03380.1	17.0622	11.3543	12.7388	13.1051	13.5534	11.267	14.6735	18.2796	12.9146	11.0227	10.1472	13.5987
AT1G03390.1	0	0.0837435	0	0	0.416342	1.13963	0	0	0.727433	0	0.0827297	0.25922
AT1G03395.1	0	0	0	0	0	0	0	0	0	0	0	0
AT1G03400.1	13.7868	9.05082	13.7417	12.2657	16.9157	11.8742	11.7104	12.4088	16.096	8.13384	9.52078	11.9976
AT1G03400.2	9.87046	5.79519	9.26059	10.4958	9.30203	7.15746	9.34102	9.28673	8.70955	7.52394	7.19719	6.40659
AT1G03410.1	12.7461	10.9016	14.0798	12.139	14.0177	14.7199	10.6017	11.885	12.5078	13.0184	10.5101	13.3827
AT1G03410.2	0.374567	1.13477	2.57577	1.50381	1.69251	1.42748	1.47734	1.36385	2.5034	2.43164	0.800741	1.06632
AT1G03430.1	11.3738	11.549	13.1158	14.8308	14.872	10.609	10.1879	13.0611	15.4408	14.8676	4.20829	11.1348
AT1G03430.2	5.87012	6.09038	5.19793	11.5685	7.61305	5.08434	5.73907	5.46547	6.80191	7.60011	3.69594	5.38634
AT1G03440.1	7.59652	7.94897	9.82913	6.74401	10.4847	8.744	7.13375	7.0363	6.1585	6.96602	8.76088	7.49037
AT1G03445.1	0.0393515	0	0.108243	0	0	0.0340839	0.0369543	0.0477613	0.0410944	0	0	0.0988466
AT1G03445.2	0	0	0	0	0	0	0.039941	0	0.0444158	0.0406047	0.136386	0.0356119
AT1G03457.1	2.96549	1.5168	2.74375	1.32287	1.62422	1.68122	2.53167	3.33749	4.72972	4.16946	2.42056	2.52814
AT1G03457.2	2.12787	1.55407	1.31694	0.711913	1.48802	1.38227	3.24714	2.38892	4.05535	3.35188	2.72934	3.16244
AT1G03457.3	2.21627	1.79849	2.57185	1.0041	1.78828	1.31973	3.31701	2.01744	3.83329	4.16557	3.33134	3.36342
AT1G03470.1	3.70992	3.41624	2.82259	2.46483	2.29288	1.43573	3.63217	2.5867	2.47292	5.04896	2.02493	3.56894
AT1G03470.2	4.28703	2.74524	2.5269	1.85386	2.25904	1.97025	4.601	1.91139	3.47189	5.34566	2.52498	5.05463
AT1G03470.3	4.04286	2.79212	4.25894	3.54939	3.14645	1.78809	4.03891	3.13204	3.77278	4.27026	1.93082	3.09698
AT1G03470.4	3.26869	2.51291	2.01117	1.91859	1.75831	1.71359	3.23113	1.56602	3.14399	4.51663	2.20666	4.46541
AT1G03475.1	195.989	242.028	227.306	249.531	220.126	239.489	233.126	178.48	167.451	206.736	249.757	172.193
AT1G03490.1	0	0	0	0	0.272712	0.109777	0	0	0	0	0	0
AT1G03495.1	9.90049	8.41041	13.6165	7.48251	12.9402	16.7252	8.14481	7.05091	11.0226	10.7798	8.7459	10.619
AT1G03502.1	9.33485	23.2304	28.2448	16.6567	14.0601	13.745	4.3831	20.3937	39.9681	9.80304	7.98234	6.25283
AT1G03506.1	7.31937	2.63982	6.71106	0	5.2497	4.2264	0	1.4806	3.82178	0	1.30393	2.04283
AT1G03510.1	3.35699	1.18442	2.00739	1.95328	2.74797	1.32739	1.98744	1.86006	3.12463	3.41389	0.936067	2.93301
AT1G03515.1	0	0	0	0	0	0	0	0	0	0	0	0
AT1G03520.1	5.97509	4.9438	5.66265	4.31171	5.50997	5.30573	7.16712	5.48473	5.24348	5.94402	4.02524	7.73561
AT1G03520.2	3.43828	3.55484	4.41353	4.77176	3.69908	3.11039	4.0181	3.4312	5.18638	5.54375	3.34846	4.41426
AT1G03530.1	10.5073	7.59243	5.86126	11.7999	9.24896	8.9735	8.24568	5.61838	5.52471	8.45284	4.20186	8.30555
AT1G03540.1	1.89115	1.80548	1.75948	2.60531	1.97476	2.07159	0.992442	1.55271	2.26535	1.59305	1.24853	1.6766
AT1G03545.1	0.964754	0.854061	0.482494	3.03213	1.03793	0.835611	1.48252	0.319345	0.549537	1.42342	0.468734	1.02809
AT1G03545.2	3.02313	1.7317	2.11967	4.16475	2.55093	2.15637	3.2843	1.51085	2.72371	3.11251	0.760328	3.07722
AT1G03550.1	2.72853	1.38386	3.63538	8.65332	4.86191	2.14173	2.96268	0.931402	4.36312	5.69821	0.729126	3.06992
AT1G03550.2	1.54376	1.28487	2.28651	3.17841	2.17189	1.85139	2.56489	2.16194	3.59631	2.2674	0.507726	2.98289
AT1G03550.3	2.49377	1.0279	1.95987	3.31084	3.19395	1.02855	1.89579	1.58542	3.84433	2.15403	0.507726	2.08802
AT1G03550.4	1.46146	0.287506	0.182727	1.18535	1.28644	1.03568	0.748598	1.12877	1.94242	1.77575	0.284025	1.44616
AT1G03550.5	0.717586	0.776419	1.57907	0.960322	1.54403	0.870141	0.269549	0.522565	1.64861	2.05521	0.153404	0.720999
AT1G03550.6	0.819472	1.06399	0.676228	0.913894	1.58693	0.141955	0.769551	0.397841	1.71153	1.09527	0.175185	0.960598
AT1G03550.7	0.70394	0.190413	0.726114	0.981312	0.946667	0.60971	0.826321	0.854379	1.10268	0.672042	0	0.736758
AT1G03560.1	7.66464	7.74679	8.20591	10.4928	7.11032	6.24112	8.79243	7.52011	10.9757	8.50036	2.84535	6.994
AT1G03570.1	0	0	0	0	0	2.54742	1.38098	0	0	0	0	0
AT1G03590.1	16.7796	14.3882	14.4983	11.6484	12.0696	12.2299	19.799	20.0134	23.1281	15.5576	12.405	17.4505
AT1G03600.1	339.346	478.643	433.057	206.781	345.778	399.69	326.87	402.462	381.891	363.686	464.565	383.443
AT1G03610.1	19.1173	15.6665	15.5578	8.64154	12.2309	9.45484	17.7933	21.2807	20.3775	24.2447	22.3084	22.1633
AT1G03610.2	13.8061	10.7625	10.3911	6.06178	7.71905	6.54396	12.812	12.6005	15.6664	14.7892	16.5002	13.7444
AT1G03620.1	0.486576	0.263235	0.501903	0.20349	0.523483	0.210721	0.285584	0.369102	0.381095	0.987121	0	0.458334
AT1G03620.10	0.240338	0.0866808	0.550908	0.178687	0.344756	0.277554	0	0.2917	0.418304	0.841306	0	0.737858
AT1G03620.11	0.654079	0.176926	0.224894	0.364722	0.263884	0.141631	0.307117	0.297699	0.256144	0.936661	0.0873924	0.616116
AT1G03620.12	0.21542	0.155388	0.197516	0.0800803	0.231759	0.124389	0.539458	0.34861	0.524909	0.548422	0	0.781604
AT1G03620.13	0.588915	0.182057	0.462831	0.0938245	0.271536	0.437214	0.237017	0.10211	0.439285	0.803184	0.179853	0.493097
AT1G03620.2	0.167474	0.241606	0.30711	0.311285	0.240236	0.386815	0.366967	0.27102	0.466378	0.74613	0.0596704	0.560902
AT1G03620.3	0.238956	0.38782	0.246483	0.266489	0	0.155227	0.168299	0.217517	0.811003	1.08361	0.0638543	0.300115
AT1G03620.4	0.338433	0.512652	0.465458	0.226457	0.364103	0.29313	0.826321	0.0821519	0.63616	1.16315	0	0.680084
AT1G03620.5	0.622775	0.589605	0.214131	0.0868166	0.251255	0.202279	0.146209	0.661385	0.406474	0.520235	0.166419	0.847352
AT1G03620.6	0.184663	0.133202	0.253973	0.343234	0.39734	0.266573	0.0578046	0.373546	0.257123	0.11753	0.13159	0.206157
AT1G03620.7	0.20306	0.219708	0.465458	0.377428	0.364103	0.175878	0.0635632	0	0.989582	1.09853	0	0.623411
AT1G03620.8	0.154684	0.167366	0.106371	0.0862537	0.249625	0.401934	0.363153	0.281613	0.323071	0.443025	0	0.453308
AT1G03620.9	0.46573	0.0839857	0.106756	0.173131	0.0835093	0.134462	0.291573	0.376841	0.648477	0.222313	0.082969	0.454947
AT1G03630.1	70.0062	119.985	111.971	87.9152	98.7636	124.13	78.8222	75.0568	58.6861	58.8093	77.9735	62.336
AT1G03630.2	61.3766	106.389	100.141	84.5848	91.4741	100.594	65.8195	71.4722	55.4841	55.3278	63.0272	55.6893
AT1G03640.1	0	0	0	1.61784	0	0	0	0	0	0	0	0
AT1G03650.1	7.81389	3.64195	4.29868	4.82634	6.46659	3.74838	6.54765	4.96076	5.02152	6.42692	4.36883	6.54254
AT1G03660.1	1.3682	1.48037	1.73698	1.76059	1.24552	1.36736	0.988345	0.383214	1.86843	2.71287	1.91244	1.49807
AT1G03660.2	1.08026	1.16883	1.11429	0	0.871648	0.701741	0.634033	0.327781	1.12811	1.67588	1.87635	0.678373
AT1G03670.1	0.173894	0	0.079721	0	0.187084	0.100411	0.108867	0	0	0	0	0
AT1G03680.1	282.832	454.546	441.543	436.391	434.125	471.212	341.053	317.98	325.083	328.213	441.857	303.806
AT1G03687.1	10.912	9.09434	9.1263	12.3338	9.83597	9.64292	9.48567	9.21714	9.77844	9.5729	7.48687	12.2233
AT1G03687.2	4.73275	5.85232	4.54605	4.52406	4.84927	5.20536	4.93827	5.92655	4.62857	5.3072	4.09521	4.52882
AT1G03700.1	0.128104	0	0	1.14291	0.413461	0.332867	0	0	0.401332	0	0	0
AT1G03710.1	0.107566	1.39662	0	1.55948	1.27297	1.02484	0.606079	0.65277	0.898642	0.718842	0.804833	0.0900646
AT1G03710.2	0.144289	0.624474	0	0	1.08663	0.749845	0.406497	0	0.602718	0	0.616915	0.120812
AT1G03720.1	0	0	0.35749	0	0	0	0	0	0	0	0	0
AT1G03720.2	0	0	0	0	0	0	0	0	0.372857	0	0.381639	0
AT1G03730.1	12.9125	7.94437	10.2143	3.57654	10.5324	8.62557	14.4242	11.7796	16.3928	24.0907	16.1475	20.4219
AT1G03740.1	10.5403	10.2	9.75995	7.37097	7.93409	8.85818	24.7945	22.208	26.0829	21.7858	14.5757	17.272
AT1G03740.2	8.40562	7.36747	9.09608	5.52275	7.01022	6.57497	20.56	15.8961	19.257	15.1475	10.308	12.7393
AT1G03743.1	0	0	1.80053	0	1.40846	0	1.2294	0	0	0	0	0
AT1G03746.1	0	0	1.71678	0	0	0	1.17222	1.51503	0	0	0	0
AT1G03750.1	3.98025	2.96861	3.61402	4.91292	3.32594	3.74868	4.02809	3.75213	2.86519	3.61543	1.81743	3.00909
AT1G03760.1	14.0495	5.54306	4.5905	4.50141	8.35093	8.47113	11.0069	10.0805	8.18703	13.1906	7.13534	13.1935
AT1G03770.1	2.00987	1.08733	1.21952	3.16441	0.699574	0.460808	1.77641	1.2197	1.97543	1.9188	1.20054	1.53437
AT1G03770.2	1.55206	0.699712	0.711534	1.00969	0.695743	0.616137	1.70043	1.25583	0.810401	1.17304	0.691242	1.19124
AT1G03770.3	1.59311	0.86186	0.421356	1.29833	0.791051	1.00835	1.8413	1.26426	1.15177	1.63791	0.654944	1.74433
AT1G03770.4	1.04478	0.678261	0.287383	0.582579	1.23643	0.588199	1.42264	0.634028	1.47292	0.698204	0.335025	1.57462
AT1G03770.5	1.4118	0.763773	0.373402	0.787234	1.16837	0.7525	1.01984	1.18628	1.1341	1.1923	0.406284	1.27302
AT1G03770.6	1.16527	0.551605	0.701155	0.893433	0.705183	0.378483	1.84661	1.4143	1.74927	1.32106	0.934161	2.1343
AT1G03780.1	0.985656	1.85473	2.00394	2.00728	1.61368	1.74455	0.80488	0.67617	1.29783	1.47286	0.595489	1.04058
AT1G03780.2	2.90464	5.71813	4.32776	6.7486	5.51209	4.89188	3.29597	1.86063	4.00226	4.85279	3.19099	2.80361
AT1G03780.3	2.19773	4.39001	3.197	5.13759	4.27416	4.79546	2.69888	1.79537	3.3102	4.64013	2.66536	2.44174
AT1G03790.1	5.08991	0	0.159098	0	0	0	1.14064	0.561607	0	0.110438	0.185473	0.920154
AT1G03800.1	0.586616	1.17875	1.8441	2.42992	1.80318	2.03237	2.67571	1.11883	0.612599	0.240015	3.13514	1.54368
AT1G03810.1	0	0	0	0	0	0.858945	0	0	0	0	0	0
AT1G03820.1	12.4672	11.9447	19.1098	31.8404	21.1943	19.371	7.06036	18.5968	12.2243	14.9914	7.52767	12.1121
AT1G03830.1	3.84611	3.60904	3.13637	4.6309	3.29563	4.24516	3.06845	2.23076	3.41222	2.59953	1.70991	2.53637
AT1G03830.2	4.25879	2.76477	3.35277	4.78225	3.15987	3.63782	2.75817	2.35276	3.40457	3.61716	2.38597	2.80351
AT1G03840.1	0.111591	0.301851	0.153475	0	0.480222	0.241634	0	0.13544	0.233068	0.266337	0.357836	0
AT1G03840.2	0.134948	0.365029	0.185598	0	0.508142	0.233767	0	0.0818937	0.140925	0.0644163	0	0
AT1G03850.1	2.9145	1.89207	1.46975	1.40847	2.61297	1.26218	3.64927	2.12242	2.43487	2.41144	1.76533	2.19627
AT1G03850.2	5.70257	7.24987	7.84293	0	7.66888	4.07485	15.3961	6.74823	6.69953	8.43845	6.09541	9.31074
AT1G03850.3	1.82569	0.88892	1.50656	0.509014	2.16059	0.711587	4.11474	1.44031	1.04861	1.56867	1.4636	1.68151
AT1G03860.1	33.9164	25.3227	20.0516	25.3303	25.5918	25.5215	35.3091	28.9643	20.3537	26.8853	33.7103	33.024
AT1G03860.2	19.9501	17.3886	13.3924	20.3065	17.7158	16.9368	21.4856	17.4877	13.2278	21.9182	23.44	22.206
AT1G03860.3	24.1367	18.5711	15.5969	21.6197	16.5697	19.8439	25.7605	20.739	14.1632	22.092	26.8642	26.4328
AT1G03870.1	136.93	124.727	99.2314	65.769	65.0332	65.3659	128.329	61.8472	206.986	111.811	208.316	160.866
AT1G03880.1	0.394189	0	0	0	0	0	0	0	0	0	0	0
AT1G03890.1	0	0	0	0	0	0	0	0	0.14741	0	0	0
AT1G03900.1	82.6774	65.4761	74.8932	109.003	72.7422	70.4104	86.1773	77.5453	78.7451	90.3368	67.6447	95.321
AT1G03905.1	2.0721	1.20722	0.657654	0.888791	0.342965	1.38056	1.94587	1.64438	1.83097	1.06519	0.766678	1.73496
AT1G03905.2	0.901566	0.627097	0.708546	0.287271	0.692822	0.892437	1.33044	1.40688	0.806998	1.04515	0.619505	0.539199
AT1G03905.3	1.75212	0.510399	0.926825	0.901846	0.580004	0.758788	1.26568	1.30865	1.82972	1.41538	0	1.29777
AT1G03905.4	1.09055	0.663727	0.0937417	0.152026	0.513304	0.826495	0.768085	1.15816	0.711781	0.780848	0.364274	1.36967
AT1G03910.1	21.1689	16.6126	19.6781	25.5677	18.9938	19.3861	19.0936	20.3107	20.9706	18.6121	14.3992	18.4953
AT1G03910.2	17.5799	14.266	14.4232	20.285	14.2319	15.0005	16.1412	15.8971	16.6772	16.0771	12.6979	15.3755
AT1G03920.1	0.383738	0.4152	0.263884	0.267471	0.154817	0.415464	0.0900904	0.232874	0.450827	0.274762	0.30763	0.160651
AT1G03920.2	0.446262	0.26825	0.136391	0.497682	0.266728	0.386525	0.0931281	0.240726	0.362466	0.378702	0.212002	0.207585
AT1G03920.3	0.510222	0.276027	0.210518	0.625913	0.439138	0.176769	0.0958281	0.0619263	0.106564	0.243551	0.272686	0.256325
AT1G03930.1	24.7971	24.3824	27.8204	37.8949	28.3961	27.2411	23.9114	24.6049	24.4131	31.3811	15.742	23.8082
AT1G03935.1	21.9581	27.7181	23.4887	12.2441	18.3739	12.6792	6.87349	32.5732	40.7657	9.31694	0	11.2356
AT1G03940.1	11.4679	16.0398	21.1578	16.0334	20.7033	27.5211	9.03571	10.1165	10.749	14.9003	13.5136	9.5552
AT1G03950.1	0	0	0.144183	18.5893	16.1285	15.5271	0.295345	0	0.328434	13.011	8.40426	16.5022
AT1G03960.1	22.2411	5.56073	7.12928	2.0258	1.28697	1.07448	53.9213	52.5366	52.6521	1.31122	0.520928	1.52095
AT1G03960.2	21.2518	5.95303	8.37569	1.21781	1.12963	1.09132	53.7975	48.5795	52.7194	1.40337	0.673393	1.05498
AT1G03960.3	19.6888	5.7177	7.26787	1.18817	0.962827	0.959706	55.6683	48.6723	52.8707	1.42399	0.546627	0.999113
AT1G03960.4	20.902	4.67912	6.76407	2.03316	1.45963	0.954779	57.3732	48.7826	52.9535	1.21429	0.135955	0.851986
AT1G03960.5	17.236	5.09034	6.88217	2.62335	0.874253	0.889059	55.908	50.1446	50.8271	1.26577	0.594303	1.18175
AT1G03960.6	24.6964	5.71494	7.46069	1.16748	0.767908	0.824297	60.9068	51.5165	59.9288	0.81771	0.508627	1.11559
AT1G03960.7	35.2924	10.0969	10.0359	2.11271	1.28326	1.51929	92.1797	81.5821	88.7319	1.20572	0.29999	1.23371
AT1G03970.1	35.9705	21.8354	23.6435	35.5305	23.8224	20.069	39.7454	34.4726	37.4661	35.4109	35.8519	43.7297
AT1G03980.1	0	0	0.621918	0.201719	0.0972985	0	0.0849294	0.219533	0	0.172681	0.193338	0.227172
AT1G03980.2	0.129105	0	0.0887812	0.215971	0.138898	0.0559115	0.0606201	0.0783481	0.0674116	0.184882	0	0.216198
AT1G03980.3	0.134441	0.0727315	0.277351	0.0749656	0	0.116444	0.126251	0.081586	0	0.705917	0.0718511	0.0562833
AT1G03980.4	0	0.253977	0	0	0.0841788	0	0.0734776	0	0	0.0746985	0	0.327567
AT1G03982.1	0.0831532	0	0	0	0	0	0	0	0	0	0	0
AT1G03987.1	0	0	0	0	0	0	0	0.477263	2.46386	1.12622	0	0
AT1G03990.1	1.35032	0.779218	1.36191	1.55611	1.45275	1.9103	1.2258	0.655561	1.0341	1.11725	0.866009	1.206
AT1G03993.1	1.63271	0.883287	2.43265	1.51736	1.61017	1.532	1.53325	1.65137	0.710428	0.259788	1.59976	1.48099
AT1G03997.1	0	0	0	1.26465	0.406667	0	0	0	0	0	0	0
AT1G04000.1	9.05878	11.3587	10.363	4.72082	12.2051	12.9058	10.3355	7.29558	13.6153	9.69902	15.4744	8.50642
AT1G04003.1	0	0	0	0	0	0	0	0	0	0	0	0
AT1G04007.1	13.4188	5.75755	12.4097	2.32216	15.6812	9.6187	9.77695	13.1978	14.2548	8.61415	3.70947	10.0733
AT1G04010.1	7.51858	5.65535	7.5757	6.05326	9.127	7.73098	5.85234	6.29505	8.60735	6.48696	4.98523	6.4636
AT1G04013.1	18.0349	17.1905	8.26802	37.3527	24.0226	12.2735	14.9201	10.9446	9.41687	9.0188	0.917969	11.8648
AT1G04017.1	0.458764	0	0	0.511624	0.987123	0	0	0.556807	0	0.875952	0.490368	1.53649
AT1G04020.1	4.03053	5.01748	4.05318	7.15324	4.24299	4.99251	2.40124	2.10404	2.80603	4.01339	3.70597	2.9393
AT1G04020.2	3.22725	3.49184	2.77409	6.14846	4.2436	3.76582	2.2309	2.17608	1.68509	3.33776	2.2518	2.92734
AT1G04023.1	0	0.350913	0.446052	0	0.348923	0	0	0.787268	0.338687	0	0.346665	0
AT1G04027.1	4.8481	4.49622	0.952537	0	5.21583	4.19913	15.6095	5.04359	7.95588	20.4973	13.3254	6.9588
AT1G04030.1	4.34033	3.00556	3.10409	4.1305	3.05077	3.55883	3.20639	3.0905	3.14258	2.98343	2.47431	3.44032
AT1G04030.2	1.48314	2.52173	1.65127	3.15053	2.50742	2.26335	2.12234	1.88582	3.61393	2.56216	1.73629	2.48365
AT1G04033.1	0.884759	0	1.21684	7.23583	4.12476	0.766325	0	0.357947	0.307982	0	0	0.493871
AT1G04037.1	6.49299	6.55698	7.73936	5.31016	5.58839	6.7486	5.28446	11.5582	8.58873	4.13251	2.31343	2.8995
AT1G04040.1	80.5872	135.707	86.5214	104.301	84.3622	109.917	101.924	59.5727	118.5	67.3185	72.6268	78.9693
AT1G04043.1	0	0.336673	0	0	0	0.539019	0	0	0	0	0	0
AT1G04047.1	5.22504	2.05579	2.28651	3.97301	2.81068	2.0571	3.3455	3.17084	3.22427	2.2674	0	2.38631
AT1G04050.1	1.01487	0.976069	1.2407	0.838376	1.53668	0.976688	1.20013	0.684311	0.785053	0.932999	0.441949	1.3533
AT1G04050.2	1.21172	1.22912	0.989496	0.844586	1.18141	1.08232	0.960107	0.597463	1.50265	1.15681	0.364274	0.856043
AT1G04050.3	1.04903	1.32421	1.20231	0.828681	1.3167	1.17362	0.985126	0.848813	1.32372	0.959766	0.60737	0.69536
AT1G04053.1	2.41029	1.80548	3.05996	5.5828	2.59312	1.60589	1.74113	2.47534	3.48515	2.83209	1.18908	1.24193
AT1G04057.1	0	0	0	0	0	0.494578	0	0	0	0	0	0
AT1G04063.1	0.686679	0	0	0	0	0	0	0	0	0	0	0.191651
AT1G04067.1	1.04022	1.35061	1.43065	0.464031	4.02884	2.88312	1.75834	0.757517	0.869035	2.3834	2.66852	1.39356
AT1G04070.1	14.7588	11.2622	8.11931	3.63838	15.7111	10.092	11.0878	13.199	14.9258	6.82254	13.6168	15.3493
AT1G04073.1	6.4227	8.93479	5.04763	5.11624	4.44205	2.78148	5.60062	5.01126	5.749	10.0734	1.4711	4.60946
AT1G04077.1	2.13078	2.08591	2.79099	1.47104	3.38402	2.63651	2.38212	2.58615	2.43708	1.25928	2.81985	0.934527
AT1G04080.1	14.858	14.3086	13.6409	15.4855	14.1438	14.4524	16.4001	13.7374	16.4097	16.4498	13.4702	17.4558
AT1G04080.2	12.1444	9.02153	11.3428	10.6631	11.8955	10.5972	13.3195	12.6498	14.9537	15.055	10.8498	11.6482
AT1G04080.3	15.4652	15.0873	14.7444	16.8432	16.7941	16.6261	18.8426	14.4623	18.4951	18.5679	12.3108	18.1346
AT1G04080.4	12.4192	11.7733	11.4751	13.2498	14.4367	12.0555	14.2623	13.7199	14.495	15.8208	11.0965	14.6481
AT1G04080.5	11.7208	10.0287	10.1846	9.07882	11.238	11.3837	12.2963	10.3568	13.5715	14.467	11.1129	12.1133
AT1G04083.1	0.777904	2.52505	0.534939	0	1.67382	1.34755	0	0.472076	2.84326	0.371327	0	0.977005
AT1G04087.1	1.02239	0	0	0	0	0	0	0	0	0	0	0
AT1G04090.1	0.457677	0.110045	0.3497	0.113425	0.820654	0.572596	0.334286	0.185163	0.265527	0.38839	0.163069	0.340633
AT1G04093.1	0.644105	0.696913	0	0	1.15493	0.743846	0.403245	0.781757	1.34527	0.204973	0	1.25838
AT1G04097.1	0.335471	3.99273	0.92277	0	2.52642	1.16226	1.57518	2.85016	0	0	0	1.40445
AT1G04100.1	4.51054	3.46061	2.81977	3.01815	3.88213	3.05437	2.61847	5.87263	5.73802	3.13174	2.71744	2.54066
AT1G04103.1	1.49271	0	0	1.24853	0	0	0.817704	0.150977	0	0.237512	0	0
AT1G04103.2	0.694078	0	0	0	0	0	0.217266	0	0	0.220876	0	0
AT1G04105.1	0.266379	0.864657	0.732721	0	0.573168	1.15361	1.00061	0.969922	1.94724	0.508617	0.85419	0.446077
AT1G04110.1	2.60477	1.80188	2.05549	0.71432	1.33226	2.7369	2.0852	1.65846	1.73911	0.97839	1.278	1.64466
AT1G04117.1	3.20242	2.41042	3.25543	6.05588	3.14573	4.58271	3.72648	3.97131	4.58019	2.92438	1.56269	3.38087
AT1G04120.1	10.0838	6.50915	8.16884	7.96572	9.59534	8.40317	10.0614	7.27841	7.93773	8.11358	4.65435	8.57109
AT1G04120.2	8.80807	6.64097	8.33182	6.71161	8.38276	7.55997	8.64577	6.62711	6.88824	8.10454	5.11214	7.7921
AT1G04120.3	10.1744	6.46393	8.38468	7.52656	9.43251	8.19431	10.129	7.27561	7.53758	8.15608	5.47033	8.6214
AT1G04123.1	1.40788	0	0	0	0	0	0.330529	0	0	0.672042	0	0.88411
AT1G04127.1	0	0	0	0	0	0.384218	0.416575	1.0768	0	0	0.474158	3.34281
AT1G04130.1	7.01544	5.93017	5.22631	7.1718	7.78342	5.63328	7.2057	5.3217	4.12097	5.37199	3.67125	8.3215
AT1G04130.2	4.80363	3.50265	3.87779	6.75463	6.29147	4.70331	4.02068	3.42209	2.61725	5.68261	2.12079	7.43208
AT1G04133.1	0	0.274592	0	0	0	0.659438	0	0	2.1202	0	3.25521	0
AT1G04137.1	0	0	0	0	0	0	0	0	0	0	0	0
AT1G04140.1	23.0921	20.2634	20.7948	15.0225	22.0339	18.6616	25.6869	22.2299	23.7919	23.7516	19.3937	22.8164
AT1G04140.2	17.2021	15.8743	17.8263	10.8698	17.5135	16.9137	21.1643	18.471	20.2497	19.0999	16.4863	18.0113
AT1G04143.1	0	0	0	0	0	0	0	0	0	0	0	0
AT1G04147.1	5.77155	4.16316	2.11675	0	0.82791	1.66632	2.16798	0	2.00906	4.04068	0.822553	2.25517
AT1G04150.1	0.220433	0.204433	0.173239	0	0.271032	0.327301	0.266149	0	0.295967	0.180381	0.235618	0.0263668
AT1G04153.1	0.46573	0	0.960802	0	0.250528	0	0.874718	0.565262	0.486358	0.222313	0	0
AT1G04157.1	0.475004	0	0	0	0.511033	0	3.12247	0	0.496042	0	1.52318	0.397719
AT1G04160.1	1.05428	2.14724	2.75783	2.90482	2.51314	2.56042	2.01894	1.30468	3.30294	1.69725	1.10482	1.7828
AT1G04160.2	1.25984	2.02272	3.04621	2.33412	1.96752	2.0064	2.19445	1.28246	2.84349	1.45495	0.695036	1.05486
AT1G04163.1	0.979341	0.978124	0.828874	0.588099	1.45886	0.521997	0.848936	0.731469	0.550694	0.719202	0.563665	0.946152
AT1G04167.1	0	0	0.680383	0	0	0	0	0	0	0	0	0
AT1G04170.1	36.2835	32.8297	35.1456	41.8795	35.0018	35.4236	40.1945	34.236	29.2764	34.6394	35.4535	35.8862
AT1G04170.2	28.069	27.849	27.3144	34.7879	26.8934	29.0823	31.6309	24.5544	23.0627	25.7353	27.3421	28.779
AT1G04173.1	5.76029	0.566596	0.720211	2.92	0.563382	3.62852	2.95057	1.27115	4.37485	1.4998	0	0.876922
AT1G04177.1	0.353128	0	0	0	1.13974	0	0	0	0	0.337126	0.754909	0
AT1G04180.1	0	0.211186	0.447404	0	0	0.056352	0.122195	0.236896	0.407657	0.0621129	0	0.217902
AT1G04183.1	15.1296	15.6759	17.426	14.1303	19.2681	16.392	13.4047	14.5347	15.5764	15.4138	16.1147	16.2043
AT1G04187.1	0	1.72077	1.09365	0	0	0	0	7.72106	4.15206	0	0	1.33162
AT1G04190.1	23.8305	27.5033	27.7806	35.3507	30.2773	30.9281	26.9967	19.2822	22.3579	26.3619	14.7981	25.5274
AT1G04193.1	0	1.96868	8.7585	10.1458	2.93627	0.787972	0	16.5626	11.4006	0.868528	3.8897	3.80866
AT1G04197.1	2.20584	3.18225	7.07878	9.84001	3.1642	1.27371	0.690488	5.3545	6.91062	1.40392	0	4.30953
AT1G04200.1	7.77623	8.03516	9.46499	6.59089	7.7386	6.12912	12.9255	10.7594	14.7796	9.83661	5.19495	8.20387
AT1G04200.2	4.22069	4.417	4.66292	4.82276	3.16369	2.81669	7.08245	5.41662	7.91206	6.70471	2.40364	4.34504
AT1G04200.3	5.14545	4.66322	5.80653	6.62114	4.82602	5.56132	10.4487	8.43354	9.55262	6.80163	3.43157	6.07576
AT1G04203.1	0	0	0	0	0	0	0	0	0	0	0	0
AT1G04207.1	0	0	0	0	0	0	0	0	0	0	0	0
AT1G04210.1	23.5439	26.255	23.7067	20.922	21.8796	20.8553	32.7003	28.2836	33.0986	28.1155	20.167	26.0904
AT1G04213.1	0	0	0	0	0	0	0	0	0	0	0	0
AT1G04217.1	18.5088	11.2147	19.3464	0	12.7441	8.97745	4.1715	24.2614	19.3285	7.06802	2.37406	8.6785
AT1G04220.1	5.72188	2.21513	2.6713	2.16608	3.95332	2.81898	3.40145	2.73965	2.24759	1.80416	0.897769	3.9558
AT1G04223.1	3.63901	10.8278	15.0146	25.3644	6.8513	2.36392	2.563	3.31253	14.2507	9.55381	10.6967	5.33213
AT1G04227.1	0	0	0	0	0	0	0	0	0	0	0	0
AT1G04230.1	6.60207	7.95643	5.90573	8.38041	6.46763	6.13673	6.25029	8.2736	10.4258	5.2268	4.18823	6.69639
AT1G04230.2	5.15659	4.98761	4.19075	6.62207	3.69848	4.94002	5.57617	5.97413	7.66952	6.5639	3.17347	4.64469
AT1G04233.1	10.38	7.09327	6.3866	9.13894	5.58365	7.57095	9.23461	10.2776	7.98716	5.47637	8.75925	12.808
AT1G04237.1	2.87226	2.71928	1.48137	0	1.54506	1.24389	2.69729	0	7.12376	1.37105	0	1.20247
AT1G04240.1	17.2303	12.2009	14.268	8.85325	14.0727	15.7052	9.57283	10.8395	22.1385	8.87067	4.72484	9.13951
AT1G04240.2	15.4376	11.3069	11.5414	7.23971	11.4982	13.9197	9.21872	10.5695	20.4204	7.33125	4.14643	7.55666
AT1G04243.1	0	0	0	0	0	0	0	0	0	0	0	0
AT1G04247.1	2.05099	0.655657	1.08985	1.61152	1.85552	1.13046	1.05057	3.05506	1.16827	0.845523	0.697545	1.44408
AT1G04250.1	13.1949	21.7675	25.5407	9.62847	24.3605	23.7743	12.0851	14.433	17.5218	13.4523	9.66375	15.6173
AT1G04253.1	0	0	0	0	0	0	0	0	0	0	0	0
AT1G04257.1	0.848623	0	0	0	0	0	0	0	0	0	0	0
AT1G04260.1	13.3355	14.6092	13.9848	11.9906	12.6433	13.7161	15.5756	15.6797	15.4928	15.2775	15.5905	15.5623
AT1G04263.1	2.10492	2.27749	0	0	0	0	0	0	0	0	0	0
AT1G04267.1	12.1817	6.5902	26.1779	4.24539	19.6584	15.1671	14.2995	8.31656	12.7212	13.0834	4.88282	5.09983
AT1G04270.1	460.307	468.129	386.205	436.382	430.85	495.897	430.63	343.076	352.332	463.961	324.99	456.621
AT1G04270.2	112.61	88.5734	90.8859	53.3927	93.1492	87.9579	93.339	85.1159	80.1357	95.405	73.8066	106.032
AT1G04273.1	11.1053	5.60735	21.3828	0	8.76157	14.1074	6.25725	7.18857	10.0508	21.2041	4.74812	3.71936
AT1G04277.1	11.3399	6.54379	13.5166	7.58789	3.25333	7.85753	6.38944	4.58778	11.0527	8.66082	2.42421	13.9258
AT1G04280.1	8.08652	6.58671	7.37279	6.99169	5.81621	5.19402	8.40449	5.67929	9.48841	9.10797	6.16706	7.79785
AT1G04280.2	7.73815	7.16989	6.52664	6.48424	6.80726	5.99876	8.23031	6.33044	9.73278	8.48951	5.94066	6.87289
AT1G04283.1	0	0	0	0	0	0	0	0	0	0	0	0
AT1G04287.1	0	0	0	0	0	0	0	0	0	0	0	0
AT1G04290.1	26.3879	21.738	23.7824	21.0681	21.8298	19.3926	16.1448	18.5613	16.9098	15.3634	10.3635	18.9979
AT1G04290.2	5.8555	3.92202	4.21838	9.01788	8.99948	10.6264	4.71325	3.72265	4.95011	5.05777	3.27846	7.23745
AT1G04293.1	0	0	0	0	0	0	0	0	0	0	0	0
AT1G04295.1	1.94124	2.52048	1.33493	3.03089	2.29734	3.36278	1.45839	0.942444	0.81089	2.59459	1.45248	1.46286
AT1G04297.1	0.490933	1.59355	0.450132	2.0075	0.880285	1.55913	0	0.993086	0.68357	1.56229	0.699672	1.23317
AT1G04300.1	7.24596	4.18765	6.08343	7.4318	6.19889	4.41085	7.0505	6.07492	6.32094	6.16752	5.90994	6.18885
AT1G04300.2	5.16328	5.34104	4.72115	6.61245	5.21918	4.59498	6.07425	4.57953	4.9772	5.17307	3.54791	4.91704
AT1G04300.3	5.88631	3.79561	4.12959	7.79125	5.1174	4.24864	6.33734	5.12367	6.14702	6.41427	4.92541	6.24786
AT1G04300.4	5.70756	4.04036	4.88525	7.58408	4.80134	4.25986	6.52878	5.93245	5.61162	5.94166	3.959	6.07534
AT1G04300.5	5.56888	4.38777	4.55616	7.67559	4.88519	3.80927	6.24874	5.37254	5.42783	6.05267	3.72414	6.09751
AT1G04300.6	5.36562	4.56149	6.21989	8.1637	5.69014	5.01253	6.29845	5.30289	6.1636	6.07381	3.97372	6.06504
AT1G04303.1	4.49166	2.91596	6.79529	4.00737	1.44971	3.89041	5.48345	0.545158	8.4431	2.57288	0.960219	0.376086
AT1G04307.1	0	0	0	0	0	0	0	0	0	0.913019	0	0
AT1G04310.1	1.7106	1.76057	2.12312	2.04729	2.42388	1.77072	2.54673	2.68384	0.871399	2.86786	2.18522	3.42351
AT1G04310.2	2.1775	2.07331	2.09635	2.08842	2.8112	2.0369	2.57651	2.16714	1.09149	2.86879	2.09476	2.84421
AT1G04313.1	1.53798	1.66407	3.80742	0	2.97834	1.06568	1.15543	0	2.24854	0	0	0.257549
AT1G04320.1	0	0	0	0	0	0	0	0	0	0	0	0
AT1G04323.1	3.13106	1.4519	2.46072	0	2.40611	1.54968	0.420047	0	2.33553	0	0	0.374519
AT1G04327.1	0	0	0	0	0	0	0	0	0	0	0	0
AT1G04330.1	1.08123	0.668502	0.637309	0	3.32355	1.07028	1.30547	1.68725	0.645212	2.06447	0	0.905311
AT1G04333.1	0	0	0	0	0	0	0	0	0	0	0	0
AT1G04337.1	0	0	0	0	0	0	0	0	0	0	0	0
AT1G04340.1	23.422	30.3441	27.4094	9.50887	31.0561	27.3159	29.5198	25.5598	26.605	29.0296	21.1924	27.8685
AT1G04343.1	3.47226	1.87847	2.38776	3.54965	4.66954	3.75933	1.08691	4.21432	1.51086	8.28731	0.618578	2.90731
AT1G04347.1	0	1.69154	1.07507	1.45291	0.280324	0.225681	1.9575	2.21371	2.44891	0.497507	0	0.872665
AT1G04350.1	40.0942	37.5373	46.8573	57.6301	51.2373	39.7653	28.0438	33.9757	29.7755	30.7905	27.7012	33.5708
AT1G04353.1	0.881128	0.873922	0.605923	0.491327	0.789968	1.58996	0.275817	0.712957	0.613437	1.2618	0.470914	1.10665
AT1G04357.1	6.10426	3.87174	5.50043	4.69491	10.6435	11.1212	6.12774	4.59857	9.01241	5.42575	0.674977	5.9923
AT1G04360.1	0.921202	1.66122	1.01357	1.30131	0.925004	0.79789	0.346034	0.447229	1.34681	0.762198	0.656443	1.07985
AT1G04363.1	0	0	0	0	0	0	0	0	0.792265	0	0	0
AT1G04367.1	0	0.345691	1.53795	2.13786	0.171865	0.830185	0.600067	0.581664	0.834119	0	0.341506	0.40127
AT1G04370.1	0	0	0	0	0	0	0.820715	0	0	0	1.08985	0
AT1G04373.1	0	0	0	0	0	0	0	0	0	0	0	0
AT1G04377.1	0	0	0	0	0	0	0	0	0	0	0	0
AT1G04380.1	0.210629	0.151932	0	1.01789	0	0.121623	0.131866	0.0852144	0.146639	0.603255	0	0.0587864
AT1G04380.2	0.11463	0.31007	0.157654	0.511351	0.123324	0.0992854	0.107647	0	0.17956	0.437742	0	0.0959792
AT1G04383.1	0	0	0	0	0	0	0	0	0	0	0	0
AT1G04387.1	0	0	0	0	0	0	0.446067	0	0	0	0	0
AT1G04390.1	5.23285	3.95326	4.6418	3.93657	5.52982	4.15691	4.3616	5.78745	4.33289	4.28628	2.91251	4.14812
AT1G04393.1	0	0	0	0	0.285169	0	0	0.321711	0	0	0	0
AT1G04397.1	0.51611	0	0	0	0	0	0	3.13204	0	0	0	0
AT1G04400.1	48.6345	42.3244	51.0817	32.471	42.7785	42.2989	43.3238	50.7565	48.4303	35.1888	29.6995	45.6176
AT1G04400.2	48.381	41.4179	50.1487	34.0434	41.0876	42.25	38.4855	48.88	46.7762	33.2034	27.6565	44.2931
AT1G04403.1	0	0	0	0	0	0	0	0	0	0	0	0
AT1G04407.1	0	0	0	0	0	0	0	0	0	0	0	0
AT1G04410.1	681.551	607.316	608.868	399.141	575.964	583.751	785.316	615.783	497.876	582.153	846.52	783.176
AT1G04413.1	0.297371	0	0	0	0.319926	0	0.837766	0	0.931625	0	0	0.248987
AT1G04417.1	0	0	0.817968	0	1.59963	0	0	0	0	0.283896	0	0
AT1G04420.1	139.556	186.447	153.971	177.481	162.966	181.856	143.165	143.745	128.339	161.782	153.045	137.92
AT1G04423.1	2.09125	4.52541	0.958722	0	4.49974	3.01886	0.654618	0.846057	0	1.33099	0	1.751
AT1G04425.1	18.5168	23.3319	22.2432	14.6383	17.904	15.6321	17.8291	12.8017	21.0504	24.3909	2.75591	20.6067
AT1G04427.1	0.70394	0.761654	1.9363	0	2.65067	0	0.991586	0.42719	0.367559	1.34408	0	1.76822
AT1G04430.1	28.9276	28.9261	32.8981	18.1842	24.0426	25.4496	46.0141	37.7216	58.7322	26.0759	25.7007	30.7354
AT1G04430.2	26.5123	25.6812	29.1228	17.2273	20.4938	21.6479	38.0589	31.0723	48.576	26.2637	24.6746	29.9009
AT1G04430.3	24.8126	24.4482	26.7376	16.4033	21.3282	21.4173	40.8369	30.6328	50.6656	27.8805	28.0713	29.3071
AT1G04433.1	14.2272	3.84842	12.0071	18.3907	7.3053	5.04112	5.46567	3.53203	5.74034	10.8043	1.7281	5.41473
AT1G04437.1	0	0.450202	1.14452	0	0.447649	0.36039	0	0.505011	0	0.397234	0	2.43873
AT1G04440.1	44.4026	32.4628	36.7882	34.4046	26.9548	29.5005	49.652	52.8097	46.6486	42.6459	32.4034	42.9266
AT1G04443.1	0	0	0	0	0	0	0	0	0	0	0	0
AT1G04445.1	0	0	0	0.601608	0.193456	0	0	0.218246	0.751126	0.515007	0	0
AT1G04445.2	0.194476	0	0	0.216884	0	0.0842217	0	0	0.507724	0.0928318	0	0.0814171
AT1G04447.1	0.658594	0	0	0	0	0	0	0	0	0	0	0.275719
AT1G04450.1	3.44984	2.19569	5.44242	4.86575	1.63743	1.75767	2.4774	2.9556	2.649	2.03423	1.40992	2.3788
AT1G04453.1	0	0	0	0	0	0	0	0	0	1.33678	0	0.195401
AT1G04455.1	1.81438	1.30876	1.24769	2.02344	0.976	0.523835	0.283975	0.734044	0	1.15478	0	0.253196
AT1G04463.1	2.91081	1.13381	2.88241	2.85666	1.50317	2.92456	2.84283	1.97842	4.01245	2.66776	2.24016	1.94977
AT1G04467.1	1.5887	0.736695	1.56071	2.78419	1.7092	1.17946	0.213132	2.47914	0.948038	0.866692	0	0.380061
AT1G04470.1	0	0.096472	0	0	0	0	0	0	0	0.0283738	0	0
AT1G04473.1	1.12292	3.15895	2.77989	0.25046	1.44971	1.55616	2.31992	1.90805	3.0489	3.64491	0	1.69239
AT1G04477.1	3.62483	2.41355	2.68442	0	2.39986	3.86413	2.88032	1.01527	1.7471	0.532397	0	2.80159
AT1G04480.1	335.227	273.374	229.807	161.76	247.967	257.025	297.779	223.382	222.849	276.576	147.371	318.145
AT1G04483.1	0	0	0	0	0	2.85467	0	0	2.45845	1.3485	0	0.39423
AT1G04487.1	7.54035	10.0909	14.1912	12.1712	13.6628	11.1714	10.2488	9.15181	11.6043	6.25148	10.3929	12.2947
AT1G04490.1	0.322568	0.139606	0	0	0.0694071	0	0.181751	0.156602	0	0.246361	0	0.324103
AT1G04490.2	0.0665535	0	0.0915333	0	0.0716016	0	0.124998	0.0807767	0.0695013	0.127075	0	0.167175
AT1G04490.3	0.0979478	0	0	0	0.0526886	0	0.091981	0.0594402	0.204572	0.233774	0.0523477	0.246034
AT1G04490.4	0.100704	0	0.069251	0	0.0541714	0.043612	0.283709	0.244452	0	0.432635	0.107642	0.252958
AT1G04490.5	0.15849	0.0571615	0.0726591	0	0.0568373	0.0457582	0.148835	0.128241	0.27585	0.100872	0.0564696	0.132703
AT1G04490.6	0	0	0	0	0.0639498	0.0514844	0.614022	0.0721444	0.186222	0.170243	0	0.29862
AT1G04490.7	0.0606502	0	0	0	0.130501	0	0.113911	0.147224	0.316682	0.405313	0.0648283	0.0507822
AT1G04490.8	0.674391	0	0.168639	0	0	0.0531015	0.345441	0	0.384142	0.234121	0.0655318	0.307999
AT1G04490.9	0.133438	0.144378	0.183522	0	0.0717796	0	0.187964	0.32391	0.418044	0.254783	0.14263	0.391045
AT1G04493.1	0	0.368737	0	0	0	0	0	0	0.355891	0	0	0
AT1G04497.1	0	0	0	0	0	0	0	0	0	0	0	0
AT1G04500.1	0	0	0	0	0.0679773	0.16418	0.0593356	0.613504	0.131966	0.120643	0.135075	0.158713
AT1G04500.2	0.183297	0.132217	0.0840314	0	0.131467	0.211681	0	0.148313	0	0.116661	0.065308	0.0511579
AT1G04500.3	0.203573	0.0734211	0.279981	0	0.146009	0.293871	0.0637239	0.494157	0.0708632	0.259131	0.217597	0.056817
AT1G04500.4	0.330717	0.0715664	0.181939	0	0.0711604	0.0572894	0.124228	0.481674	0.207219	0.126292	0.0707	0.166145
AT1G04503.1	56.4422	38.5578	50.2291	49.8628	69.296	49.8453	34.0887	41.64	46.4602	50.9262	37.6178	36.8804
AT1G04507.1	0	0	0	0	0	0	0	0	0	0	0	0
AT1G04510.1	22.8989	17.3117	17.4292	28.0475	18.7927	21.8255	18.3335	17.9346	15.5333	21.0672	26.673	20.689
AT1G04510.2	15.978	12.4826	14.5259	13.5304	15.7915	16.3256	15.7676	13.2791	12.1608	14.9438	20.6103	14.2854
AT1G04513.1	1.46122	1.89722	2.14364	2.71597	1.67685	2.19374	2.92737	2.24643	3.86571	2.60401	4.26914	4.73076
AT1G04517.1	0	0	0	0	0	0	0	0	0	0	0	0
AT1G04520.1	18.1197	24.932	20.5008	24.4015	26.1883	29.967	14.3833	15.353	14.638	23.7612	21.9991	18.7212
AT1G04523.1	0	0	0	0	0	0	0	0	0	0	0	0
AT1G04527.1	0	0	0	0	0	0	0	0	0	0	0	0
AT1G04530.1	42.6587	54.3059	53.1516	67.5143	57.2544	52.1912	33.5156	45.1967	42.7104	36.8951	27.3133	37.4862
AT1G04533.1	0	0	0	0	0	0	0	0	0	0.182685	0	0
AT1G04537.1	5.22388	2.54348	6.1069	3.20419	6.18213	4.29838	4.66037	6.97431	9.27394	6.73268	3.90863	7.217
AT1G04540.1	2.369	1.80375	1.93077	1.71238	2.97347	1.93789	2.0187	1.86361	2.47393	0.921414	0.797174	2.27742
AT1G04547.1	0	1.33508	0	0	0	0	0	0	0	0	0	0
AT1G04550.1	7.86622	7.84361	8.48524	9.20262	9.12663	8.75034	5.6489	4.68006	5.31535	6.62627	6.26488	6.78008
AT1G04550.2	16.8626	19.53	20.1431	20.3948	22.3151	22.0795	14.9433	16.9112	12.7318	19.6508	12.2701	11.4013
AT1G04555.1	9.63127	5.38609	8.03703	5.79291	7.45119	5.99876	5.58933	5.64777	8.70174	8.26503	4.27985	10.6919
AT1G04557.1	0	0	0	0	0	0	0	0	0	0	0	0
AT1G04560.1	0.627049	0	0	0	0	0	0.11777	0	0	0	0	0
AT1G04563.1	1.28821	0.464609	0	0	0	0.743846	0.80649	0.521171	0.896844	0.819891	1.37695	1.07861
AT1G04567.1	0.270405	0	3.71897	5.72968	4.65464	0.702625	3.80899	2.95374	6.77716	9.29347	4.62453	5.66023
AT1G04570.1	1.3394	0.268374	0.409362	0.719206	1.17415	0.988243	0.186342	0.78272	0.259024	0.378877	0.159075	0.66458
AT1G04570.2	1.05297	0.0569653	0.217229	0.704581	0.623064	0.547214	0.148324	0.894605	0.384865	0.201052	0.281379	0.705322
AT1G04573.1	0	0	0	0	0	0	0	0	0	0	0	0
AT1G04577.1	3.14417	1.45798	3.08877	0	0.483236	0.778082	2.10902	2.72579	0.469061	0.428813	2.40055	1.12826
AT1G04580.1	4.38262	0.201785	0.256492	0.493959	0.02508	0	1.92647	0.339525	0.0486886	0.801196	0.54819	6.28508
AT1G04583.1	0	0	0	0	0.192169	0.15471	0	0.216793	0	0	0	0.448675
AT1G04587.1	2.94112	1.98891	3.03376	8.61001	8.70156	3.82113	2.41671	4.90829	1.91962	4.21177	1.57187	3.69388
AT1G04590.1	17.5873	14.6632	13.9266	25.1327	13.5971	15.5627	11.5826	13.1217	11.3696	17.2991	10.4167	15.1082
AT1G04590.2	14.6099	6.52927	9.1731	13.5482	8.54241	10.4535	9.246	9.92616	7.79432	11.4463	5.17716	11.0361
AT1G04593.1	0	0	0	0	0	0	0	0	0	0	0	0
AT1G04597.1	2.07441	0	0	0	0	0	0	0	0	0	0	0
AT1G04600.1	0.614284	0.140986	0.256014	0.975697	0.801064	0.49981	0.192288	0.248521	0.349905	0.657533	0.0994851	0.23379
AT1G04603.1	0.907829	0	0	0	0	0	0	0	0	0	0	0
AT1G04607.1	0	0	0	0	0	0	0	0	0	0	0	0
AT1G04610.1	0.0604793	0	0	0	0	0	0	0	0	0	0	0
AT1G04620.1	27.7673	26.7521	29.4888	26.7122	30.7567	37.9786	32.1979	23.679	25.9714	24.5266	30.919	23.8964
AT1G04623.1	0	0	0	0	0	0	0	0	0	0	0	0
AT1G04625.1	0.415551	0.149874	0	0.463433	0.149024	0.23995	0	0	0	0	0	0
AT1G04630.1	75.9802	66.6396	60.1656	58.8971	61.3075	56.7108	58.1083	62.1773	65.2196	53.3039	38.4538	62.7746
AT1G04635.1	3.10519	3.0398	3.66058	7.91538	3.65888	4.61062	4.72119	3.05093	2.62506	3.10565	1.73858	3.219
AT1G04640.1	37.1142	37.8224	35.464	31.7649	41.4383	40.0892	32.523	33.6535	33.4627	44.2906	27.4468	36.9475
AT1G04640.2	20.246	18.6455	21.1104	11.3419	22.8961	19.8196	16.625	17.2581	14.5541	23.8236	13.5884	17.8192
AT1G04643.1	0	0	0	0	0	0.209889	0.113782	0	0	0	0	0
AT1G04643.2	0.128104	0.277213	0	0	0	0	0	0	0	0	0	0
AT1G04645.1	0.650611	0	0	1.93487	1.1666	1.31488	0	0.263218	2.26476	0.621129	0	0.726339
AT1G04647.1	5.13038	5.65574	5.19214	4.53403	4.37396	4.52747	8.90847	8.22407	8.79457	7.6703	9.51907	8.02395
AT1G04650.1	0.825531	0.790151	0.655028	1.23934	0.888148	0.825029	0.536706	0.423905	0.696308	0.697186	0.203631	1.01024
AT1G04650.2	0.736873	0.755325	0.426715	1.94632	0.83449	0.671826	0.509883	0.376569	0.445506	0.444305	0.497454	0.584509
AT1G04653.1	0	0	0	0	0	0	0	0	0	0	0	0
AT1G04657.1	0.458764	1.48913	0	0	0	0	0	0	0	0	0	0
AT1G04660.1	1.75485	1.15574	1.67896	1.19124	1.31336	0.925182	1.36135	1.48165	1.43419	0.655563	0.65243	0.958257
AT1G04667.1	0	0	0	0	0	0	0	0	0	0	0	0
AT1G04670.1	0	0	0	0	0	0	0	0	0	0	0	0
AT1G04673.1	0	0	0	2.28038	0	0	0	0	0	0	0	0
AT1G04677.1	0	0	0	0	0	0	0	0	0	0	0	0
AT1G04680.1	46.5101	67.5642	72.7187	68.7741	71.0215	71.8752	58.7377	65.0522	71.4234	76.7536	88.2025	46.8266
AT1G04683.1	0	0	0	0	0	0	0.365258	0	0	0	0	0
AT1G04687.1	0	0	0	0	0	0	0	0	0	0	0	0
AT1G04690.1	76.8125	63.8477	69.4198	44.6905	60.1139	63.354	69.0025	65.8748	57.2365	54.7443	41.4084	69.6186
AT1G04693.1	0	0	0	0	0	0	0	0	0	0	0	0
AT1G04697.1	0.166694	0.721442	0.22926	0.557702	0	0.14438	0.939235	0.202318	0.522231	0	0	0.558289
AT1G04700.1	0.0788764	0.25603	0.108481	0.967613	0.565728	0.318817	0.197524	0.223377	0.32948	0.502015	0.0843102	0.264172
AT1G04700.2	0.309125	0.273657	0.19325	0.658147	0.423274	0.316427	0.263904	0.17054	0.498899	0.563407	0.0600765	0.21177
AT1G04700.3	0.131678	0.142474	0.181102	0.367127	0.283332	0.427694	0.154571	0.0799097	0.171888	0.502846	0.14075	0.220508
AT1G04703.1	0	0	0	0	0	0	0	0	0	0	0	0
AT1G04707.1	1.22687	0.265491	0	0	0.395977	0.106264	0.460851	0.297812	0.512482	0.234254	0.393415	0.4109
AT1G04710.1	28.6825	27.6322	27.0929	30.8424	28.0967	33.3464	30.2494	29.0492	18.9635	26.1576	26.3374	27.8303
AT1G04713.1	1.05938	0	0	0.787632	0	0	0.663232	0	0	0	0	0.295673
AT1G04717.1	0	0	0	0	0	0	0	0	0	0	0	0
AT1G04720.1	0	0	0	0	0	0	0	0	0	0	0	0
AT1G04723.1	0.76954	0.208158	0.264594	0	0	0.166632	0	0	1.20544	0	1.23383	0.9665
AT1G04730.1	0.972259	1.3059	1.61384	1.75729	1.15421	1.48095	1.29084	1.26142	0.9453	1.50433	0.358358	1.20707
AT1G04730.2	1.06834	1.49152	0.37918	1.2683	0.96399	1.07458	0.841442	0.962034	1.22362	1.11863	0.66306	0.865661
AT1G04730.3	1.21466	1.26893	0.92169	1.54146	1.21667	1.37857	1.14067	0.457525	0.962279	1.63946	1.07449	1.08717
AT1G04730.4	1.38517	1.23646	1.33355	1.58339	1.04317	1.10977	1.10567	0.630449	1.01257	1.52077	0.555223	1.04382
AT1G04733.1	0.565004	0	0.77707	0	0	0	0	0	0.590029	0	0	0.473076
AT1G04737.1	0	0	0	0	0.460133	0.185221	0	0.259547	0.223318	0	0.457156	0
AT1G04743.1	1.00432	0	0	0	0.240111	0	0	0.270879	0	0.106535	0	0.093435
AT1G04747.1	0	0	0	0	0	0.462591	0	0	2.23096	0	0	0
AT1G04750.1	44.3022	42.5679	39.8879	30.6566	50.7375	50.1674	49.182	40.5061	42.5773	41.4119	38.5482	45.3294
AT1G04750.2	14.6746	12.3612	13.2743	15.4867	13.4566	15.2693	14.613	13.627	16.6616	15.514	11.3693	14.5135
AT1G04750.3	13.0634	12.2114	15.1554	13.5775	14.2455	13.7008	12.7683	13.0509	15.3124	14.1682	9.59384	13.319
AT1G04750.4	14.4546	11.4558	14.3085	13.5532	14.3624	12.9982	12.4501	12.9622	12.2105	15.1181	10.6283	14.2613
AT1G04753.1	0	0	0	0	0	0	0	0.463676	0	0	0	0
AT1G04760.1	3.27511	1.37808	1.7517	4.36268	3.52353	2.9943	1.87953	0.883341	1.90009	2.77929	3.209	1.52347
AT1G04760.2	1.94476	1.51503	2.24674	3.38339	3.6824	1.81919	1.82629	0.566491	1.54348	2.52503	1.08094	1.36781
AT1G04763.1	0	0	0	0	0	0	0	0	0	3.82412	0	0
AT1G04767.1	0	0.445882	0	0	0.110838	0	0.0967478	0.125041	0.107587	0.0983554	0	0.517569
AT1G04770.1	46.6161	48.4495	44.9249	51.6147	65.8807	76.483	13.5722	11.7618	12.7373	15.6322	14.1982	9.02342
AT1G04773.1	1.15742	2.03501	1.19388	0	1.24521	0.501244	1.22278	1.40477	1.0576	1.2431	1.08251	1.5748
AT1G04778.1	0.126444	0.957674	0.347805	0.564052	0.680173	0.54759	0.237482	0.153466	2.11271	0.362143	0	0.529355
AT1G04780.1	43.6261	26.0443	26.2882	32.7886	25.4947	25.2301	47.2174	41.7827	37.1203	35.8475	31.7893	45.0844
AT1G04783.1	0	0	0	0	0	0	0	0	0	0	0	0
AT1G04787.1	0	0	0	0	0	0	0	0	0	0	0	0
AT1G04790.1	22.9759	23.8045	30.4729	16.4441	21.5291	22.0627	24.8731	25.1401	28.1893	15.6411	19.7637	16.3308
AT1G04793.1	0	1.02487	0.434245	0	0	0	0.593007	0	0	0	0	0
AT1G04797.1	0.457786	0.990637	0.629609	2.55267	0.492509	0.59476	2.57939	0	0	0	0	0.383303
AT1G04800.1	51.9001	80.1089	139.313	12.5776	54.7133	85.2022	86.8859	102.663	117.667	7.37742	64.5168	18.5365
AT1G04803.1	0.74377	0	0	0	0	0	0	0	0	0.946756	0	0
AT1G04807.1	0	0	0	0	0	0	0	0	0	0	0	0
AT1G04810.1	26.1504	20.925	22.8598	22.9963	22.7894	23.3264	29.3397	23.0932	20.2938	25.6812	25.7144	26.6567
AT1G04813.1	0	0	0	0	0	0	0	0	0	0	0	0
AT1G04817.1	0	0.264584	0.336317	1.36355	0	0	0	0	0	0	0	0.204748
AT1G04820.1	177.902	210.393	225.508	277.323	241.763	247.163	205.763	149.652	192.205	232.049	256.841	159.075
AT1G04823.1	1.67954	2.27156	1.92494	1.4048	3.61387	4.1217	3.02302	1.69873	0.438483	3.07325	1.79525	2.2266
AT1G04827.1	0.804126	1.01506	0.368647	0	0.865119	0	2.76885	0.487988	3.63888	4.73408	1.00278	2.35652
AT1G04830.1	7.91527	4.75047	5.95336	7.03424	5.18922	4.87399	5.4006	4.3531	5.23073	6.0807	4.03198	7.09342
AT1G04830.2	6.5725	4.41168	3.26422	6.58325	3.99382	3.58429	3.9433	5.24421	4.32153	4.35741	4.16313	5.04454
AT1G04830.3	5.06504	3.4252	4.25708	4.31494	4.31397	3.41214	3.96374	3.92757	4.11396	5.77577	3.68451	5.18338
AT1G04833.1	5.57548	4.8953	7.03961	4.68891	5.75254	4.19581	10.7721	7.59903	5.48835	20.0697	19.6861	13.431
AT1G04837.1	6.04064	5.32209	6.40895	5.77428	7.52007	6.95113	5.18643	5.6558	4.41573	4.53115	5.90334	7.36995
AT1G04840.1	0.873416	1.28867	0.709823	0.796953	1.66577	1.44423	1.30488	0.192741	0.787724	1.09915	0.127307	0.930756
AT1G04847.1	0	0	0	0	0	0	0	0	0	0	0	0
AT1G04850.1	58.1108	45.5567	48.4482	52.261	50.3468	49.4413	54.6916	47.9041	50.951	52.3478	39.5771	59.905
AT1G04850.2	36.922	27.818	31.9037	43.0446	33.7607	34.2678	36.6696	36.5227	33.3087	36.2332	25.966	37.9284
AT1G04853.1	1.79416	0.323544	1.23379	0	0.321709	1.295	0.842433	1.81466	1.87363	1.71286	0	1.0015
AT1G04857.1	0	0	0	0	0	0	0	0	0	0	0	0
AT1G04860.1	18.5733	13.7802	15.0262	12.1844	14.273	13.7889	18.4386	16.6323	16.7229	14.0364	10.6438	15.29
AT1G04863.1	3.85013	0	0	0	0.243657	0.196162	0.638046	0.824638	0.946038	0.432432	0	0
AT1G04867.1	0	0	0	0	0	0	0	0	0	0	0	0
AT1G04870.1	13.0524	11.6303	11.0396	8.17335	12.2402	11.6679	12.2573	12.0296	9.11131	15.8594	9.1021	15.6041
AT1G04870.2	17.221	11.4939	11.9784	9.05075	14.1971	14.4586	16.4817	13.5338	12.9538	16.9446	11.2137	20.6066
AT1G04873.1	1.33632	0.481959	3.06314	0	1.9169	0.771624	3.76473	3.24381	0.930336	2.12627	0	1.49186
AT1G04877.1	4.25152	2.30004	3.4109	10.6681	3.04933	4.29614	0.665421	0.430009	3.32987	0	1.5148	0.889945
AT1G04880.1	0.607188	0.788364	0.58456	0.203145	1.24116	1.20959	0.741259	0	2.28269	0.579674	0.584115	0.203359
AT1G04883.1	0	0	0	0	0	0	0.717517	0	0	0	0	0
AT1G04887.1	0	0	0	0	0	0	0	0.19892	0	0	0	0
AT1G04890.1	0	0	0	0	0.0570619	0	0	0	0.0553881	0	0	0
AT1G04893.1	3.71242	3.34733	1.27645	6.55528	1.33134	2.14365	1.74313	1.50193	3.87685	0.29535	0	0.777099
AT1G04895.1	0	0	0	0	0	0	0	0	0	0	0	0
AT1G04897.1	0	0	0	0	0	0	0	0	0	1.33099	0	0
AT1G04900.1	12.8078	8.97084	7.23324	17.4577	8.98652	8.68178	9.58723	9.61238	7.62447	14.2359	5.09248	12.0709
AT1G04907.1	0	0	0	0	0	0	1.87847	0	0.696308	0.636561	0	0
AT1G04910.1	20.9278	13.6747	17.0303	17.7469	19.5975	18.5696	16.6257	17.5752	20.5188	20.0772	10.7199	17.4799
AT1G04913.1	0.493567	0.267017	0.33941	0.275219	1.06201	0.854995	1.15875	0.599048	0	0.471202	0.263784	0.619893
AT1G04917.1	2.81333	2.56336	1.01823	5.2842	1.11511	2.43674	1.52955	0.898571	1.70091	0.706802	0.791353	1.85968
AT1G04920.1	2.33822	1.56919	1.66897	1.2213	0.95528	2.17904	1.08399	1.401	1.4218	1.72365	0.980736	1.13997
AT1G04923.1	0	0	0	0	0	0	0	0	0	0	0	0
AT1G04927.1	1.04732	1.69979	0.360105	1.46	0.845073	0	1.72117	0	0.820284	0	0.839606	0.876922
AT1G04930.1	1.75485	1.2383	1.15428	1.78687	0.820848	1.91645	1.2897	1.29645	1.43419	1.52965	1.38641	1.08602
AT1G04930.2	0.532947	0.823775	0.314135	1.44343	0.573371	0.923213	0.929465	1.29369	0.31803	0.799539	1.70899	0.828722
AT1G04930.3	0.946517	1.19481	0.433926	0.791683	1.10317	0.751498	0.962929	0.574399	1.07081	0.903627	0.843102	0.990645
AT1G04933.1	0	0	0	0	0	0	0	0	0	0	0	0
AT1G04933.2	0.331671	0.478485	0.152053	0	0.237885	0.574546	0.934398	0.536737	0.461815	0.527736	0.236346	0.092569
AT1G04937.1	0	0	0	0	0	0	0	0	0	0	0	0
AT1G04940.1	68.9409	78.565	63.2933	103.345	69.2575	77.9363	59.276	54.7686	52.64	72.655	76.6569	58.6236
AT1G04943.1	0	0	0	0	0	0	0	0	0	0	0	0
AT1G04945.1	1.91344	0.999466	0.63522	1.3245	0.993797	1.54301	1.05334	1.60163	0.689032	1.25982	0.423157	1.43638
AT1G04945.2	2.14828	0.752016	1.738	3.24139	1.69943	1.25872	1.42405	0.76688	1.12172	1.56836	0.27015	1.53423
AT1G04945.3	13.0957	14.5362	14.6885	19.2365	14.9553	15.821	12.6163	11.4707	9.55973	13.8375	12.5935	10.2908
AT1G04945.4	2.01661	0.800047	0.832053	1.49931	1.37406	1.22266	2.02001	1.06062	0.631778	1.66853	0.718511	2.42018
AT1G04947.1	0	0	0	0	0	0	0	0	0	0	0	0
AT1G04950.1	4.85578	5.51144	4.71411	7.96364	5.99234	4.53565	5.09644	4.5068	5.81656	5.22658	4.42701	4.22517
AT1G04950.2	5.91658	4.99113	5.72367	8.38768	5.44831	5.42858	6.4037	4.80763	6.33572	5.36127	6.32417	5.07988
AT1G04950.3	5.04272	4.57137	5.37339	7.04236	5.62071	3.89551	4.52221	4.63165	5.69304	4.72747	4.22468	4.0701
AT1G04953.1	0.784728	0.339626	1.29512	0.525088	1.51965	0.679684	1.03169	0.952433	0.819485	0.149834	0.335515	0.91987
AT1G04957.1	0	0.262195	0	0	0.521415	0	0	0	0	0	0	0.2029
AT1G04960.1	13.909	10.5666	13.2279	16.8318	10.825	8.65086	13.8954	14.906	17.6155	12.2193	10.0433	13.9999
AT1G04960.2	8.34038	7.0416	7.21271	13.8816	8.15727	5.30849	9.55303	9.58599	11.3491	9.2292	6.07837	9.99892
AT1G04963.1	0	0	0	0	0	0	0	0	0	0	0	0
AT1G04967.1	0	0	0	0	0	0	0.789644	0	0.292704	0	0	0
AT1G04970.1	10.3637	6.48171	5.60253	6.01273	7.99173	6.84903	9.84484	11.1243	7.31939	8.06394	7.68389	10.433
AT1G04970.2	6.69108	5.77903	5.89281	4.9747	6.06198	4.88035	6.39371	8.97589	5.76158	6.55599	5.45813	7.91219
AT1G04970.3	7.47281	5.1301	4.60721	6.89698	4.87922	5.31191	7.35636	7.31842	5.92012	6.98659	5.12309	7.3789
AT1G04973.1	5.02053	1.59769	1.62468	0	0.794315	1.91845	4.71469	2.86752	4.47189	1.83263	2.05186	2.9673
AT1G04977.1	14.9518	13.9964	19.1774	30.7263	23.4963	19.3528	11.8323	13.0497	15.965	12.0289	9.51729	9.98716
AT1G04980.1	16.0254	14.0664	22.3943	21.3171	23.6111	17.1691	39.1641	11.5608	9.61097	23.594	14.6528	13.5797
AT1G04983.1	0	0	0	0	0	1.16712	0	0	0.938122	5.14576	0	1.12826
AT1G04985.1	25.3041	17.3474	13.8056	28.3752	17.474	18.2339	21.2096	18.6133	19.3637	20.2311	14.008	20.1365
AT1G04985.2	10.3154	6.78421	7.30218	9.41745	10.0642	7.53306	9.11717	8.40797	9.29372	9.17212	4.97251	9.65316
AT1G04987.1	0	0	0	0	0	0	0	0	0	0	0	0
AT1G04990.1	6.19976	2.59862	3.0727	2.18013	2.58388	4.30556	6.03189	4.40637	3.383	3.73259	4.47761	5.33134
AT1G04990.2	8.07008	3.79052	2.83929	2.30231	3.70171	3.57618	5.11106	4.40384	2.61318	4.41957	3.8115	6.49515
AT1G04990.3	6.24819	2.8213	3.51854	1.59115	2.38185	3.19595	3.83471	4.59787	2.97989	3.42874	3.31302	3.8722
AT1G04990.4	4.75736	1.9023	2.84476	2.13374	1.66898	2.10506	2.52514	2.88703	2.70004	2.5671	1.65818	3.33387
AT1G04990.5	4.78822	1.53505	2.68294	2.30738	2.54391	2.45764	4.05243	4.01784	1.9137	3.55542	2.78019	4.70211
AT1G04990.6	6.24965	3.45146	3.3128	2.39585	2.59142	3.89064	4.95192	5.05685	2.58339	4.9099	5.01014	6.10495
AT1G04993.1	0	0	0	0	0	0	0	0	0	0	0	0
AT1G04997.1	0.264411	0	0	0	0	0	0.74491	0	0	0	0	0
AT1G05000.1	7.58176	2.3305	4.14728	3.84334	5.93224	4.25353	9.70894	8.36551	7.91757	6.58018	3.86785	9.23372
AT1G05000.2	5.51953	0.865516	1.76028	2.31947	3.01212	1.45499	5.03305	4.56316	3.42498	2.59652	1.28256	4.62148
AT1G05000.3	2.87744	1.0777	0.811784	1.31651	1.98442	1.05442	2.32108	2.37303	2.00326	0.986123	1.30125	2.81082
AT1G05003.1	0	0	0	0	0	0	0	0	0	0	0	0
AT1G05005.1	0	0	0	0	0.168603	0.135738	0	0	0.163658	0	0	0
AT1G05007.1	0	0	0	0	0	0	0	0	0	0	0	0
AT1G05010.1	215.052	177.265	214.227	196.56	181.921	192.829	281.415	268.165	205.234	166.256	133.946	197.452
AT1G05013.1	0	0	0	0	0	0	0	0	0	0	0	0
AT1G05017.1	0	0	2.64831	0	0.517908	0	0.452068	0	0.502715	0	0	0
AT1G05020.1	0.493567	0.712044	0.33941	0.688046	0.663755	0.569997	1.50637	1.1981	2.19057	1.33507	1.23099	1.17091
AT1G05023.1	5.34844	8.68042	6.30505	0	3.28807	4.96338	4.3051	3.7094	5.58533	8.02384	3.67514	8.31671
AT1G05027.1	0	0	0	0	0	0	0	0	0	0	0	0
AT1G05030.1	7.12253	3.88407	6.19098	3.68565	7.47887	5.42881	5.35091	4.70271	8.56858	4.51506	3.59343	4.00759
AT1G05030.2	5.61193	3.13396	4.17036	5.50147	4.5282	4.23352	3.95255	3.79014	5.71871	2.41958	3.04764	2.19785
AT1G05033.1	3.03618	2.81581	2.98269	2.66045	1.86656	2.62976	1.83293	4.21149	4.07657	3.10565	0.927242	1.45268
AT1G05035.1	1.17968	0.638199	1.21684	3.94682	1.90374	0.255442	0.553908	0	0.615965	0	0	0
AT1G05037.1	0	0	0	0	0	0	0	0	0	0	0	0
AT1G05040.1	0	0	0	0.432723	0.278297	0	0	0	0.135067	0	0	0
AT1G05040.2	0	0	0	0.240161	0.231682	0	0	0	0.224886	0	0	0
AT1G05043.1	0.188335	0.203776	1.03609	0	2.0262	1.95749	2.2992	1.3715	1.37673	0.359601	2.01309	0.78846
AT1G05047.1	7.65084	6.46727	4.27475	3.46628	11.8323	9.1117	6.28667	5.80369	3.99485	7.30415	6.38898	5.40508
AT1G05053.1	0	0	0	0	0	0	0	0	0	0	0	0
AT1G05055.1	8.12856	10.9029	11.1795	6.66776	8.88967	10.7062	6.93944	9.53959	7.7169	8.97878	8.90396	8.94345
AT1G05057.1	0	0.592613	0	0	0	0	0	0	0	0	0	1.37578
AT1G05060.1	25.0138	19.3963	17.7745	18.5973	17.4922	20.4919	19.1835	19.3542	16.8703	21.2933	10.0264	14.2244
AT1G05065.1	1.94368	1.45595	2.05631	2.66786	3.05623	2.46049	1.12324	2.35906	2.1859	0.99917	0.799068	1.62743
AT1G05067.1	0	0	0	0	0	0	0	0	0	0	0	0
AT1G05070.1	24.4569	26.1108	27.2366	28.6025	29.9212	34.4929	19.6135	26.9254	24.1841	26.8613	20.4739	25.1894
AT1G05073.1	0	0	0	0	0	0	0	0	0	0	0	0
AT1G05077.1	1.60225	0	0	0	0	0.277554	1.80557	0	0	2.14151	3.42526	1.07325
AT1G05080.1	0	0	0	0	0	0	0	0	0	0	0	0.136086
AT1G05083.1	0.614311	0.664677	0	0.685093	0.165227	0.798118	0.144222	0.931995	0.64152	0.293237	0	0.12859
AT1G05085.1	0	0	0	0	0	0	0	0	0	0	0	0
AT1G05087.1	3.51412	5.64203	4.989	5.18323	5.36611	3.92738	6.28074	5.22822	4.14329	2.05622	1.57518	4.27117
AT1G05087.2	2.63065	2.18949	3.61802	3.15944	2.50363	3.2425	4.65575	3.31565	3.69811	1.44891	1.40594	3.13452
AT1G05090.1	5.73955	6.05678	6.52944	13.0388	6.63229	5.27811	6.18841	9.89022	8.28767	5.88535	4.1657	5.22101
AT1G05093.1	0	0	0	0	0	0.183394	0	0	0	0	0	0
AT1G05097.1	0	0	0	0	0	0	0	0	0	0	0	0
AT1G05100.1	12.159	0.778964	1.54024	2.85473	1.97939	1.10856	3.60577	7.67	2.50609	4.73484	2.05209	7.9034
AT1G05103.1	0.344073	1.48913	1.41965	0	0	0	0	0	0.359313	0	0	0.576183
AT1G05107.1	0.333388	1.08216	0.917039	0	0.358675	0.28876	0	0.809272	0.348154	0.318281	0	0.837433
AT1G05113.1	0	0	0	0	0	0	0	0	0	0	0	0
AT1G05117.1	0	0	0	0	0	0	0	0	0	0	0	2.03512
AT1G05120.1	5.83792	4.34515	4.55152	5.68121	5.64065	5.60397	6.4251	6.04754	7.30026	4.7569	3.61687	4.67013
AT1G05120.2	6.64211	4.31201	6.27113	4.80482	7.06866	5.25543	6.2712	5.79563	7.12376	3.97606	3.87604	5.11049
AT1G05123.1	0.993989	0	0	0	1.42584	0	0	1.20642	0.69201	1.26526	1.06246	0
AT1G05127.1	0	0	0	0	0	0.26642	0	0	0.321219	0	0	0
AT1G05133.1	0	0	0.242038	0	0	0	0	0	0	0	0	0
AT1G05136.1	3.02397	0.817973	0	0	0.813334	0	0	0	0	0	3.23229	0
AT1G05137.1	0	0	0	0	0	0	0	0	0	0	0	0
AT1G05140.1	47.2627	52.5943	55.6464	76.5734	51.305	58.5503	36.9308	33.8847	39.5884	36.9357	32.9469	38.149
AT1G05143.1	11.7037	6.9866	6.6606	13.5023	10.4205	6.64148	10.2327	2.93894	8.85044	6.93517	5.17652	8.10988
AT1G05147.1	2.13151	1.88695	2.39854	0.432202	1.04236	0.503506	13.2838	6.35001	2.83299	7.21474	14.2915	3.89391
AT1G05150.1	23.0276	24.7952	24.0717	23.3651	26.2503	24.5379	22.0427	19.5327	23.1569	23.0816	16.0129	16.7039
AT1G05153.1	4.11449	3.23769	5.14436	5.84	4.02416	2.26782	1.40503	2.26991	1.95306	2.49967	1.19944	2.1923
AT1G05160.1	5.07367	3.80471	4.00716	7.56304	4.75593	4.48152	3.16067	5.60924	4.61642	4.36418	3.54387	5.00527
AT1G05160.2	4.87487	3.47896	4.06554	4.45336	4.29613	4.31215	3.79868	3.58777	4.98247	3.46572	2.10645	4.47251
AT1G05163.1	5.17531	3.51976	2.03365	0	1.7499	2.30531	1.52744	4.3072	3.70597	3.10565	1.10637	4.82851
AT1G05170.1	4.10658	2.87506	4.98346	5.2263	5.50958	6.02575	1.99626	2.58006	2.42172	2.58291	1.70415	2.99345
AT1G05170.2	6.66972	4.52467	5.38738	7.7334	8.94106	8.75706	3.72823	4.11181	2.48755	3.94178	2.31982	3.63438
AT1G05173.1	0	0	0	0	0	0	0	0	0	0	0	0
AT1G05177.1	0	0	0	0	0	0	0	0	0	0.225245	0	0
AT1G05180.1	12.5461	10.5077	9.67442	11.9427	10.674	10.0938	14.8382	11.086	9.37411	14.1326	10.4927	13.8892
AT1G05180.2	8.20779	6.77235	4.54787	7.37549	6.79746	6.39307	7.81869	7.16682	6.10476	9.58343	6.69037	10.4816
AT1G05180.3	6.13275	4.60305	5.47108	6.46969	5.94407	4.64186	4.87712	5.90107	4.61577	5.53838	4.60638	6.66154
AT1G05183.1	4.28744	4.10369	2.60814	6.06876	3.54818	4.07059	3.56169	3.5025	3.61631	3.30601	2.11514	3.866
AT1G05187.1	1.66503	2.18082	1.80788	3.12738	1.79133	1.51805	1.15213	2.02087	1.46424	1.08761	1.03037	1.4675
AT1G05190.1	630.839	920.385	736.251	768.052	741.375	868.027	608.988	609.602	639.066	736.207	578.748	565.879
AT1G05193.1	0	0	0	0	0	0	0	0	0	0	0	0
AT1G05197.1	0	0	0	0	0.471402	0	0	0	0	0	0	0
AT1G05200.1	4.30797	4.52408	4.31298	6.35869	5.92973	4.91105	3.62908	3.95992	2.67942	5.26191	2.33623	4.29663
AT1G05200.2	4.83825	5.16466	4.24262	6.9891	6.32314	5.4281	3.93365	4.09875	4.34044	5.45602	2.36018	4.59482
AT1G05200.3	2.77831	2.96435	3.98032	4.60462	4.98174	3.64303	2.21045	2.81005	2.53869	2.57874	1.5261	3.29555
AT1G05200.4	2.12667	2.60117	1.97112	4.84655	4.02884	3.36364	2.12737	1.90782	1.64151	2.07444	1.28484	1.70324
AT1G05200.5	2.57642	3.09739	2.75601	4.1503	4.15776	3.71923	2.82271	2.77958	2.59088	2.77852	1.37695	2.79641
AT1G05200.6	3.22513	4.34414	3.75671	3.19302	5.45248	4.13311	3.9249	3.03564	2.74937	3.70735	2.28648	3.8577
AT1G05200.7	2.48389	2.47758	3.57632	3.54919	4.0502	3.93302	2.22324	2.68499	1.9049	2.74186	1.16157	2.89216
AT1G05203.1	0.242327	0.524389	0.33328	0	0.521415	0.629666	0.45513	0	1.77142	0.925385	0.518041	3.24639
AT1G05205.1	40.9948	38.7174	26.7573	23.4403	23.7341	24.3736	35.3981	31.2028	25.3961	23.0511	13.9255	30.5433
AT1G05207.1	69.3743	103.21	91.7115	58.6929	90.4001	78.2178	26.6771	67.8684	49.3389	45.3909	22.0543	40.5607
AT1G05210.1	8.21491	8.58713	11.4897	5.9006	15.8785	13.8687	7.45297	6.2527	12.3592	10.2353	9.22732	7.46123
AT1G05213.1	1.57227	1.27588	1.92212	2.53273	2.02043	1.05918	2.21473	1.90828	1.41386	1.25085	0.746924	1.68213
AT1G05217.1	0.438166	0	0	0	0	0	0.822949	0	0	1.25493	0	0
AT1G05220.1	0	0.485316	0.411262	1.83415	0.643417	0.1295	0.421217	0	0.468408	0.285477	0	0.625937
AT1G05223.1	0	0	0	0	0	0	0	0	0	0	0	0
AT1G05227.1	0	0	0	0	0	0	0	0	0	0.701961	0	0
AT1G05230.1	1.09759	1.35253	2.13854	0.816041	0.918436	1.55804	0.944837	0.888108	1.24173	0.902322	0.488836	0.867956
AT1G05230.10	0.671467	0.862741	1.50067	1.17006	1.03845	1.34491	1.22172	1.01871	0.701207	0.440715	0.672866	0.73791
AT1G05230.11	0.796831	1.24534	1.58298	0.641798	1.00015	1.64873	0.914576	1.18204	0.924582	0.802986	0.662452	1.07491
AT1G05230.12	0.804502	1.4145	1.38307	1.3458	0.973715	1.95978	1.08602	0.915406	0.367559	0.768048	0.698689	0.631507
AT1G05230.2	1.40304	1.8684	2.07809	1.1635	1.50946	1.86959	1.08109	0.829613	1.16464	0.858632	0.884438	0.933787
AT1G05230.3	1.68299	2.21118	2.59023	2.10035	1.81065	1.9089	1.31706	1.89676	2.34338	1.14766	0.899466	1.1743
AT1G05230.4	1.26295	1.32745	1.43921	0.804841	0.931711	1.50019	0.745495	1.27008	1.65803	1.06792	0.964253	0.936611
AT1G05230.5	0.38287	1.21091	0.850619	0.689745	0.823821	1.07138	0.525491	0.393202	0.553608	0.506105	0.503687	0.641151
AT1G05230.6	0.634318	0.392185	0.913942	0.640034	0.487451	1.25579	0.737505	0.549914	0.441609	0.37488	0.613443	0.455239
AT1G05230.7	0.456553	0.987969	0.9628	0.61099	0.720401	0.896327	0.971812	0.406357	0.572129	0.464922	0.520538	0.688086
AT1G05230.8	0.763944	1.29377	0.867952	0.407463	0.464546	1.06445	0.748598	0.604701	0.62435	0.507358	0.639057	0.528405
AT1G05230.9	0.649368	0.850526	0.846093	0.609844	0.367696	1.3321	0.513524	0.580739	0.67813	0.424171	0.401849	0.629563
AT1G05233.1	0	0	0	0	0	0	0	0	0	0	0	0
AT1G05237.1	0	0	0	0	0	0	0	0	0	0	0	0
AT1G05240.1	0.0433041	0.0937089	0.23823	0	0.139766	0.112522	0.0406661	0.210235	0.22611	0.248051	0.0462873	0.0725167
AT1G05243.1	0.644105	0.696913	1.77172	0.957761	1.15493	0.557884	1.20973	0.521171	0.448422	0.614918	0.229492	0.359538
AT1G05247.1	0	0	0	0	0	0	0	0	0	0	0	0
AT1G05250.1	0	0.0777979	0.395561	0	0.154713	0	0.135045	0.0872691	0.225262	0.343223	0.153712	0
AT1G05253.1	4.30551	6.52192	3.94768	17.2858	7.10253	9.19863	5.66052	5.57403	5.09571	4.38444	8.28381	6.00832
AT1G05257.1	0	0	0	0	0	0	0	0	0	0	0	0
AT1G05260.1	1.53969	1.20317	1.29408	4.76972	10.6751	1.92629	1.28524	1.76492	1.16125	4.08312	0.914312	2.3635
AT1G05263.1	0	0	0	0	0	0	0	0	0	0	0	0
AT1G05267.1	0.48907	1.19063	0.336317	1.2272	1.05233	0.423602	0.229638	0.741987	2.04293	1.40072	0.392071	0.818993
AT1G05270.1	28.7459	23.3104	23.6195	20.8686	24.5026	25.1645	24.7404	28.0159	27.8335	25.5628	15.0012	28.1404
AT1G05273.1	0	0	0	0	0	0	0	0	0	0	0	0.460946
AT1G05277.1	4.55873	3.97782	4.44952	5.74	8.38514	2.29268	4.41912	5.3545	8.13917	6.17726	3.4581	6.77212
AT1G05280.1	0	0	0.154277	0	0	0	0	0	0	0	0	0
AT1G05280.2	0	0	0	0.0520522	0	0.0404264	0	0	0	0.0445593	0	0
AT1G05283.1	0	0	0	0	0	0	0	0	0	0	0	0
AT1G05287.1	0.272464	0.884408	1.49892	0	0.586261	0.235992	1.02346	0.661385	1.13813	0	0	1.14067
AT1G05290.1	0	0	0	0	0	0	0	0	0	0	0	0
AT1G05291.1	0	0	0	0	0	0	0	0	0	0	0	0
AT1G05293.1	0.383396	0.829659	0	0	0.412476	0	0	0	0	0	0	0.321016
AT1G05297.1	1.27042	4.12375	2.62089	0	7.17562	2.20073	1.19303	5.39674	0.663346	1.81928	5.43177	0.797791
AT1G05300.1	3.72794	4.40706	4.84232	1.6168	4.15925	3.94645	5.25126	8.54654	5.33493	5.53624	9.07638	6.82082
AT1G05300.2	1.69286	1.13689	2.40854	0.97651	1.75846	2.37634	1.80901	2.69229	2.07264	1.83907	2.93261	2.83486
AT1G05303.1	0	0.883287	0	0	0	0	0	0	0	0	0	0
AT1G05307.1	0	0	0	0	0	0	0	0	0	0	0	0
AT1G05310.1	1.40861	6.49747	3.87461	0.744117	3.0309	2.50432	1.81015	1.34972	1.23874	0.707779	1.26791	1.7381
AT1G05313.1	0	0	0	0	0	0	0	0	0	0	0	0
AT1G05317.1	0.370175	0.400525	1.01823	0	0.398253	0.641247	0	0	1.15971	0	0	0.154973
AT1G05320.1	1.99722	1.91163	2.79967	2.65569	2.23136	2.96075	1.22633	1.11879	0.762077	0.916694	0.862136	1.57579
AT1G05320.2	1.91117	2.28785	2.18109	2.58487	1.6624	2.14842	0.992838	1.03642	1.48625	1.16462	0.999682	1.12356
AT1G05320.3	1.32159	1.96106	1.76569	2.14763	1.86869	2.12583	1.20562	1.05408	1.41956	0.829119	0.928302	1.51757
AT1G05320.4	1.57136	2.15634	1.68675	2.00887	1.73178	1.65978	1.04374	0.976847	1.28075	1.39039	0.819323	0.834344
AT1G05320.5	0.989734	1.10913	1.02091	1.97103	1.02678	1.62265	0.962636	0.557724	0.775178	0.91114	0.41561	0.799105
AT1G05320.6	0.961461	1.64046	2.18693	1.93829	1.5118	1.69755	0.763984	1.03229	1.00405	0.670768	0.513848	1.05273
AT1G05320.7	1.97601	1.76798	1.09752	1.9918	1.30824	1.28363	0.92782	0.922427	1.23018	1.12463	0.487417	0.922708
AT1G05320.8	1.32631	1.34808	1.82412	1.65842	1.34043	1.84499	1.13229	1.07317	0.881399	1.41969	0.90216	0.8413
AT1G05320.9	1.28191	1.54553	1.61194	1.75638	1.77318	1.42754	0.963055	0.977974	1.45343	0.909125	0.430641	1.47201
AT1G05323.1	0	0	0	0	0	0	0	0	0	0	0	0
AT1G05327.1	0.580275	0.470887	0.997589	0	0.624289	0.251299	1.90724	0.880357	0.454482	2.07743	0.930374	0.607328
AT1G05330.1	1.55807	0	0.214286	0.868796	0.167625	0.404851	0.585261	0.567313	0	0.44624	0	1.43502
AT1G05333.1	0	0	0	0	0	0	0	0	0	0	0	0
AT1G05333.2	5.48094	3.55818	5.35467	6.3654	5.28667	4.15794	4.01115	5.32182	4.18422	4.83562	3.19188	4.17773
AT1G05337.1	1.24827	2.43109	5.15034	3.34103	2.68589	2.37858	0.468889	0.90902	3.12853	1.1917	0	0
AT1G05340.1	126.598	2.34651	5.40613	5.59298	1.60407	1.0566	41.1137	30.9281	21.5152	22.1277	13.0393	37.7923
AT1G05343.1	0.52112	0	0	0	0	2.25681	0	0	0	0	0	0
AT1G05347.1	15.6301	8.65242	11.6648	8.64795	11.0801	11.7538	54.5018	32.9409	15.1836	25.5637	15.8003	24.5508
AT1G05350.1	20.1353	19.7228	19.1304	27.3342	21.8436	21.0834	22.4903	21.9197	24.6585	23.8814	15.887	23.3399
AT1G05353.1	0	0	0	0	0	0	0	0	0	0	0	0.453962
AT1G05357.1	0	0	0	0	0	0	0	1.39103	0	0	0	0
AT1G05360.1	5.35537	3.68737	5.44037	3.6649	4.97591	4.53307	3.77185	5.53966	2.79628	4.41551	2.14661	4.78976
AT1G05360.2	2.59872	2.45392	3.05424	1.42273	2.99917	1.92346	2.35167	2.40858	2.02303	1.71412	1.21211	2.37371
AT1G05360.3	3.07333	3.85035	4.22685	3.06666	4.46659	2.98883	2.73421	3.27205	2.36486	2.62522	1.49844	2.88931
AT1G05363.1	0.902107	0	0	0	0	0.781351	0.847153	1.64235	0	0.86123	0	0
AT1G05367.1	0.677292	0	0	0	0	0	0	0	0	0	0	0
AT1G05370.1	1.43969	2.50591	2.06614	5.23557	2.28966	2.71081	1.52833	1.29153	1.30735	3.22698	1.67268	0.995805
AT1G05373.1	0	0	0	0	0	0	0	0	0	0	0	0
AT1G05377.1	0	0	0	0	0	0	0	0	0	0	0	0
AT1G05380.1	6.06967	4.98113	4.9521	5.73647	5.64462	4.72255	5.28933	4.49501	4.91502	4.10044	3.57379	5.03904
AT1G05380.2	5.35485	4.69552	5.72423	5.63222	5.92484	4.4622	6.48242	4.4663	4.39941	4.45803	4.01476	4.86609
AT1G05380.3	5.71526	4.35058	5.28664	6.00716	5.33256	3.52648	5.39085	3.6218	4.46309	3.83871	3.29777	4.72185
AT1G05383.1	0	0	0	0	0	0	0	0	0	0	0	0
AT1G05385.1	23.2661	36.362	30.5017	40.8171	24.7381	27.1047	22.6154	25.5962	22.5916	29.2261	21.3786	23.1262
AT1G05385.2	13.7076	21.164	18.0053	28.1694	16.5701	19.61	12.8726	17.1979	20.9092	15.145	11.3594	12.638
AT1G05387.1	0	0	0	0	0	0	0	0	0	0	0	0
AT1G05390.1	0	0	0	0	0	0	0	0	0	0	0	0
AT1G05397.1	0	0.382709	0	0	0	0	0	0	0	0	0	0.14808
AT1G05400.1	0.861391	0.466007	0.148087	1.08072	0.231682	0.373042	0.505573	0.392055	0.674657	0.513974	0.690549	0.54093
AT1G05400.2	0.334426	0.361845	0.153316	1.2432	0.359792	0.482766	0.104685	0.135299	0.116413	0.744968	0	0.280014
AT1G05407.1	0	0	0	0	0	0	0	0	0	0	0	0
AT1G05410.1	10.375	7.19761	6.21126	7.14645	7.61639	7.87614	10.1442	8.88865	9.24122	9.3805	7.69758	8.94246
AT1G05410.2	7.31643	5.81462	6.05533	7.654	4.80642	5.49585	7.84357	8.88003	5.54442	6.79946	5.95185	8.94508
AT1G05413.1	0	0	0	0	0	0	0	0	0	0	0	0
AT1G05417.1	0	0	0	0	0	0	0	0	0	0	0	0
AT1G05420.1	0.446365	0.12074	0.920852	0.995593	1.20055	0.579921	0.31438	0.948077	1.98108	0.319604	0.119279	0.74748
AT1G05420.2	0	0.334733	0.425485	1.84008	0.665668	0.357275	0.290522	1.75226	2.36919	0.590699	0	0.777099
AT1G05423.1	0	0	0	0	0	0	0	0	0	0	0	0
AT1G05427.1	8.76333	9.48181	9.03938	15.8812	12.9635	9.48783	6.17211	17.2837	12.5833	8.36623	2.34176	8.2547
AT1G05430.1	38.8542	30.0002	25.3389	32.0406	33.6569	31.8362	30.0635	33.8739	27.5263	31.8692	14.8185	32.2271
AT1G05433.1	0	0	0	0	0	0	0	0	0	0	0	0
AT1G05440.1	2.18678	3.22645	3.00755	3.10385	4.13495	3.21415	1.99133	1.28684	3.25244	4.17537	2.62075	1.7755
AT1G05443.1	0	0	1.33012	0	1.73413	0.279221	0	0.39127	1.68327	0	0	0
AT1G05447.1	0	0	0	0	0	0	0	0	0	0	0	0.377666
AT1G05450.1	0.923448	0	0	0	0	0	0	0	0	0	0.740298	0
AT1G05450.2	4.29403	0.265491	0.506205	0	0.395977	0	1.95862	1.63797	0	0	1.04911	1.74633
AT1G05453.1	5.11194	6.74098	6.81092	3.20679	7.56207	2.90565	12.6014	12.6027	12.6786	6.4054	10.2452	9.09545
AT1G05460.1	4.31561	3.70808	3.79691	5.37909	4.9502	4.91976	3.57592	2.81152	3.04869	4.33212	3.69711	3.95885
AT1G05460.2	2.86073	2.77781	2.67342	2.69953	3.23555	4.28849	1.92874	2.27022	2.14483	3.29133	3.13621	1.93465
AT1G05463.1	2.20207	0	1.51429	0	0	0	0.516981	0	3.4494	0	0	0.921892
AT1G05467.1	30.9997	27.3299	31.1867	19.5265	22.5428	25.8556	26.9549	27.8701	47.3601	21.3742	15.3404	24.9946
AT1G05470.1	3.0528	3.45853	5.5323	4.72632	5.4868	5.13276	2.66446	1.70004	3.15051	3.87453	1.99625	1.74416
AT1G05470.2	2.59301	2.97065	3.52431	3.70829	3.87275	4.20118	1.46103	1.29589	2.83529	3.26186	1.46734	1.68581
AT1G05473.1	0	0	0	0	0	0	0	0	0	0	0	0
AT1G05477.1	0	0	0	0	0	0	0	0	0	0	0	0
AT1G05483.1	0	0	0	0	0	0	0	0	0	0	0	0
AT1G05487.1	0	0	0	0	0	0	0	0.487988	0	0	0	0
AT1G05490.1	0.657342	0.245254	0.561144	0.303345	0.829133	0.844209	0.340578	0.46769	0.473419	1.36331	0.79954	0.493454
AT1G05493.1	0.454876	0	0	0	0	0	0	0	0	0	0	0
AT1G05497.1	0	0	0	0	0	0	0	0	0	0	0	0
AT1G05500.1	16.7432	14.9654	16.6866	13.639	14.4106	16.6457	16.2246	15.4914	13.5317	15.3359	16.2367	16.0508
AT1G05500.2	15.4982	13.9849	15.3075	16.8169	15.3862	16.1187	12.8121	13.9444	14.4975	16.2241	16.502	16.1331
AT1G05507.1	0	0	0	0	0	0	0	0	0	0	0	0
AT1G05510.1	0.65658	0	0	0.854272	0.588651	0	0.205527	0	0.571384	0.208943	0	0
AT1G05517.1	0.755991	0	2.07948	0	0.406667	0.327397	0.354969	0	0	0	0	0.632989
AT1G05520.1	16.1846	14.3169	16.1931	19.513	18.628	19.0697	19.9911	16.0599	16.635	13.6068	15.9748	17.0918
AT1G05523.1	9.64118	4.21278	5.99243	19.85	5.0865	8.19001	4.61398	10.8015	4.84048	3.0091	3.9636	7.6068
AT1G05527.1	0	0	0	0	0	0	0	0.291483	0	0	0	0
AT1G05530.1	0	0.0696774	0.0885682	0	0.0692822	0.0557773	0.0604746	0.15632	0.1345	0	0	0.10784
AT1G05533.1	0	0	0	0	0	0	0	0	0	0	0	0
AT1G05537.1	0	0	0	0	0	0	0	0	0	0	0	0
AT1G05540.1	2.37366	3.4796	4.21236	6.06286	4.36601	5.04033	2.08525	2.23041	1.27938	1.3158	3.68301	1.47457
AT1G05540.2	2.04061	3.62729	4.00932	2.84467	5.09645	2.77743	1.23191	0.972995	2.35932	1.04365	3.34968	0.854299
AT1G05543.1	0.795191	0	0	1.77363	0	0	0.44805	0	1.66082	0.91099	2.37992	0.266324
AT1G05547.1	0	0	0	0	0	0	0	0	0	0	0	0
AT1G05550.1	0	0.348283	0.332031	0	0.0865767	0.0697007	0	0.781366	0.168074	0.0768263	0.25805	0
AT1G05550.2	0	0	0.232876	0	0	0.0733287	0	0	0	0.0808252	0.0904938	0
AT1G05550.3	0	0.072686	0	0.149837	0.433642	0.349114	0.0630859	0.0815349	0.140307	0	0	0.112496
AT1G05550.4	0	0	0	0	0	0.434489	0	0.304423	0.392893	0	0.402148	0.105005
AT1G05553.1	0.668158	0.722939	0.306314	1.98706	0.239613	0.771624	0.627456	1.35159	1.3955	0.212627	0.95225	0.372965
AT1G05557.1	0.975916	1.75988	2.23702	3.26509	4.89972	2.95848	0.458233	0.394827	0.509571	0.776412	1.217	1.36189
AT1G05560.1	31.1454	15.1258	18.3324	33.9364	20.2865	27.3141	23.4473	18.7824	12.0865	15.4568	16.8887	27.7112
AT1G05560.2	23.6101	10.2727	14.1632	28.2353	15.8351	21.3199	19.7188	13.4744	10.9115	13.4283	13.907	20.4417
AT1G05562.1	22.7562	11.088	12.0215	28.7956	14.9704	20.2321	16.6053	15.6693	8.65579	13.3323	13.1553	21.8297
AT1G05563.1	0	0	0	0	0	0	0	0	0	0	0	0
AT1G05567.1	0	0	0	0	0	0	0	0	0	0	0	0
AT1G05570.1	4.71312	3.69583	5.12697	4.1207	6.21901	4.22446	5.2742	4.86331	5.93369	5.8165	2.35215	5.23879
AT1G05570.2	4.27013	3.63154	5.53451	4.4094	6.04974	4.06382	5.14865	5.332	6.78983	6.52598	2.42302	5.3557
AT1G05570.3	4.94007	3.83335	5.21578	4.48904	5.86951	3.54404	5.56071	4.88548	6.01	5.76426	2.57797	4.94406
AT1G05570.4	4.56921	3.79582	5.43689	4.54223	6.05728	4.01686	5.12654	5.27569	6.07618	5.6365	2.26822	5.38762
AT1G05575.1	9.05914	5.71776	5.19139	5.05148	8.60921	6.53873	42.6782	20.8908	30.5886	28.9729	12.911	45.1319
AT1G05577.1	0.0705791	0.0763657	0.388279	0	0.0759325	0	0.198839	0	0.294821	0	0.0754413	0.0590956
AT1G05580.1	0	0.0781381	0	0	0	0	0.0339089	0	0	0	0	0
AT1G05580.2	0	0	0	0	0	0	0	0	0	0	0	0
AT1G05583.1	0	0	0	0	0	0	0	0	0	0	0	0
AT1G05587.1	0	0	0	0	0	0	0	0	0	0	0	0
AT1G05590.1	2.74662	2.77033	3.13726	6.54151	3.35562	4.07244	1.87983	3.10759	2.23628	2.71104	2.23919	1.90995
AT1G05590.2	2.55288	2.90264	2.91597	7.76902	3.53789	3.29799	1.42217	2.5733	2.07854	3.883	2.08125	1.88391
AT1G05590.3	2.83549	3.49856	3.55767	9.76401	3.69279	4.82569	2.10218	1.99243	3.84421	3.2769	2.07373	2.70736
AT1G05593.1	0	0	0	0	0	0	0	0	0	0	0	0
AT1G05597.1	0	0	0	0	0	0	0	0	0	0	0	0
AT1G05600.1	3.40701	2.78093	2.21958	3.5996	2.12209	2.01907	2.75042	3.04694	2.8713	2.28255	1.08613	2.4523
AT1G05600.2	2.82502	2.36195	2.47249	2.14809	2.62485	1.50148	1.38676	1.87023	1.94441	1.71628	1.16668	2.04283
AT1G05600.3	3.12104	3.09552	2.59337	1.74033	1.81879	1.40795	2.015	1.89402	2.17285	1.55188	0.764511	2.06881
AT1G05603.1	0	0	0	0	0	0	0	0	0	0	0	0
AT1G05607.1	0	0	0	0	0	0	0	0	0	0	0	0
AT1G05610.1	0.600471	0.577513	0.642326	3.05067	1.29203	0.520091	0.563891	1.13369	1.04511	1.21022	0.213946	0.726226
AT1G05610.2	0.33401	0.361395	0.459375	1.93698	0.718689	0.752178	0.50186	1.21617	1.18593	0.956624	0.285616	0.279665
AT1G05613.1	0	0	0	0	0	0	0	0	0	0	0	0
AT1G05615.1	0	0	0	0	0	0	0	0	0	0	0	0
AT1G05617.1	0	0	0	0	0	0	0	0	0	0	0	0
AT1G05620.1	10.8178	7.75342	10.8979	5.99369	10.7487	11.2794	12.8117	9.86814	8.56262	12.9588	10.311	11.3077
AT1G05620.2	7.53775	5.73591	7.97456	5.5426	9.53533	8.32235	9.64552	8.04277	8.56362	10.5966	8.58825	8.73877
AT1G05623.1	0	0	0	0	0	0	0	0	0	0	0	0
AT1G05627.1	0	0	0	0	0	0	0	0	0	0	0	0
AT1G05630.1	5.49826	4.75341	5.22664	5.83121	5.48035	3.7351	5.21394	5.16853	6.6706	6.45847	4.72467	3.61072
AT1G05630.2	5.15151	4.40515	6.17085	5.89952	5.54225	4.0781	6.26819	5.98352	6.36306	5.52622	4.70708	4.15101
AT1G05630.3	5.21883	3.88591	5.32534	5.47596	4.79965	3.42663	4.05774	4.56331	5.83089	5.30379	4.22875	3.61793
AT1G05633.1	0	0	0	0	0	0	1.46812	1.26498	0	0	0	0
AT1G05637.1	0	0	0	0	0	0	0	0	0	0	0	0
AT1G05640.1	2.11122	2.73124	2.96675	4.45303	3.55516	2.46465	2.32741	2.28388	3.35502	3.59294	0.343404	1.72929
AT1G05643.1	0	0	0	0	0.377429	0	0	0.425794	0	0	0	0
AT1G05647.1	0	0	0	0	0	0	0	0	0	0	0	0
AT1G05650.1	0.0715195	0.0773832	0	0.0797602	0.153889	0	0	0	0	0.136557	0	0
AT1G05653.1	0	0	0	0	0	0	0	0	0	0	0	0
AT1G05657.1	0	0	0	0	0	0	0	0	0	0	0	0
AT1G05660.1	0	0	0	0	0.15048	0	0	0	0	0.133533	0	0
AT1G05663.1	0	0	0	0	0	0	0	0	0	0	0	0
AT1G05667.1	0	0	0	0	0	0	0	0	0	0	0	0
AT1G05670.1	2.0657	1.34813	1.71364	3.43729	1.55214	1.50519	2.12461	1.83063	1.64358	2.0034	0.700954	1.81197
AT1G05670.2	1.74688	0.962883	1.81324	2.79359	1.2411	1.3703	1.57856	1.12011	1.30796	0.975461	1.09215	1.51785
AT1G05670.3	1.71812	1.2049	1.35653	2.23544	1.54037	1.24011	1.79273	1.08127	1.46196	0.880884	0.714188	1.35866
AT1G05673.1	0	0	0	0	0	0	0	0	0	0	0	0
AT1G05675.1	4.09571	4.66475	5.7318	2.00335	1.70071	1.68037	26.1137	22.5004	21.5357	10.77	13.748	17.5678
AT1G05680.1	47.0118	0.264584	0.924872	2.31804	1.51273	4.76553	34.7328	15.1365	2.80902	15.2912	3.20191	63.2672
AT1G05683.1	0	0	0	0	0	0	0	0	0	0	0	0
AT1G05687.1	3.43828	4.96024	2.6271	5.53865	5.34311	6.06636	3.34841	3.40029	3.45758	4.74136	3.67514	2.55899
AT1G05690.1	4.02084	3.33737	3.63616	6.14264	4.62211	3.67343	1.91381	2.7409	2.30078	2.52404	1.64848	3.64334
AT1G05693.1	0	0	0	0	0	0	0	0	0	0	0	0
AT1G05697.1	0	0	0	0	0	0	0	0	0	0	0	0
AT1G05700.1	0.186308	0.161267	0	0	0.20044	0	0.769818	0.361799	0.038912	0.249012	0.0398286	0.155995
AT1G05700.2	0.145808	0.078881	0	0	0.11765	0	0.753089	0.752115	0.0380664	0.417601	0.233778	0.274689
AT1G05703.1	0	0	0	0	0	0	0	0.288898	0	0	0	0.797202
AT1G05707.1	0.457786	0	0	0	0.492509	0	0	0	0	0	1.22331	0.191651
AT1G05710.1	0.999836	1.25262	1.37511	0.410804	1.13229	1.13947	1.58135	1.78833	1.86843	2.11001	1.74369	2.02681
AT1G05710.10	1.07045	0.882448	0.630954	0.79586	0.548402	0.353203	0.957371	1.05175	1.70341	2.67652	1.30765	1.96329
AT1G05710.11	0.551365	0.59657	1.06164	0.737874	0.889779	0.668583	2.07111	1.73991	1.43947	1.73706	0.825088	1.84663
AT1G05710.12	0.278833	0.965421	0.69028	0.746307	1.07994	1.06264	1.51871	1.7598	1.39768	2.12959	0.894126	1.68096
AT1G05710.13	0.927899	0.308916	0.687169	0.636809	0.614326	0.309112	0.938402	1.03957	0.670844	2.31685	0.839234	1.3148
AT1G05710.14	0.36308	0.785697	0.832262	1.75463	1.69269	1.36274	1.4775	2.93783	2.27497	1.96423	1.29364	3.04006
AT1G05710.2	2.38028	2.06035	2.18246	1.06182	2.47547	1.51188	2.60783	3.17787	4.97142	7.12026	2.20503	5.04894
AT1G05710.3	2.08529	1.98551	2.86797	2.41859	2.15372	1.73391	4.15151	3.64455	4.87794	5.33534	3.83379	4.39994
AT1G05710.4	1.26935	0.588609	0.997589	0.20223	0.682816	0.78531	1.44746	1.65067	1.42026	1.90431	0.775312	1.67015
AT1G05710.5	1.18268	0.590605	1.50146	0.913119	1.27238	0.787972	1.45236	1.98752	2.37512	3.56097	1.75037	1.52347
AT1G05710.6	1.60477	1.55357	2.32326	0.847743	0.908681	1.17049	3.01403	1.64019	2.29327	2.5803	1.26392	2.40446
AT1G05710.7	0.700582	0.641403	0.444708	0.480804	0.521807	0.373417	1.2652	1.17734	0.956724	1.74926	0.748845	1.3988
AT1G05710.8	0.617669	0.735141	1.10435	0.206651	0.996778	0.267494	1.16008	1.27444	0.903037	2.00491	1.65055	1.55152
AT1G05710.9	1.59349	0.816695	1.03812	0.654719	0.631604	1.16226	2.284	2.23941	1.40132	2.16182	2.06184	2.45778
AT1G05713.1	0	0	0	0	0	0	0	0	0	0	0	0
AT1G05717.1	0	0	0	0	0	0	0	0	0	0	0	0
AT1G05720.1	39.3152	29.0035	33.3558	36.7274	34.4695	29.9617	31.526	30.0557	33.725	42.6519	25.5143	34.5216
AT1G05723.1	0	0	0	0	0	0	0	0	0	0	0	0
AT1G05727.1	0.25259	0	0.347396	0.281694	0	0.656335	0.474406	1.22629	1.05511	0.482289	0.269991	1.05746
AT1G05730.1	1.57538	0.974023	1.54762	0.418309	1.69487	0.909665	0.915825	0.728402	0.705066	0.501331	0.40093	1.75875
AT1G05730.2	1.26481	0.342127	0.869769	1.58686	1.36075	0.547751	0.14847	0.383779	0.165104	0.452812	0.168993	0.794266
AT1G05733.1	2.52392	4.18731	3.47124	3.00238	3.98253	3.93492	1.58011	1.83799	2.28428	0.803184	0.179853	0.704424
AT1G05737.1	0	0	0	0	0	0	0	0	0	0	0	0
AT1G05740.1	0.825775	0	0	0	0.222103	0	0.193868	0	0	0	0	1.38284
AT1G05747.1	0	0	0	0	0	0	0	0	0	0	0	0
AT1G05750.1	3.29338	1.90768	1.69284	1.33558	1.61054	1.98812	2.96779	1.77654	2.36231	1.9373	1.24454	2.03333
AT1G05750.2	2.61059	1.19833	1.84962	0.661681	1.27664	1.81576	2.37727	2.20835	1.90009	1.69929	1.0147	1.7553
AT1G05753.1	10.3636	1.48099	1.88252	0	1.26222	0.169364	16.1592	5.45853	2.85879	3.36021	2.09009	7.69503
AT1G05757.1	0.650611	0	0.894807	0	0	0	1.52744	0.394827	0	0.621129	1.73858	0.817132
AT1G05760.1	1.629	0.352511	2.6885	0	1.5773	2.39859	2.44762	1.97713	0.850573	0.311036	0.174122	0.545581
AT1G05760.2	2.04328	0.850309	3.02636	0	2.19826	1.22522	1.0332	3.05225	1.64137	0.45016	0.504009	0.921217
AT1G05763.1	1.57291	0	0	0	0	0.340589	0	0.954526	0.821286	1.12622	0	0.658494
AT1G05767.1	8.82524	6.4156	6.16365	6.382	7.12098	9.25627	7.51066	7.86611	7.2721	8.82028	3.83224	8.31302
AT1G05767.2	2.9456	0	0	0	0.176057	0	15.0602	8.34192	15.2094	2.81213	5.42246	6.85095
AT1G05770.1	0.682893	0.886658	0.751365	1.21853	0.293876	1.77444	0.641293	0.165767	0.570512	0.13039	0.875925	1.601
AT1G05773.1	2.43476	1.19745	3.34861	1.72792	4.52448	2.30055	3.74145	5.64155	3.23604	2.74706	1.41954	6.30118
AT1G05777.1	0	0.481959	0.612627	0	0.479226	0	0	0	0	0	0.95225	0.372965
AT1G05780.1	11.79	6.714	8.19292	13.5637	5.60777	9.02934	11.4214	9.48954	11.6642	11.2557	5.57149	10.3913
AT1G05783.1	1.75346	0.84321	1.07182	3.911	1.67685	0.674996	0.731842	1.18233	1.22075	2.23201	0	0.652519
AT1G05785.1	2.49976	1.65288	1.146	2.16828	0.896456	1.684	2.34748	2.35977	2.03037	1.59099	0.742213	2.20932
AT1G05785.2	1.99043	0.5743	1.64251	1.18388	1.57037	1.14933	2.74147	2.41581	0.554292	1.77356	0.851022	1.77769
AT1G05785.3	1.51625	0.765599	1.25121	0.563654	1.41376	0.787972	1.13911	1.47224	1.05561	1.44755	0.216094	1.01564
AT1G05785.4	0.663342	0.358864	1.06437	0.616478	0.594714	0.287273	0.934398	1.47603	1.03908	0.422189	0.118173	1.38853
AT1G05785.5	1.3822	1.32935	0.316831	0.685093	1.32181	0.665098	1.65855	1.02519	1.68399	0.659783	0.410394	1.67167
AT1G05785.6	1.11824	0.659956	1.95739	1.02034	0.765581	0.61635	1.05012	1.4806	0.743124	0.388206	0.434645	1.10653
AT1G05785.7	0.69147	0	0.713252	0.578358	0.18598	0.299455	0.487011	0.209811	0.180524	0.495103	0	0.868449
AT1G05787.1	2.46131	1.02427	1.56236	16.4694	12.4252	7.05145	0.71119	0.459587	0.988585	0.723008	0.202374	0.475579
AT1G05790.1	3.97959	3.45533	3.78399	4.6573	3.70002	2.97879	3.73717	3.16042	2.66796	3.51784	1.78552	2.59163
AT1G05790.2	3.70743	2.40684	3.17269	4.18056	3.98864	2.89004	3.55895	4.19977	4.34484	2.67424	2.11351	3.38015
AT1G05790.3	5.09044	2.88715	3.44407	3.43365	4.6374	3.66234	4.12497	3.63724	3.38674	2.861	3.15936	2.95605
AT1G05790.4	3.72594	2.46628	3.31579	2.93312	3.67843	2.84751	3.74595	2.81973	3.89096	2.97123	2.38957	3.11971
AT1G05793.1	0	0	0	0	0.52024	0	0	0	0	0	0	0
AT1G05797.1	0	0	0	0	0	0	0	0	0	0	0	0
AT1G05800.1	0	0.163941	0.104194	0	0.0815056	0	0.924873	0.1839	0.474688	0.506284	0.485869	0.126866
AT1G05803.1	0	0	0	0	0	0	0	0	0	0	0	0
AT1G05805.1	26.4193	32.013	32.3072	24.9972	28.7447	23.6594	22.4524	26.4793	41.1345	26.021	16.5475	27.676
AT1G05807.1	0	0	0	0	0	0	0	0	0	0	0	0
AT1G05810.1	6.68903	5.64874	6.50707	2.91113	4.38805	5.93494	7.50722	6.93047	8.51866	4.51688	5.40597	8.19615
AT1G05810.2	8.96347	6.50361	7.25163	6.58578	9.0761	8.49431	9.90287	14.7187	13.5452	7.24854	8.90466	11.0369
AT1G05813.1	0	0	0	0	0	0	0	0	0	0	0	0
AT1G05817.1	0	0	0	0	0	0	0	0	0	0	0	0
AT1G05820.1	0.492661	0.373137	0.609816	0.329656	0.530029	0.213356	0.693973	0.239179	0.617378	0.611438	0.21064	0.330003
AT1G05820.2	0.105143	0.284408	0.21691	0.234515	0.169677	0.455342	0.543057	0.510452	0.494099	0.552081	0.393351	0.264107
AT1G05820.3	0.434267	0.281923	0.358357	0.629596	0.513927	0.488976	0.530156	0.527075	0.317451	0.456048	0.0464183	0.472693
AT1G05820.4	0.520804	0.70438	0.71628	0.290407	0.700384	0.451089	0.733617	0.948159	0.407904	0.497205	0.278341	0.599593
AT1G05823.1	0	0	0	0	0	0	0	0	0	0	0	0
AT1G05827.1	0	0	0	0	0	0	0	0	0	0	0	0
AT1G05830.1	5.20048	4.60644	5.18827	6.37065	5.33403	4.36431	5.97175	5.29805	5.48709	6.17388	3.11059	5.34704
AT1G05830.2	3.98328	3.48457	4.66242	5.82848	4.89327	3.42561	4.5365	3.94307	4.89724	5.04341	2.74787	4.11576
AT1G05830.3	4.12194	3.67941	3.9329	5.48753	4.04656	3.32473	4.57243	3.37692	3.73954	5.1649	3.00152	3.36501
AT1G05830.4	4.06334	3.88592	4.65103	6.81191	4.7946	3.56483	4.03737	3.72265	4.24331	4.93036	2.29773	3.70952
AT1G05833.1	1.71387	0.674324	2.57143	0	0.167625	0.809702	1.02421	0.567313	0.162708	1.48747	0	0.782739
AT1G05835.1	26.4799	23.2304	22.8847	18.7561	27.9109	29.134	17.1379	15.8523	19.8053	24.7675	17.5944	16.329
AT1G05837.1	2.56105	2.30919	2.05468	4.04621	1.49246	2.03338	3.20672	1.42467	3.23167	2.95438	1.36874	2.23371
AT1G05840.1	23.2246	19.5294	21.6995	12.2465	18.0607	15.3055	25.3065	29.4901	23.6601	23.6183	19.9001	26.7381
AT1G05843.1	0.539451	0.19456	0	0	0.193456	0.311493	1.18204	0	0	0	0	0.301121
AT1G05847.1	0	0	0	0	0	0	0	0	0	0	0	0
AT1G05850.1	146.225	189.742	202.201	174.595	188.665	245.731	172.828	164.855	207.544	138.208	177.676	139.235
AT1G05850.2	92.7632	122.185	134.397	112.308	123.613	150.838	107.687	100.693	132.927	101.465	116.913	97.477
AT1G05853.1	0	0	0	0	0	0	0.988345	0	0	0	0	0.88122
AT1G05857.1	0	0	0	0	0.327177	0	0.285584	0.369102	0.317579	0	0	0.25463
AT1G05860.1	4.75901	3.883	5.04305	4.26329	3.9449	3.37866	3.29688	4.26103	4.88832	5.73506	2.58512	3.26615
AT1G05860.2	5.43695	2.12779	4.13656	6.96647	3.85808	4.05789	2.93308	3.36964	5.13414	4.25186	1.79291	3.24475
AT1G05860.3	0.891406	2.06677	1.92654	0.142017	1.78104	1.43387	1.91338	1.39103	1.19686	1.45888	2.04175	0.852996
AT1G05863.1	0	0	0	0	0	0	0	0	0	0	0	0
AT1G05867.1	0	0	0	0	0.365485	0	0	0	0	0	0	0
AT1G05870.1	2.04135	1.55909	1.48634	2.00873	2.067	2.23611	1.18402	0.801578	0.815085	1.03174	0.385054	1.40759
AT1G05870.10	2.1116	2.06362	2.6231	4.17805	2.9313	3.53988	0.831565	1.57079	1.77832	1.49568	0.655276	2.0532
AT1G05870.11	2.40285	1.98812	1.55516	3.86194	2.88924	2.75453	0.995502	1.11508	0.738022	0.944575	0.377703	1.42016
AT1G05870.12	1.35601	1.30417	1.76136	3.61261	2.1883	2.28374	0.990426	1.46294	0.865376	1.58225	0.724713	1.76615
AT1G05870.2	2.38397	2.50126	3.47746	2.17526	2.40935	2.62799	1.22113	1.57824	1.50882	1.58626	0.154436	1.99609
AT1G05870.3	2.40051	1.97396	2.11296	2.46294	2.68589	2.57818	1.26239	1.04887	0.802186	1.83339	0.20527	1.52755
AT1G05870.4	2.005	1.35586	1.83836	2.14285	2.0672	2.17076	1.25524	1.21674	0.697933	1.67487	0.446483	1.04924
AT1G05870.5	1.8195	2.10445	1.72581	2.8688	2.22752	2.60846	0.883792	1.2184	0.917287	1.07817	0.201191	1.68107
AT1G05870.6	1.55769	1.89608	0.892643	1.88194	2.44393	2.41727	0.609499	1.26039	1.01668	1.48711	0.555	1.35859
AT1G05870.7	1.8543	1.79137	1.18406	1.55097	2.13745	2.63857	1.11943	1.12529	0.484108	1.20126	0.707873	1.05355
AT1G05870.8	2.24897	1.46001	1.03103	3.17693	3.30672	3.24653	1.26718	1.00085	0.861146	1.43137	0.24039	1.75752
AT1G05870.9	2.07818	1.89722	1.87569	3.6213	2.72489	2.53124	1.09776	0.630576	0.813833	0.806003	0.624752	2.12069
AT1G05873.1	1.69629	3.01524	1.83304	0.810745	1.43389	1.46922	1.36539	0.882344	0.88571	2.19779	1.42461	0.811598
AT1G05880.1	0.125851	0	0	0	0.0676983	0	0	0.0763733	0	0	0	0.0526873
AT1G05880.2	0.0621603	0	0	0	0	0.0538395	0	0	0	0.237374	0	0.15614
AT1G05880.3	0.0587258	0	0	0	0	0	0	0.0712762	0	0.224259	0	0.0983419
AT1G05887.1	0	0	0	0	0	0	0	0	0	0	0	0
AT1G05890.1	32.8458	17.4903	19.3349	28.9591	20.0737	16.3843	31.5313	32.508	27.9703	27.4173	20.0817	31.5694
AT1G05890.2	26.8155	17.0727	19.8117	25.9509	20.1231	15.9703	27.0134	26.4674	24.3929	25.9813	16.7713	27.9822
AT1G05893.1	0	0	0	0	0	0	0	0	0	0	0	0
AT1G05894.1	0.404588	0	0.556444	0	0.290184	0.46724	0.189971	0	0.0704181	0.193128	0.576614	0.959822
AT1G05897.1	0	0	0	0	0	0.333264	0	0	0	0	0	0
AT1G05900.1	5.96008	7.34856	6.95801	8.34717	8.9472	8.94392	6.76847	4.96274	4.41474	5.09454	6.22252	6.26696
AT1G05900.2	8.92112	9.00904	10.8381	14.7577	12.4771	12.6207	9.14562	8.30121	6.75428	10.93	8.74105	8.34108
AT1G05903.1	0	0	0	0	0	0	0	0	0	0	0	0
AT1G05907.1	0	0	0	0	0	0	0	0	0	0	0	0
AT1G05910.1	14.1567	11.1557	12.6373	11.3494	17.0122	12.2154	13.5953	9.30432	11.4365	11.8067	10.7922	12.3007
AT1G05913.1	1.00957	0	0.462831	5.25417	0	0.874427	0	0	0	0.321274	1.07912	0.28177
AT1G05917.1	0	1.16152	0	3.5916	0	0	0	0	0	0	0	0.898845
AT1G05920.1	0	0	0	0	0	0.251639	0	0	0.0758495	0	0	0
AT1G05927.1	10.9373	7.29498	8.55156	7.43551	9.75206	9.34349	9.77862	10.5471	10.1701	8.22465	8.72807	8.02876
AT1G05930.1	0	0	0	0	0.241114	0.485286	0	0	0.11702	0	0	0
AT1G05933.1	2.00512	2.16951	0	0	0.663755	0.133593	1.30359	0.374405	1.28857	0.441751	0.32973	1.03315
AT1G05937.1	0	0.78217	0	0	0	0.313066	0.339432	0	0.18873	0.172536	0	0
AT1G05940.1	9.06966	7.23082	7.44052	6.68398	7.41805	7.3962	8.816	7.91799	6.70196	7.08898	8.56061	8.39336
AT1G05940.2	10.1803	5.6176	7.28065	6.01723	7.39289	9.17022	8.46068	8.03133	5.90029	7.87235	7.18184	8.26818
AT1G05940.3	7.42319	4.77415	6.92524	4.74712	6.19911	6.06983	6.53225	7.62352	5.20413	5.35228	5.99255	5.65038
AT1G05940.4	6.27944	4.99579	5.39771	6.12761	5.4642	5.55885	5.1598	5.43587	5.30392	4.84882	5.92238	5.9923
AT1G05943.1	0.213846	0	0.29411	1.19243	0.460133	0.185221	0.803277	0.778642	0.446636	0.816624	0	0
AT1G05947.1	0	0	0	0	0	0	0	0	0	0	0	0
AT1G05950.1	0.999276	1.49309	1.37434	2.06963	1.22865	1.85467	0.53623	0.981817	1.04354	1.04485	0.96639	0.557794
AT1G05950.2	0.666499	0.721144	0.733327	0.941507	0.908267	0.769708	0.333812	0.431433	0.417612	0.551458	0.189977	0.409242
AT1G05950.3	0.823312	0.841324	0.943608	1.0202	1.37785	1.18851	0.472485	0.333088	0.573186	0.524003	0.342234	0.382976
AT1G05950.4	0.646413	1.09907	0.635025	0.978358	1.04317	0.599876	0.693755	0.22416	0.337522	0.617122	0.345472	0.7732
AT1G05950.5	0.812901	1.29345	0.789184	2.23975	1.28612	1.15967	0.449048	0.174111	0.898842	1.41518	0.204447	0.560527
AT1G05953.1	0	0	0	0	0	0	0	0	0	0	0	0
AT1G05957.1	0	0	0	0	0	0	0	0	0	0	0	0
AT1G05960.1	5.9432	4.87721	4.81746	7.07626	6.11599	5.42118	7.09103	5.7846	7.07593	6.33173	4.08164	5.31278
AT1G05960.2	6.02865	4.06501	5.24722	5.9113	5.51461	4.94417	5.74345	4.52455	7.20809	5.78328	3.29981	5.65741
AT1G05960.3	6.14771	4.49785	5.95888	6.26841	5.60617	5.67976	6.79039	5.11649	6.84801	6.06478	3.66111	5.24551
AT1G05960.4	6.61957	5.34741	5.27297	6.71421	5.70377	5.44809	7.03203	5.48946	6.03693	6.11944	3.61783	5.74318
AT1G05963.1	0	0	0	0	0	0	0	0	0	0	0	0
AT1G05967.1	0	0	0.730907	0	0	0	0	0	0	0	0	0
AT1G05970.1	4.10972	5.25515	4.96712	4.86102	4.55542	4.42252	5.73057	8.31335	7.80317	4.16128	5.32465	6.25646
AT1G05970.2	3.47505	6.30047	3.87515	3.247	5.45638	3.9047	5.11553	7.86545	4.4136	8.24912	5.2203	6.60568
AT1G05973.1	0.795191	0.430193	1.09365	0	1.28326	1.72187	1.4935	1.4477	2.07603	0.379579	1.27496	0.998716
AT1G05977.1	0.907829	0.49113	1.87285	0	1.95338	0.58973	0	0	0.474019	0.433346	0	0.760122
AT1G05980.1	0	0	0	0	0	0	0	0	0	0	0	0
AT1G05983.1	0	0	0	0	0	2.0039	0	0	0	0	0	0
AT1G05987.1	0	0.279885	1.77883	0	0.278297	0.4481	0.485837	0	0.540268	0.49391	0	0
AT1G05990.1	0	0.146287	0	0	0	0	0	0	0	0	0	0
AT1G05993.1	0	6.91382	0	0	1.37492	0	0	3.10221	1.33459	0	0	0
AT1G05997.1	0	0	0	2.4558	0	0.953649	0	0.668168	0.5749	1.05114	0	0
AT1G06000.1	22.2408	40.5948	57.2722	39.0523	56.4376	73.1316	19.7433	18.2968	19.8373	23.75	28.542	18.6222
AT1G06002.1	21.2732	35.7337	52.7362	38.8816	56.5812	69.3233	17.7576	17.213	20.3641	24.1956	28.7041	15.9428
AT1G06003.1	0.470149	0.678261	0.646613	1.92251	0.674414	1.49312	0.294339	0	0.327315	0.29923	0.335025	0.131218
AT1G06007.1	0	0	0	0	0	0	0	0	0	0	0	0
AT1G06010.1	19.8623	16.7576	21.7888	12.3939	16.281	15.3603	16.4318	22.8156	19.5074	16.592	13.6482	19.4024
AT1G06013.1	0	0	0	0	0	0	0	0	0	0	0	0
AT1G06017.1	0	1.16932	0.495447	1.60698	1.93781	1.8721	0	0.874449	0.752386	0.343914	0	0.301626
AT1G06020.1	0.0767339	0.0830252	0.105535	0	0.165108	0.398774	0.288238	0.372531	0.0801326	0.512798	0	0.321245
AT1G06023.1	0.339718	0	0	3.03089	1.09646	0	0	0	0	0	0	0.284445
AT1G06027.1	0	0	0	0	0.271111	0	0	0	0	0	0	0
AT1G06030.1	0.529256	0	0	0	0.1898	0.229205	0.331343	0.214121	0.368465	0.336849	0	0
AT1G06033.1	13.7815	11.7722	6.98313	27.5033	6.24289	15.7062	8.17388	3.52143	12.877	8.3097	0.775312	7.89526
AT1G06037.1	0	0	0	0	0	0	0	0	0	0	0	0
AT1G06040.1	53.2133	51.6602	44.3777	44.9165	56.0068	52.7602	33.0493	54.5847	45.759	28.4521	28.3984	53.7759
AT1G06040.2	33.2706	29.1711	27.9508	41.0338	28.2121	31.5141	16.1606	28.5451	23.5336	17.2114	21.7229	28.5435
AT1G06043.1	0	0	0	0	0	0	0	0	0	0	0	0
AT1G06045.1	0	0.433404	0	0	0	0	0	0	1.25491	0	0	0
AT1G06047.1	0	0	0	0	0	0	0	0	0	0	0	0
AT1G06050.1	8.03816	4.14539	6.19916	3.77005	7.83965	5.85603	5.78483	8.47952	5.72688	4.94861	5.54058	6.79323
AT1G06053.1	0	0	0	0	0	0	0	0	0	0	0	0
AT1G06057.1	0	0	0	0	0	0	0	0	0	0	0	0
AT1G06060.1	13.0588	12.7788	11.8854	18.5256	13.8427	13.2236	14.9684	14.1015	13.938	15.3088	10.2635	14.3912
AT1G06060.2	7.82491	7.51517	6.28784	8.33432	7.56713	6.77747	8.00875	6.93615	8.72238	5.20406	5.73261	7.36155
AT1G06063.1	0	0	0	0	0	0	0	0	0	0	0	0
AT1G06067.1	0	0	0	0	0	1.36335	0	0	2.63004	0	0	0
AT1G06070.1	12.6957	11.65	12.1563	12.1273	12.3908	10.625	11.218	8.64718	13.3699	14.4729	10.8791	12.3793
AT1G06073.1	0	1.4519	0	0	0	0	0	0	0	0.427026	0	0
AT1G06080.1	2.73403	1.5661	1.65891	1.6142	2.68187	2.99489	0.75514	0.195195	1.34359	1.53538	0.429761	3.77044
AT1G06080.2	1.44634	1.21716	0.552557	0.268833	2.16118	1.11354	0	0.780197	0.587379	0.613691	0.171776	2.28748
AT1G06083.1	3.40796	3.31864	3.74967	15.5826	2.93317	3.54212	2.88032	2.8954	6.05014	5.85636	3.27846	7.70438
AT1G06087.1	5.19439	6.55698	1.19067	0	2.79419	0.749845	4.06497	3.15225	1.80815	3.30601	0	6.52387
AT1G06090.1	0.0927837	0.652541	0.44663	0	0.149732	0.442	0.653487	0.394144	0.242233	0.0885794	0	0.116531
AT1G06093.1	0	0	0	0	0	0	0	0	0	0	0	0
AT1G06097.1	0	0	0	0	0	0	0	0	0	0	0	0
AT1G06100.1	8.50747	8.35715	9.85314	11.9845	8.18931	5.62344	5.4663	3.53244	3.39005	3.84725	3.35025	0.749818
AT1G06103.1	0	0	0	0	0	0	0	0	0	0	0	0
AT1G06110.1	13.5718	8.72646	9.71538	7.69186	9.27537	9.2499	13.0584	11.4091	9.75841	10.7797	12.1286	12.3417
AT1G06110.2	10.6361	7.15915	9.10013	3.86194	7.31813	6.53436	10.5689	10.9578	7.94296	8.56021	10.3113	11.4944
AT1G06110.3	9.21867	6.14371	7.62563	3.12896	6.89942	6.65388	11.1037	7.4592	7.04584	7.39789	7.64022	11.3544
AT1G06113.1	0.48575	0	2.67228	2.7086	1.04519	0.841455	0	0	0	0	0.519213	0
AT1G06117.1	0	0	0	0	0	0	0	0	0	0	0	0
AT1G06120.1	0	0	0	0	0	0	0	0	0	0.088656	0	0.0777547
AT1G06123.1	1.53358	0	0	0	0	0	0	0	0	0	0	0
AT1G06127.1	0.933485	0	0	0	0.334763	0	0	0	0.649887	0	0	0
AT1G06130.1	20.4185	14.7037	16.1543	17.4401	16.4571	14.4913	20.2648	21.9641	17.3293	20.6016	10.8031	17.8397
AT1G06130.2	19.0448	12.0643	15.8949	17.9716	14.2725	15.9315	18.2668	20.5466	20.0583	21.6783	11.0483	16.832
AT1G06133.1	0	0	0	0	0	0	0	0	0	0	0	0
AT1G06135.1	1.15019	0	0	0	0	0.166037	3.24036	0	1.40132	1.09807	0	0.321016
AT1G06137.1	2.8318	0	0	0	0.276963	0	0.241753	0	1.34419	0	0	0.431101
AT1G06140.1	1.49433	1.14744	1.25964	2.63416	0.829768	0.292261	2.30865	1.17012	1.20814	1.56468	0.360675	1.33192
AT1G06143.1	3.44441	4.34794	2.92128	3.96933	3.76743	2.33695	1.61729	2.29929	4.13651	3.67197	2.69991	2.40333
AT1G06147.1	0	0.279885	0	0	1.11319	0	0	0	0.540268	0.740865	0	0.216589
AT1G06148.1	1.10041	0.793751	1.84974	3.81795	1.77581	1.05901	0.688915	1.48397	1.27683	0.408545	0	0.563058
AT1G06148.2	0.307595	0	0.141015	0.343037	0.441235	0.0888068	0.866572	0.124444	0.107073	0.195771	0	0.257549
AT1G06150.1	11.2356	9.11762	8.816	14.0564	10.1507	9.66925	7.57521	6.68729	7.22048	9.86702	5.42744	7.74918
AT1G06150.2	8.73326	8.32159	9.09486	9.65937	8.62237	8.90274	7.965	7.19729	7.20598	8.85218	5.0708	7.22205
AT1G06153.1	0	0	0	0	0.522594	0	0	0	0	0	0	0
AT1G06157.1	0	0	0	0	0	0	0	0	0	0	0	0
AT1G06160.1	3.55532	3.73995	5.70471	0.440552	3.61249	1.71078	1.20565	1.19865	1.65013	5.09132	1.37231	5.78833
AT1G06163.1	0	0	0	0	0	0	0	0	0	0.163195	0	0.286256
AT1G06170.1	0.138072	0.074696	0	0	0.66845	0.717536	0	0	0.288374	0.131815	0	0
AT1G06170.2	0.0675587	0	0	0	0.581464	0.643668	0.19033	0	0.352755	0.128995	0	0.0565667
AT1G06173.1	2.86269	1.10621	0.843676	4.33273	2.85984	2.30238	3.45638	2.48177	4.27069	3.51382	2.18564	1.36967
AT1G06177.1	1.28104	1.10885	0	0	0.551281	0.221911	0	0.310961	0.53511	0	0.547714	0.429043
AT1G06180.1	31.4975	7.33366	9.32195	21.1205	11.4743	11.4823	16.6615	10.767	4.47589	22.0769	7.67105	26.2893
AT1G06187.1	0	0	0	0	0	0	0	0	0	0	0	0
AT1G06190.1	29.0584	32.0369	27.8429	36.5534	26.3731	34.7709	25.6716	26.4096	20.9973	29.8453	26.6441	26.2331
AT1G06190.2	19.2485	26.4233	20.2922	26.7621	19.4313	27.3948	24.2871	16.8784	16.1163	17.4858	20.1214	20.1637
AT1G06190.3	15.2365	17.1126	13.4656	21.7732	14.1484	18.0643	17.2462	13.9926	13.7939	16.15	13.6853	13.2426
AT1G06190.4	16.9002	21.2991	12.971	22.3063	17.7734	20.6137	16.2867	14.366	14.542	20.1226	14.9522	14.5214
AT1G06190.5	17.2205	19.3903	14.6118	22.004	14.5073	17.6962	15.7877	12.9655	11.8872	15.1027	13.4775	13.7833
AT1G06197.1	0	0	0	0	0	0	0	0	0	0	0	0
AT1G06200.1	43.8766	30.1572	31.595	35.2118	31.7431	30.5535	32.6154	36.7357	32.0626	38.1465	31.8869	45.4892
AT1G06200.2	36.8777	26.8445	25.4924	27.0231	30.1197	25.1683	28.6478	32.5732	30.7484	30.7828	29.0993	41.224
AT1G06203.1	0	0	0	0	0.737977	1.18825	0	0	0	0	0	0
AT1G06207.1	2.97279	2.14435	2.27143	0	1.06609	2.28876	0.930565	2.80631	1.37976	2.83808	1.0592	3.31881
AT1G06210.1	13.4781	11.2122	11.4575	9.89485	11.5129	12.2019	13.6747	11.6729	12.0239	11.6388	8.47022	12.1925
AT1G06210.2	7.88014	7.33814	8.88347	9.07625	9.72868	7.88826	8.18864	8.46668	8.83624	5.98145	6.5589	9.6807
AT1G06213.1	0.433741	0.234651	0.894807	0.483718	0.46664	0.37568	1.22195	0.789654	0.679428	1.24226	0	0.907924
AT1G06217.1	1.73546	0	0.340977	0.27649	1.06691	0.429472	0.465641	0	0	0	0	0.415171
AT1G06220.1	13.0141	12.1946	11.176	10.104	12.7619	11.5417	11.3149	8.12441	9.07118	11.0868	9.2183	9.98427
AT1G06220.2	11.4516	9.34148	10.6785	10.3974	10.3851	10.3081	10.9792	8.51397	7.45075	9.93096	7.88259	9.46285
AT1G06220.3	11.9897	10.0639	8.1599	9.78713	11.4031	10.1171	10.9981	7.91358	7.68023	9.0863	7.39872	9.34033
AT1G06225.1	0	0	0	0	0	0	0	0	0	0	0	0
AT1G06227.1	30.2627	22.5667	21.9356	21.8917	23.0987	15.4082	21.1223	19.606	28.6136	24.4015	6.77549	16.0936
AT1G06230.1	8.02623	7.00345	7.92297	9.85336	7.72973	7.96097	7.35493	6.28485	7.90856	8.43496	5.25819	5.09445
AT1G06230.2	7.12097	6.512	6.55646	10.3671	7.82137	6.65807	7.16283	6.25608	7.21856	7.36718	5.25482	6.21183
AT1G06230.3	7.5243	7.11943	8.21171	9.6143	7.5051	6.70179	7.06594	6.87698	8.49381	7.47417	5.8936	5.56039
AT1G06230.4	7.33908	6.24436	7.52439	9.97047	7.32152	7.22349	8.08244	6.96407	8.04735	8.34413	5.95482	5.3629
AT1G06233.1	0	0	0	0	0	0	0	0	0	0	0	0.864274
AT1G06237.1	0	0	0	0	0	0	0	0	2.8745	0	0	0
AT1G06240.1	11.6884	15.8967	15.1774	19.2979	19.4597	15.1574	9.56603	8.08386	8.93298	15.0238	13.6802	11.2629
AT1G06243.1	0	0	0	0	1.40846	0	0	0	0	0	0	0
AT1G06247.1	12.3392	22.6964	5.09115	26.1458	15.9301	8.54995	16.2225	16.4738	7.73142	10.602	6.59461	12.3979
AT1G06250.1	1.23142	0.940504	0.398497	1.93879	1.94827	1.75672	1.83664	0.263751	1.89112	1.93631	0.696839	1.63757
AT1G06250.2	1.17645	0.530375	0.943838	1.42133	1.26568	1.44354	1.56511	1.30888	0.921415	1.12314	0.628746	1.14921
AT1G06253.1	0	0	0	1.69816	0	0	2.85989	0.924063	0.795075	0	0	0
AT1G06257.1	0	0.338636	0.860893	0	0	0	0	0	0	0	0	0
AT1G06260.1	1.63271	1.65616	1.82449	0.227605	0.988061	1.59093	0.862453	0.866968	2.13128	1.26647	0.981669	0.512649
AT1G06263.1	0	3.82919	1.62245	0	6.34579	0	0	8.59074	2.46386	0	0	1.97548
AT1G06265.1	3.73858	3.36216	2.33718	2.81567	2.35061	1.93447	2.50774	2.4161	4.3098	3.10565	2.12781	2.11397
AT1G06265.2	2.72926	2.06712	0.87585	1.01458	1.66389	1.81234	1.62323	1.54585	3.04015	2.77929	1.06967	0.990253
AT1G06265.3	0.833793	1.80431	0.573372	0.232466	0.672777	0.722181	0.58725	0.505992	3.04753	1.59202	1.11404	0.698132
AT1G06267.1	2.75258	0	0	0	0	0	0	0	0	0	0	0
AT1G06270.1	5.10878	3.66116	2.92001	5.17948	5.28214	4.59732	4.36142	3.46267	4.50362	4.56058	2.19847	3.9998
AT1G06273.1	0	5.5977	3.55767	0	5.56595	4.481	6.07296	1.56979	10.8054	1.23478	0	4.33178
AT1G06277.1	69.6011	47.2267	66.5206	36.8369	49.4972	39.8489	44.3126	48.6808	65.2922	61.9423	15.1314	33.5832
AT1G06280.1	0	0	0	0	0.358675	0	0	0	0	0	0	0
AT1G06283.1	22.8406	9.06152	12.5654	12.7362	23.754	15.1671	15.0144	6.46844	10.336	21.0788	5.69662	17.2119
AT1G06287.1	0	0	0	0	0.759825	0.611715	0.331616	0	0	0	0	0
AT1G06290.1	31.5236	28.9459	33.747	20.9985	28.1401	27.7835	38.3643	35.5203	27.626	23.6695	28.2767	35.0264
AT1G06293.1	1.15846	0	0	0	0	0	0	0	1.20977	0	0	0
AT1G06297.1	0	0	0	0	0	0	0	0	0	0	0	0
AT1G06303.1	0	0	0	0	0	0	0	0	0	0	0	0
AT1G06307.1	0	0	0	0	0	0	0	0	0	0	0	0
AT1G06310.1	0.228503	0.098895	0.188561	0	0.245835	0.356248	0.0858333	0	0.0477248	0	0	0.114795
AT1G06313.1	0	0	0	0	0	0	0	0	0	0	0	0
AT1G06317.1	0	0	0	0	0	0	0	0	0	0	0	0
AT1G06320.1	0	0.173881	0	0	0	0	0	0	0	0	0	0
AT1G06323.1	0	0	0	0	0	0	0	0	0	0	0	0
AT1G06327.1	0	0	0	0	0	0	0	0	0	0	0	0
AT1G06330.1	0	0	0	0	0	0	0	0	0	0	0	0
AT1G06333.1	0	0	0	1.29848	0	0	0	0	0	0	0	0
AT1G06337.1	0	0.345691	1.31824	0	0	0.553457	0.9001	0	0.667295	0.305019	0	0.267513
AT1G06340.1	0	0.282953	0	0	0.844044	0.226506	0	0	0.409643	0	0	0
AT1G06343.1	0	0	0	0	0	0	0	0	0	0	0	0
AT1G06347.1	0	0.403306	0	0	0	0	0	0	0	0	0	0
AT1G06350.1	8.49102	3.46863	5.48151	6.57059	7.64363	7.65459	3.90552	3.99607	5.42884	12.9038	3.79709	9.06825
AT1G06353.1	0	0	0	0	0	0	0	0	0	0	0	0
AT1G06357.1	0	0	0	0	0.124588	0.300909	0	0	0	0.331671	0	0
AT1G06360.1	30.6472	39.9215	41.2082	35.8015	23.7618	26.9896	27.4136	23.7935	23.2436	27.0518	27.5427	24.8723
AT1G06360.2	25.528	39.4972	41.0565	35.2391	23.6175	27.5845	25.847	22.0014	26.7456	26.8322	24.5313	22.3493
AT1G06363.1	0	0	0	0	0	0	0	0	0	0	0	0
AT1G06373.1	0	0	0	0	0	0	0	0	0	0	0	0
AT1G06377.1	0	0	0	0	0	0	0	0	0	0	0	0
AT1G06380.1	12.2733	5.84302	8.5525	15.5125	9.59511	8.92955	7.83746	7.44814	8.88641	9.60809	5.50991	8.70071
AT1G06383.1	0	0	0	0	0	0	0	0	0	0	0	0
AT1G06387.1	0	0	0	0	0	0	0.763721	0	0	0	0	0.453962
AT1G06390.1	33.9863	29.9557	29.4953	37.3619	32.7188	28.1251	42.4408	39.9996	40.5529	47.9465	34.1907	39.819
AT1G06390.2	27.5293	22.1938	22.5502	26.1112	26.496	24.0195	34.2162	30.055	31.3557	32.6591	29.2094	33.0499
AT1G06393.1	0	0	0	0	0	0	0	0	0	0	0	0
AT1G06397.1	0	0	0	0	0	0	0.685791	0	0	0	0	0
AT1G06400.1	62.2138	47.4498	47.1929	77.1609	45.5418	44.0252	75.7402	83.294	80.793	74.3964	57.8444	82.7689
AT1G06403.1	0	0	0	0	0	0	0	0	0	0	0	0
AT1G06407.1	0.436385	0	0	0	0	0	0	0	0	0	0	0
AT1G06410.1	22.8144	23.4558	23.4788	23.4021	17.3817	15.1688	41.9306	29.605	58.3595	28.9504	18.7533	26.0248
AT1G06410.2	20.0405	18.6438	19.3194	12.0799	12.7953	13.2482	36.7306	24.3991	47.7565	21.6655	16.1158	22.4254
AT1G06410.3	22.5857	22.03	22.0081	23.3865	16.0025	14.1504	37.1244	28.5964	53.1562	25.4324	18.1795	24.2448
AT1G06413.1	0	0	0	0	0	0.877177	0	0	0	0	0	0.423983
AT1G06417.1	0	0	0	0	0	0	0	0	0	0	0	0
AT1G06420.1	2.79802	4.03657	4.61786	5.30471	4.21435	4.68539	2.18964	2.03759	5.35691	1.42466	0.897233	1.40567
AT1G06420.2	2.01914	2.30605	1.85133	3.50278	4.2239	3.30339	1.79079	2.72294	2.81142	0.963821	1.31892	0.939232
AT1G06423.1	0.869237	0.470252	1.79324	0	2.33792	1.50576	0	2.11001	1.36161	2.07462	0.464559	1.09171
AT1G06427.1	0	0	0	0	0	0	0	0	0	0	0	0
AT1G06430.1	27.7859	15.1275	18.1369	23.0193	20.878	17.8016	21.2888	24.1422	14.9228	15.7477	20.7429	29.8753
AT1G06430.2	24.9364	12.516	16.9002	19.4177	16.7943	14.2487	18.794	22.4928	14.2535	12.763	17.4558	23.1917
AT1G06430.3	28.8517	14.3417	20.098	19.9533	18.5434	16.0242	21.5082	24.3304	16.2876	14.8453	21.5775	29.1772
AT1G06433.1	0	0	0	0	0	0	0	0	0	0	0	0
AT1G06437.1	0	0	0	0	0	0	0	0	0	0	0	0
AT1G06440.1	3.14746	1.76357	1.9325	1.12825	1.45123	2.19065	4.53914	2.25113	2.75862	4.18531	3.00383	3.90597
AT1G06443.1	0	0.331864	0	0	0	0	0	0	0	0	0	0
AT1G06447.1	0	0	0	0	0	0	0	0	0	0	0	0
AT1G06450.1	5.44139	4.37358	4.38333	3.46763	4.4324	4.37636	6.64288	4.15126	4.87062	4.37849	3.65592	5.98796
AT1G06453.1	0	0	0	0	0	0	0	0	0	0	0	0
AT1G06457.1	0	0	0	0	0	0	0	0	0	0	0	0
AT1G06460.1	132.28	106.927	98.7266	97.1707	101.777	110.564	101.879	96.4877	105.915	89.6174	87.6654	103.007
AT1G06463.1	1.10103	2.97826	0	0	1.18455	1.43047	1.03396	0	2.2996	7.35799	0	2.76568
AT1G06467.1	0	0	0	0	0	0	0	0	0	0	0	0
AT1G06470.1	5.03812	4.00686	4.91552	4.7062	4.54005	5.51992	5.98478	5.12182	5.84586	5.79646	4.51068	6.0572
AT1G06470.2	4.35626	4.79759	4.06554	4.42444	4.64484	4.78379	4.89446	4.34309	5.23972	5.05005	3.90802	4.98273
AT1G06470.3	4.12365	4.21659	3.67706	3.84075	4.82644	3.96414	4.85119	4.56492	4.06968	5.01833	3.68118	4.21156
AT1G06470.4	5.38217	4.24098	4.34481	5.61086	5.41277	4.96573	5.21911	4.89929	5.55946	5.13828	3.81445	4.1146
AT1G06473.1	4.61432	3.67106	2.23985	6.05411	2.77418	2.23342	2.9313	4.44742	3.96834	4.66436	1.59571	3.52265
AT1G06475.1	1.86697	1.81803	1.28385	0.416418	2.00858	2.42558	2.80518	2.94575	2.33959	2.49532	0.997793	4.06434
AT1G06480.1	0	0	0	0	0	0	1.34415	0	0	0	0	0
AT1G06483.1	0	0	0	0	0	0	0	0	0	0	0	0
AT1G06487.1	3.61277	3.90897	0.709823	5.75577	3.33154	1.34107	2.42335	5.01126	3.23381	3.44906	7.7233	0.432137
AT1G06490.1	0.693848	0.846983	1.19896	0.892841	0.689056	1.03243	0.651581	0.431862	0.836054	0.696377	0.475415	0.536268
AT1G06490.2	0.655577	1.01079	1.30738	0.895616	0.722936	0.823341	0.815724	0.537085	0.95846	0.625871	0.455481	0.562636
AT1G06493.1	0	0	0	0	0	0	0	0	0	0	0	0.314281
AT1G06497.1	0	0	0	0	0	0	0	0	0	0	0	0
AT1G06500.1	9.77349	9.89255	11.2738	7.73522	9.32766	7.23639	6.36547	7.07905	7.73709	8.87914	7.91934	8.84326
AT1G06500.2	4.06192	5.33672	2.99277	5.0153	3.58966	3.26689	3.81448	2.465	6.66573	3.32388	3.56643	6.07328
AT1G06500.3	11.8234	11.0483	10.9023	12.4365	6.50463	12.5681	8.07499	7.82735	10.3827	9.87666	7.32422	12.1496
AT1G06500.4	3.15738	3.01433	2.0435	3.31405	4.19613	4.50426	3.48828	5.41008	2.1335	3.54624	1.19114	5.28732
AT1G06507.1	0	0	0	1.90032	0.366646	0.885531	0.320036	0.413628	0	0	0	0.285348
AT1G06510.1	29.1295	28.4587	28.044	32.677	30.7859	33.6155	21.9645	25.0603	26.5725	23.2291	12.7292	21.8076
AT1G06513.1	0	0	0	0	0	0	0	0	0	0	0	0
AT1G06515.1	8.63547	10.2595	7.91778	24.5483	10.7478	9.23941	9.85851	9.45342	11.8471	14.2252	8.50642	11.0583
AT1G06515.2	18.9164	21.3202	22.7644	36.5665	20.0121	19.7977	20.5767	19.1326	23.3759	20.4672	17.0182	22.7021
AT1G06517.1	0	0	0	0	0	0	0	0	0	0	0	0
AT1G06520.1	5.28867	0.803127	2.04174	1.70733	1.64705	1.64745	6.22991	3.71622	3.97262	3.0117	5.20672	4.73894
AT1G06523.1	0	0	0	0	0	0	0	0	0	0	0	0
AT1G06527.1	0	0	0	0	0	0	0	0	0	0	0	0
AT1G06530.1	36.0101	30.3858	30.3177	49.5045	30.6196	34.0014	33.2493	27.9461	28.933	28.3964	22.5942	26.3585
AT1G06533.1	0	0	0	0	0	0	0	0	0	0	0	0
AT1G06537.1	0	0	0	0	0	0	0	0	0	0	0	0
AT1G06540.1	25.4778	25.4045	22.1388	36.2751	22.7523	25.2404	22.3619	23.8488	22.8385	21.9386	15.782	21.2395
AT1G06543.1	0	0	0	0	0	0	0	0	0	0	0	0
AT1G06547.1	9.98612	13.5061	13.7343	20.8814	10.7436	21.6234	0	4.5451	9.12487	7.15021	0	0
AT1G06550.1	36.0997	49.7586	68.9312	48.7944	62.0094	58.1936	30.9748	36.0874	34.3036	43.8396	26.6414	36.8611
AT1G06553.1	6.75634	6.49803	3.09741	5.86042	2.42294	4.5515	0.704973	2.73342	1.56791	10.0336	3.20968	8.17132
AT1G06557.1	0	0	0	0	0	0	0	0	0	0	0	0
AT1G06560.1	14.9804	9.90845	8.51788	9.79957	11.6746	9.53649	15.1614	8.28786	12.7141	15.0091	8.65688	13.4295
AT1G06567.1	0	0	0	0	0.254391	0	0.666153	0	0.493857	0	0	0.197983
AT1G06570.1	39.9258	18.9105	18.9654	16.8985	18.5445	16.5268	36.1384	41.7443	22.103	26.7123	26.9941	44.4388
AT1G06570.2	31.4147	13.1309	13.0666	10.9821	10.5944	12.0731	30.1522	33.4149	16.6565	17.4121	22.46	34.3164
AT1G06573.1	25.0555	18.2622	16.2927	24.6689	15.2262	10.7146	32.5864	29.6467	56.3812	47.3399	31.488	35.7256
AT1G06577.1	2.05784	2.59765	1.88681	6.50237	3.68988	5.34714	3.54289	2.08136	5.37247	3.92919	0.733202	2.29737
AT1G06580.1	1.31892	1.01933	0.842195	1.26076	1.06422	0.693582	1.10587	0.914737	2.16439	2.20352	0.654541	0.867687
AT1G06580.2	0.877808	0.726301	1.13626	1.49722	0.999943	0.491962	0.678863	1.31609	1.8873	1.62677	0.275965	0.951159
AT1G06580.3	1.34447	0.6714	0.640072	1.73006	0.667592	0.671826	0.631284	1.00418	1.72802	1.23418	0.110545	0.56286
AT1G06583.1	1.37629	3.53669	3.0759	6.33135	3.70171	1.19206	2.42335	1.46162	3.41347	1.31393	2.39054	0.720228
AT1G06587.1	0.766791	4.14829	2.63649	5.55843	2.88733	0.664148	1.44016	0.930663	1.20113	0.732045	0.819615	0.963048
AT1G06590.1	5.61289	5.3094	4.76119	5.0227	5.74936	4.62866	5.23941	4.60961	4.87873	7.79718	4.74217	5.51577
AT1G06593.1	1.55131	0	0.426715	0	0.333796	1.07492	0	1.50628	1.62002	1.18481	0	0
AT1G06597.1	0	0	0	0	0	0	0	0	0	0	0	0
AT1G06603.1	0	0	0	0	0	0	0	0	0	0	0	0
AT1G06607.1	0	0	0	0	0	0	0	0	0	0	0	0
AT1G06610.1	0	0	0	0	0	0	0	0	0	0	0	1.21466
AT1G06613.1	0	0	0	0	0	0	0	0	0	0	0	0
AT1G06617.1	0	0	0	0	0	0	0	0	0	0	0	0
AT1G06620.1	5.61217	2.41335	6.72905	2.80845	5.496	2.92902	22.2974	15.6316	26.2231	21.0193	11.2285	13.3742
AT1G06620.2	6.0508	2.57462	5.51675	3.48773	5.77833	2.76763	21.7073	11.4697	27.9021	23.2363	10.2465	12.865
AT1G06623.1	0	0	0	0	0	0	0	0	0	0	0	0
AT1G06627.1	0	0	0	0	0	0	0	0	0	0	0	0
AT1G06630.1	6.20987	6.9851	6.76487	7.81678	6.87933	4.31354	10.8548	10.8204	15.7949	8.33509	3.15453	6.53799
AT1G06630.2	0.910303	1.89952	1.07312	1.5953	1.11926	0.844768	1.77076	1.42052	1.22223	0.869054	0.347505	1.25218
AT1G06630.3	1.5315	0.473447	0.90271	1.62663	0.941522	0.757995	1.09577	0.708113	1.37086	1.11398	0.467715	1.70976
AT1G06630.4	1.0753	0.646367	1.15025	0.5996	0.835511	0.724391	1.0098	1.16009	0.935772	0.684383	0.319271	0.750288
AT1G06630.5	1.05004	0.601479	1.3592	0.757722	0.797423	0.909478	0.870062	0.899605	0.903037	1.59214	0.858285	1.08606
AT1G06630.6	1.2437	1.06237	1.17034	0.803001	0.985919	1.07722	0.860583	1.27115	1.16207	0.999867	0.97954	1.37019
AT1G06630.7	1.56716	0.847827	1.07769	0.873869	0.843017	1.18771	1.22641	1.1888	1.36381	1.18445	0.697969	1.42153
AT1G06630.8	1.35965	0.735564	0.169998	0.482464	0.797882	0.856472	0.754488	0.525072	1.61349	1.23904	0.59454	1.34542
AT1G06630.9	1.34589	1.04017	1.58661	0.857696	0.896366	1.05471	1.2639	1.24459	1.67322	1.04016	0.548041	1.01959
AT1G06633.1	0	0	0	0	0	0	0	0	0	0	0	0
AT1G06637.1	0	0	0	0	0	0	0	0	0	0	0	0
AT1G06640.1	34.8841	35.9923	48.3822	40.2715	47.0314	49.805	47.8715	63.0027	74.1393	68.1993	44.1573	38.8212
AT1G06640.2	29.4912	27.9783	43.0095	25.1039	40.005	42.1406	43.6157	57.6678	68.2155	60.2541	37.0051	31.9695
AT1G06640.3	35.9241	32.8474	43.3767	25.0161	42.6409	42.5097	49.7325	63.4576	69.3064	60.2198	44.9791	38.9758
AT1G06643.1	0	1.59113	0	0	0	1.27371	0	1.78483	0	1.40392	1.57187	0
AT1G06645.1	15.6732	18.9715	18.5046	27.4558	19.0179	16.7985	11.1564	13.2899	17.8621	14.4847	12.1631	13.4827
AT1G06647.1	0	0	0	0	0	1.27371	0	0	0	0	0	0
AT1G06650.1	18.9877	18.0663	19.8145	20.5164	20.269	15.3581	18.6636	19.3691	22.5291	16.2229	16.1103	17.0119
AT1G06650.2	33.9957	36.3562	34.2801	43.4546	41.4962	32.1778	35.5543	35.8999	31.7124	29.9703	27.738	38.2389
AT1G06653.1	0	0	0	0	0	0	0	0	0	0	0	0
AT1G06657.1	0	0	0	0	0	0	0	0	0	0	0	0
AT1G06660.1	2.87342	2.1763	2.92441	2.81996	3.70964	3.88249	2.80631	1.395	2.52057	4.71832	3.50135	2.35778
AT1G06663.1	0	0	0	0	0	0	0	0	0	0	0	0
AT1G06667.1	0	0	0	0	0	0	0	0	1.28857	0	0	0
AT1G06670.1	9.10556	8.00204	8.89656	9.78713	9.59674	9.08217	9.09255	6.15084	8.04596	9.91232	4.88844	8.17602
AT1G06670.2	7.62717	6.97233	8.54302	7.65775	8.18296	7.97867	8.03553	4.92348	6.35434	8.00769	3.65851	7.62453
AT1G06673.1	0	0	0	0	0	0	0	0	0	0	0	0
AT1G06677.1	0	0	0	0	0	0	0	0	1.12106	0	0	0
AT1G06680.1	1466.7	2343.66	2085.79	1772.42	1927.85	2346.39	1550.27	2124.39	1839.13	1435.42	2345.68	1627.76
AT1G06680.2	1136.61	1736.53	1539.22	1945.62	1546.53	1732.74	1041.94	1502.75	1406.77	1266.52	1587.79	1240.99
AT1G06683.1	0.85199	0	0	0	0	0	0	0	0	0	0	0.713369
AT1G06687.1	8.20041	6.72177	11.9618	19.122	7.48568	6.24176	5.83398	3.92085	6.48759	8.77777	2.12493	7.49037
AT1G06690.1	29.9754	43.9905	44.0726	39.46	41.1553	41.1128	35.5472	38.6503	35.2073	29.7006	42.3876	29.9056
AT1G06693.1	6.33436	5.41082	6.41927	1.85901	2.8694	3.17636	6.57464	3.64173	6.26677	1.90968	5.34532	4.46631
AT1G06697.1	0	0	0	0	0	0	0	0	0	0	0	0
AT1G06700.1	20.8896	14.9655	18.0053	19.1704	17.6976	17.7482	24.0001	21.0016	21.9337	19.2909	14.7844	22.7809
AT1G06700.2	16.8742	16.0355	15.5735	17.7661	14.153	13.3173	16.7324	20.6151	17.6795	17.9113	13.2308	19.0087
AT1G06700.3	15.7099	11.6588	13.7117	15.2739	13.2178	11.6444	14.6583	15.2171	15.6695	15.3345	11.1409	16.358
AT1G06703.1	0	0	0	0	0	0	0	0	0	0	0	0
AT1G06707.1	0	0	0	0	0	0	0	0	0	0	0	0
AT1G06710.1	0.156992	0.169863	0.172733	0.210097	0.168899	0.135977	0.117942	0	0.163945	0.149878	0	0.0788691
AT1G06710.10	0.339258	0.0524389	0.16664	0.216199	0.0782122	0.104944	0.227565	0.294115	0.151836	0.208212	0.0777062	0.18261
AT1G06710.11	0.0494704	0.133816	0.170096	0.165512	0.212891	0.0856965	0.185827	0.21015	0.103323	0.118072	0.0264392	0.165686
AT1G06710.12	0.136267	0.117951	0.14993	0.121574	0.234564	0.141631	0.204745	0.0330776	0.170762	0.15611	0.145654	0.0912764
AT1G06710.13	0.176564	0.22288	0.161889	0.426634	0.0949781	0.229393	0.331616	0.107149	0.307307	0.168563	0.0629091	0.0739182
AT1G06710.14	0.239355	0.12949	0.131677	0.213548	0.103004	0.165852	0.224774	0.145254	0.074987	0.137105	0.0255844	0.160329
AT1G06710.15	0.17098	0.0264283	0.268748	0.217921	0.15767	0.0423121	0.0688131	0.0296457	0.0765226	0.233188	0.0522167	0.163612
AT1G06710.16	0.179688	0.138872	0.176522	0.143137	0.110467	0.111168	0.12053	0.0934669	0.107227	0.171546	0.109752	0.128959
AT1G06710.17	0.38671	0.111578	0.212742	0.0862537	0.0554723	0.111648	0.121051	0.0938709	0.0538451	0.147675	0.0826701	0.0647583
AT1G06710.18	0.297971	0.0879275	0.0372554	0.211466	0.233143	0.187698	0.0508762	0.131509	0.0565761	0.103443	0.0289544	0.113405
AT1G06710.19	0.268847	0.145445	0.073951	0.329807	0.0867719	0.139716	0.151482	0.0652606	0.168453	0.102666	0.143684	0.157574
AT1G06710.2	0.320745	0	0.237532	0.302671	0.13272	0.14959	0.185357	0.209618	0.128827	0.164883	0.0791171	0.0619751
AT1G06710.3	0.276483	0.163173	0.172844	0.168186	0.189289	0.217703	0.0944146	0.122026	0.0524962	0.215963	0.080599	0.0841812
AT1G06710.4	0.20155	0.0817781	0.173249	0.140484	0.216838	0.196392	0.212931	0.061156	0.078929	0.144313	0.0807882	0.126568
AT1G06710.5	0.356224	0.137654	0.0699897	0.113506	0.109498	0.242424	0.0477891	0.12353	0.265716	0.194333	0.0815924	0.149133
AT1G06710.6	0.179731	0.166686	0.211877	0.286343	0.193364	0.133433	0.120559	0.186978	0.134065	0.0980496	0.082334	0.193485
AT1G06710.7	0.291714	0.0860812	0.0729463	0.177451	0.171186	0.160787	0.149424	0.193122	0.110776	0.101271	0.0850391	0.0888187
AT1G06710.8	0.244102	0.176077	0.186512	0.211733	0.145899	0.0704756	0.229232	0.164594	0.198266	0.233041	0.231928	0.136257
AT1G06710.9	0.22429	0.333684	0.231355	0.156333	0.150814	0.1457	0.210627	0.17014	0.0878341	0.374722	0.0299677	0.234747
AT1G06713.1	0	0	0	0	0	0	0	0	0	0	0	0
AT1G06717.1	5.1272	1.73362	2.20363	4.64585	2.41329	1.66533	1.80557	1.94467	1.67322	0.611859	0.685052	0.268312
AT1G06720.1	7.953	4.88995	4.43979	11.0294	6.21985	6.02418	7.13781	3.09882	4.25989	7.81675	2.7918	7.83848
AT1G06720.2	8.83127	5.53673	5.10811	10.7693	6.98525	6.5768	7.51821	4.608	5.20018	8.08964	2.70544	7.92421
AT1G06720.3	6.3041	3.76329	4.93307	5.53549	4.20968	4.14224	6.19225	3.51786	2.98898	5.29207	1.35542	4.45934
AT1G06723.1	0	0	0	0	0	0	0	0	0	0	0	0
AT1G06727.1	1.52631	1.10097	1.39946	4.53915	3.28417	0	0	0	1.06261	0	0	0.851986
AT1G06730.1	13.2174	10.406	11.5277	13.3622	12.2546	11.7273	12.6645	10.4991	10.3801	12.2081	9.64833	11.1568
AT1G06733.1	0.52112	2.25538	1.43343	4.64932	1.12129	0.902726	0	0.63249	2.17681	0.995013	1.67106	0.872665
AT1G06737.1	1.14508	0.619479	0	0	0	1.23974	0.53766	0	0	0	0	1.19846
AT1G06740.1	4.41591	3.91793	4.37281	3.34881	4.08574	4.81924	4.27131	3.21578	3.45862	5.26976	3.02088	3.69743
AT1G06743.1	0.297371	0.321751	0.408984	0	0	3.6059	1.39628	0.360922	0	0	0	0.497975
AT1G06747.1	0	0	0	0	0	0	0	0	0	0	0	0
AT1G06750.1	0.787896	0.63937	0.406357	0.109835	0.158936	0.25591	0.462437	0.119535	0.56567	0.705181	0.157908	0.329851
AT1G06750.2	0.0559702	0.181677	0.230933	0.624192	0	0	0	0.0679316	0.233797	0.160302	0	0.0937273
AT1G06750.3	0.0617313	0	0	0.206533	0.0664137	0	0.0579708	0.074924	0.193397	0.0589341	0	0
AT1G06753.1	5.39322	4.44602	8.83034	9.16517	2.4867	4.67128	4.58233	2.80535	4.29112	6.37475	1.09805	7.74125
AT1G06757.1	1.23392	2.00262	1.27279	1.03207	1.32751	0.267186	0.579375	0.374405	0	1.178	0	0
AT1G06760.1	124.194	126.866	135.043	92.0606	159.799	145.082	118.366	134.786	132.111	111.41	94.7645	94.7661
AT1G06770.1	2.05715	2.22581	2.23363	1.8112	2.21319	2.81334	2.13518	1.57692	2.7136	3.77282	1.96741	2.629
AT1G06770.2	1.64721	1.68041	1.81237	2.30937	2.68354	1.91587	1.85623	2.1706	1.13039	3.05527	1.9116	2.48256
AT1G06770.3	2.01521	1.82685	1.42325	1.88296	2.16806	2.45307	2.30163	2.04925	1.70632	2.49586	1.6883	1.82414
AT1G06773.1	0	0	0	0	0	0	0	0	2.28787	0	0	0
AT1G06777.1	0	0	0	0	0	0	0	0	0	0	0	0
AT1G06780.1	3.94936	3.01063	4.44411	6.25628	4.20064	3.22634	5.09956	3.86739	4.49922	3.59902	3.16607	4.09591
AT1G06780.2	3.30846	2.68478	3.47255	5.58305	3.69991	3.20493	3.67924	2.80029	4.00052	3.07542	2.28003	3.35335
AT1G06783.1	0	0	0	0	0	0	0	0	0.705066	0	0	0
AT1G06787.1	1.44095	2.72841	0.495447	2.41047	0	0	0.676585	0.874449	1.50477	1.03174	0	0.904877
AT1G06790.1	10.8356	8.33975	6.29903	16.1952	12.1382	8.90138	8.8118	4.47416	5.83275	12.3709	8.71641	10.5691
AT1G06790.2	4.58069	3.4374	4.06451	4.61413	4.68968	3.77554	3.39969	3.40752	3.70342	5.43114	3.15888	4.51588
AT1G06797.1	0	0	0	0	0	0	0	0	0	0	0	0
AT1G06800.1	5.16271	3.94663	7.40917	2.81621	5.67505	5.39512	9.01135	6.47037	7.26664	5.78595	9.11731	7.14189
AT1G06800.2	2.87128	2.15566	4.67429	1.56839	3.08907	2.99447	6.16313	3.91163	5.32379	2.79712	5.32392	4.95542
AT1G06810.1	0.172868	0.561122	0.237751	0	0	0.149727	0	0	0	0	0	0
AT1G06817.1	0	0	0	0	0	0	0	0	0	0	0	1.77989
AT1G06820.1	8.4972	7.6919	7.28959	7.08375	6.42636	6.81324	9.04615	7.60722	7.5557	6.06404	3.86684	7.04424
AT1G06820.2	8.7651	6.76068	4.83391	4.83913	5.83536	6.95289	6.68272	5.47714	6.20795	4.34966	3.24666	5.77673
AT1G06820.3	7.18349	7.19313	6.32055	7.11553	6.91232	6.49242	7.41629	6.33594	6.33681	5.15413	3.71995	7.35962
AT1G06820.4	10.5338	8.25679	7.66225	6.78744	6.44708	7.98832	8.44124	8.12555	7.72467	6.12326	4.90411	7.8399
AT1G06823.1	0	0	0	0	0	0.20571	0	0	0	0	0	0.397719
AT1G06827.1	0	0	0	0	0	0	0	0	0	0	0	0
AT1G06830.1	11.6897	33.7284	23.848	28.4634	40.0349	31.3873	15.3687	15.1338	35.8087	30.1321	25.8231	22.5119
AT1G06837.1	2.95122	2.59447	1.5221	2.26275	3.37352	0.958564	2.59823	1.34323	3.6598	2.46531	0	1.54441
AT1G06840.1	10.1801	9.45136	8.89743	7.03159	8.09054	6.91169	12.7363	8.84827	10.3566	10.1264	6.24803	10.586
AT1G06850.1	9.67732	8.68504	8.97621	6.27464	10.5728	9.55148	8.87646	7.92137	10.8894	10.8144	8.17897	10.4897
AT1G06850.2	3.31254	2.65491	3.71217	3.69422	6.07165	2.97538	4.14766	1.78687	4.09986	4.91934	1.83594	3.6981
AT1G06853.1	0	0	0	0	0	0	0	0	0	0	0	0
AT1G06857.1	0	0	0	0	0	0	0	0	0	0	0	0
AT1G06860.1	0	0	0	0	0	0	0	0	0	1.42342	0	0
AT1G06863.1	0.317606	0.343646	0	0	0	0	0	0.770964	0	0	0	0
AT1G06867.1	0.308479	0	0	0	0.331878	0	0.579375	0.374405	0.966427	0.589002	0	0.258289
AT1G06870.1	16.931	13.0006	18.0277	10.6252	16.6483	16.2414	13.2781	14.7307	15.2093	16.0479	14.7244	14.9892
AT1G06873.1	0	0	0	0	0	0	0	0	0	0	0	0
AT1G06877.1	0	1.85844	0	0	0	0	1.61298	2.08469	0	0	0	5.75261
AT1G06880.1	0	0	0	0	0	0	0	0	0	0	0	0
AT1G06883.1	0.730988	0.112989	0.718109	0	0.224695	0.271345	0.196131	0.506976	0.654312	0.39878	0	0.69949
AT1G06890.1	16.2315	13.0608	15.7959	12.9392	16.0127	12.7392	15.3528	12.8728	14.6251	16.1114	13.1532	16.24
AT1G06890.2	13.8955	11.6782	15.0221	13.4784	15.0885	13.4909	16.5692	13.7274	14.4435	15.7339	13.402	14.2863
AT1G06890.3	12.9585	11.0691	12.1942	9.43157	10.7129	12.1099	13.5781	11.8373	12.5353	11.3295	12.9035	13.2485
AT1G06890.4	12.2957	10.5261	12.0791	10.4727	11.8473	12.2882	12.308	11.7255	10.8649	12.2545	9.89316	12.9538
AT1G06897.1	0	0	0	0	0	0	0	0	0	0	0	0
AT1G06900.1	23.3854	23.4838	22.6254	22.7321	22.8984	21.0351	23.8214	20.0759	19.7815	22.641	14.4074	23.7028
AT1G06903.1	0	0	0	0	0	0	0	0	0	0	0	0
AT1G06907.1	0	0	0	0	0	0	0	0	0	0	0	0
AT1G06910.1	6.17505	4.03816	5.03965	8.85414	6.71643	5.64232	4.07833	2.80023	5.10215	5.83045	3.33649	5.56807
AT1G06913.1	0	0	0	0	0	0	0	0	0	0	0	0
AT1G06917.1	0.305843	0.330918	0	0	0	0.264902	0	0	0	1.7519	0	0
AT1G06920.1	0	0	0	0	0	0	0	0	0	0	0	0
AT1G06923.1	0	0	0	0	0	0	0	0	0	0	0	0
AT1G06925.1	0	0.26825	0	0	0	0	0	0	0	0	0	0
AT1G06927.1	0	0	0	0	0	0	0	0	0	0	0	0
AT1G06930.1	0	0	0	0	0	0	0	0	0	0	0	0
AT1G06933.1	0	0	0	0.460462	0	0	0	0	0	0	0	0
AT1G06937.1	0	0	0	0	0	0	0	0	0	0.465847	0	0
AT1G06943.1	0.70394	0	0.484076	0	0	0	0	0	0	0	0	0
AT1G06947.1	0	0	0	0	0	0	0	0	0	0	0	0
AT1G06950.1	114.742	125.365	108.609	158.259	104.823	124.749	150.28	93.8775	78.4283	102.099	94.4106	97.0658
AT1G06953.1	0	0	0	0	0	0	0	0	0	0	0	0
AT1G06957.1	0	0	0	0	0	0	0	0	0	0	0	0
AT1G06960.1	4.26303	4.29805	5.86309	3.02542	5.73297	5.20289	4.27629	3.64538	4.95774	4.34734	2.27835	4.46177
AT1G06960.2	4.7322	6.35282	4.3389	6.64569	4.99686	3.41562	4.19704	2.87176	5.39937	4.35044	2.99745	4.109
AT1G06960.3	3.52156	3.44155	3.90591	1.52026	3.91089	3.54212	2.66696	2.48177	2.25397	2.38593	1.21425	2.75836
AT1G06960.4	1.7085	2.46477	2.34976	1.27024	1.22539	1.64422	1.60442	1.72802	1.98241	1.81231	1.31892	1.58947
AT1G06960.5	3.43798	3.53385	2.83702	3.92996	4.06862	2.30777	2.34069	1.56477	3.14147	2.87192	2.20489	3.23843
AT1G06960.6	2.8475	2.67017	3.91627	4.44584	2.75714	2.13749	1.78269	1.84322	3.96483	3.80586	1.42038	3.65578
AT1G06963.1	2.59615	1.54495	1.60676	5.79057	6.70336	2.02376	1.5847	2.36323	2.57558	3.09814	3.0525	1.52162
AT1G06967.1	0	0	0	0	0	0	0	0	0	0	0	0
AT1G06970.1	0.0371971	0	0	0.497797	0	0.193307	0.0698622	0	0.155378	0.142046	0.159038	0.218015
AT1G06973.1	0	0	0	0	0	0	0	0	0	0	0	0
AT1G06977.1	2.3397	2.97826	3.40715	3.53021	2.96137	3.9338	1.55094	3.50788	2.2996	3.15343	0.441331	1.84378
AT1G06980.1	0.619331	1.34022	0.709823	0.460462	0.999462	4.38082	0	0.626408	1.40132	0.394178	0	0.604992
AT1G06983.1	1.19811	0	0.329561	0	0.773393	0	2.92533	0.872497	0.500471	1.37258	0	0.80254
AT1G06987.1	0	0	0.423046	0	0	0	0	0	0	0	0	0
AT1G06990.1	0	0	0	0	0	0	0	0	0	0	0	0.0703321
AT1G06993.1	0.353128	0.38208	0	0	1.89956	1.83515	0.994847	0	0.737536	0.337126	0.754909	0.591345
AT1G06997.1	0.674102	0.364685	0.231779	0	1.08785	0	0.474778	0	0.52797	0.321778	0	0
AT1G07000.1	21.2156	13.4669	15.3673	12.6187	16.4846	10.7395	53.4826	48.9814	74.0478	56.3517	43.0865	50.4095
AT1G07003.1	0	0	0	0	0	0	0	0	0	0	0	0
AT1G07007.1	0	0	0	0	0	0	0	0	0	0	0	0
AT1G07010.1	25.9282	26.4796	30.2928	57.5365	38.3555	37.8683	22.1126	20.0698	16.3703	20.3962	13.7158	25.531
AT1G07010.2	21.5115	21.1118	21.2409	35.6008	31.3768	25.7981	14.2444	13.4728	12.6002	14.7443	12.6759	17.3765
AT1G07010.3	17.0453	17.389	18.8501	36.3117	25.9729	21.2114	13.1976	11.6529	14.3129	14.6124	10.783	15.2623
AT1G07013.1	0	0	0	0	0	0	0	0	0	0	0	0
AT1G07017.1	0	0	0.356626	0	0	0	0.243505	0	0.270786	0	0	0
AT1G07020.1	18.59	13.74	14.2242	6.716	16.3381	16.8953	21.7605	23.5163	23.7882	20.8722	18.1915	24.225
AT1G07023.1	0	0	0	0	0.302339	0	1.05561	0	0.29347	0.536578	0	0
AT1G07025.1	0	0	0	0	0	0	0	0	0	0.204156	0	0
AT1G07027.1	0	0	2.35852	0.382492	0	0	0.644161	2.49763	0.716329	0.327432	0	2.58454
AT1G07030.1	28.3107	16.4044	18.4801	35.4993	20.8723	21.8449	20.783	19.3608	19.1345	19.3448	16.6666	24.5468
AT1G07040.1	41.2469	13.2185	14.2237	17.7388	13.2736	12.9387	35.1561	34.2799	17.7474	27.0218	24.6947	38.8402
AT1G07050.1	23.3262	19.811	25.1821	108.951	41.9608	46.1645	10.3638	9.28489	14.9299	9.33871	3.75338	9.9755
AT1G07050.2	10.1503	10.9825	10.8167	34.3342	17.6458	22.532	4.04002	3.67137	7.72173	4.68472	1.00591	3.99612
AT1G07051.1	0	0	0	0	0	0	0	0	0	0	0	0
AT1G07060.1	0	0	0	0	0	0	0	0	0	0	0	0
AT1G07060.2	0	0.101709	0.129285	0	0.606795	0.0814192	0.176552	0	0	0	0	0.078708
AT1G07060.3	0.113719	0	0	0	0	0	0	0	0.118756	0	0	0
AT1G07060.4	0	0	0	0	0	0	0	0	0.165104	0.150937	0	0
AT1G07070.1	28.6791	40.187	25.2179	23.944	36.4183	35.5634	33.2603	23.7761	25.2033	28.2773	18.0914	32.5421
AT1G07080.1	73.1459	49.5355	59.588	91.8441	70.6736	59.1765	72.8905	69.8301	52.4808	66.5659	87.9346	75.785
AT1G07090.1	15.4658	20.6712	22.0526	11.6676	25.57	23.3437	12.1742	20.4273	24.9387	15.7421	12.7631	16.4725
AT1G07100.1	0	0	0	0	0	0	0	0	0	0	0	0
AT1G07110.1	84.6109	86.677	90.2793	82.388	83.8672	81.5498	88.9596	79.0163	92.0149	75.1199	70.4928	75.4836
AT1G07117.1	0	0	0	0	0	0	0	0	0	0	0	0
AT1G07119.1	1.52921	1.82005	1.05159	0.170541	0.987123	2.78148	0.718029	0.742409	1.75664	0.875952	0.326912	1.40845
AT1G07119.2	0.759199	0.575011	0.208831	0.508006	0.816785	0.460301	0.499065	0.276435	0.237848	0.579838	0.3246	0.444973
AT1G07119.3	0.755991	0.545316	0	0	0.948889	1.09132	0.709938	0.458778	0.789476	1.20289	0.404036	1.05498
AT1G07119.4	1.01685	1.2574	0.998939	1.78203	2.18797	1.00656	0.545663	0.705239	1.36529	0.970777	1.24218	0.973039
AT1G07119.5	0.448853	0.404712	0.514436	0.417143	0.885315	0.971924	0.491762	0.272389	0.468734	0.357095	0	0.876922
AT1G07120.1	0.399966	0.0865516	0.220035	0	0.258182	0.277141	0.300481	0.194177	0	0.610947	0.342015	0.535824
AT1G07120.2	0.418522	0	0	0	0.6754	0.181249	0	0.380973	0	0.499446	0.111838	0.26282
AT1G07123.1	0	0	0	4.87887	0	0	0	0	0	0	0	0
AT1G07127.1	0.855385	0.925516	0.58822	1.90789	1.3804	0.370441	0.803277	0.519095	0	0	0	0.358106
AT1G07128.1	5.22991	3.67319	3.02858	2.66045	6.21887	4.21195	6.54842	8.35211	8.52769	10.599	5.5902	8.75798
AT1G07130.1	5.48508	5.20808	3.07911	2.37193	3.73336	3.97519	8.40969	9.37456	9.11807	13.6791	6.70051	10.31
AT1G07133.1	0	0	0	0	0.300764	0	0	0	0	0	0	0
AT1G07135.1	61.647	43.9564	40.4435	19.0973	89.447	22.9127	151.272	57.3346	130.111	321.891	352.191	251.459
AT1G07137.1	2.27921	1.97286	1.56734	3.55856	1.47125	1.7767	1.92633	1.65978	1.66611	2.39352	0.97449	4.96178
AT1G07140.1	154.693	142.262	129.151	165.572	134.755	134.476	166.335	129.778	152.898	147.548	138.951	158.083
AT1G07143.1	2.88304	1.10097	2.09919	1.70218	0.364908	0.587556	0.477778	1.02917	1.77102	1.94287	1.45019	1.56197
AT1G07147.1	0	0	0	0	0	0	0	0	0	0	0	0
AT1G07150.1	1.99839	1.35139	1.546	1.25361	1.67966	1.0818	2.81497	3.03183	6.26069	2.56365	2.73682	3.66022
AT1G07150.2	1.89403	2.19569	1.86066	0.829818	1.74659	1.69908	3.74786	1.9704	6.14567	2.19567	2.53063	3.62483
AT1G07157.1	0	0	0	0	0	0	0	0	0	0	0	0
AT1G07160.1	20.9822	0	0.383489	0.544182	0	0	6.61164	1.77672	1.52871	2.79508	1.04315	3.21016
AT1G07163.1	0	0	0	0	0	0	0	0	0	0	0	0
AT1G07167.1	3.1707	3.92075	1.66125	4.71471	1.13707	1.83084	2.26861	0.916265	0.473019	2.16216	1.61387	2.27556
AT1G07170.1	19.9955	11.4935	13.5784	13.519	10.6216	11.7985	19.7163	16.6848	24.0133	20.5211	7.21338	19.0442
AT1G07170.2	2.61831	1.34194	1.51623	0.153684	2.07562	1.79039	2.3294	2.17433	4.02947	1.57874	0.589197	2.65384
AT1G07170.3	6.76677	2.73007	3.47025	7.67436	2.96137	2.28478	4.09276	3.89765	4.55129	6.46014	1.4711	5.28167
AT1G07170.4	3.49905	1.2115	0.962472	0	1.95751	1.09104	2.10297	2.03848	3.06938	2.13792	1.19683	1.28909
AT1G07170.5	2.70917	1.46564	1.63013	0.755332	1.45733	1.17326	2.70314	1.64407	2.29869	2.58641	0.180988	3.26079
AT1G07170.6	3.80535	1.73362	2.20363	0.223358	1.50831	2.60207	2.06889	4.13242	2.50983	2.86809	1.49855	3.01851
AT1G07173.1	0	0	0	3.06975	0	0	0	0	0	0	0	0
AT1G07175.1	0.525371	0.947408	0.240854	0	0.753627	0.910089	0.164455	0	0	0	0	0.293261
AT1G07175.2	1.30386	0.235126	2.09211	0	0.467585	0.941101	0.816285	0	0	0	0.23228	0.545857
AT1G07177.1	0	0	0	0	0	0	0	0	0	0	0	0
AT1G07180.1	36.0639	53.3123	50.1443	34.2609	49.8697	44.0052	29.2678	40.3488	28.4138	31.6905	52.8784	39.3089
AT1G07183.1	0	0	0	0	0	0	0	0	0.362801	0	0	0
AT1G07187.1	16.3393	11.4004	15.7514	33.2083	19.0572	17.3264	6.02286	6.85752	10.5248	12.6832	4.24381	10.6123
AT1G07190.1	0	0	0.889417	0	0	0	0	0	0	0	0	0
AT1G07193.1	0	0	0	0	0	0	0	0	0	0	0	0
AT1G07197.1	0	0	0	0	0	0	0	0	0	0	0	0
AT1G07200.1	10.6139	13.3719	14.1977	9.783	13.3482	14.1465	9.05708	8.88227	9.05954	9.80908	6.63093	8.4812
AT1G07200.2	12.6101	17.0996	16.9265	8.41326	15.7585	16.0731	10.8594	11.6959	9.057	9.22614	7.88714	8.29916
AT1G07210.1	48.2856	33.9299	37.8604	41.5295	37.0921	39.1985	40.3245	38.6013	31.7245	43.2059	29.0436	42.5926
AT1G07220.1	12.4313	10.6408	13.2218	13.2475	15.6329	12.3464	17.4331	19.9161	24.8675	23.8941	20.3744	21.0023
AT1G07230.1	16.7133	16.1575	19.45	11.415	21.2261	16.4033	21.9175	25.9265	22.7206	17.2778	24.4714	21.3636
AT1G07233.1	0.389658	0	0	0	1.25764	0.674996	0.365921	0.236466	0.406917	0	0	0.16313
AT1G07237.1	0	0	0	0	0	0	0	0	0	0	0	0
AT1G07240.1	22.9271	23.7681	23.7658	11.8398	18.9553	16.3364	28.0002	36.0516	44.2289	28.1959	23.8426	24.3033
AT1G07243.1	0	0.641725	3.26283	0	3.82851	0	0	0.71985	0	0.566223	0	0
AT1G07247.1	0	0	0	0	0	0	0	0	0	0	0	0
AT1G07250.1	27.7221	24.5357	24.2483	27.7471	26.206	27.3768	22.9834	25.059	22.409	22.0365	24.6726	27.2421
AT1G07253.1	0	0	0	0	0	0	0	0	0	0	0	0
AT1G07257.1	0	0	0	0	0	0	0	0	0	0	0	0
AT1G07260.1	2.61535	2.36911	2.34222	2.37405	3.1409	1.63309	3.59836	2.80517	2.54064	5.57433	3.44564	5.60187
AT1G07263.1	0	0	0	0	0	0	0	0	0	0	0	0
AT1G07267.1	0	0	0	0	0	0	0	0	0	0	0	0.22139
AT1G07270.1	0.714939	0.476034	0.605095	1.3493	1.12417	0.571603	0.671386	0.533987	1.03376	0.262516	0.117568	0.414426
AT1G07270.2	1.03105	0.459359	0.417071	0.202915	0.195751	0.840504	0.740421	0.368059	0.253346	0.289509	0	0.203129
AT1G07273.1	0	0	0	0	0	0	0	0	0	0	0	0
AT1G07277.1	1.04732	0	0	0	0	0	0	0	0	0	0	0
AT1G07280.1	12.0909	13.6593	13.7556	19.6311	17.2642	19.5202	13.1493	13.8655	15.3188	9.08161	11.6884	11.9102
AT1G07280.2	13.6377	13.8372	12.7719	19.8251	17.4125	17.3276	10.415	13.5896	14.8514	11.3986	10.3799	11.1523
AT1G07280.3	12.0552	13.4747	13.2228	18.1663	17.5786	16.3957	10.7127	11.4875	13.7856	9.17859	10.3831	11.3033
AT1G07280.4	8.27888	10.4435	9.71337	13.171	11.1019	10.739	7.14816	8.85763	10.6123	6.77998	7.50715	7.95031
AT1G07283.1	0	0	0	0	0.740342	0	0	0	0	0	0	0
AT1G07287.1	0	0	0	0	0	0	0	0	0	0	0	0
AT1G07290.1	2.37052	1.95419	1.08675	1.51066	1.82166	0.831058	1.64308	1.02755	1.17882	1.02379	0.482634	0.992415
AT1G07293.1	6.5725	11.8523	19.8866	0	3.77121	7.21075	8.22949	9.04073	8.6939	18.824	1.40505	9.90564
AT1G07297.1	0	0	0	0	0	0	0	0	0	0	0	0
AT1G07300.1	5.25355	3.43201	3.13554	4.31125	3.09262	3.26248	3.72341	1.564	2.17379	4.54233	1.05952	3.40283
AT1G07300.2	4.16896	3.22198	2.66208	1.49443	3.52407	1.54753	3.21589	1.80711	2.48778	4.26434	2.06893	2.49333
AT1G07300.3	1.89705	3.62221	3.37646	2.98678	1.20055	2.12638	3.45818	2.03159	2.68028	5.00713	3.22053	2.98992
AT1G07303.1	0	0	0	0	0	0	0	0	0	0	0	0
AT1G07310.1	20.9946	19.7038	22.972	14.3586	19.1553	17.481	27.6128	25.059	26.4063	22.0365	34.2813	20.5894
AT1G07313.1	5.68997	7.79821	3.13024	7.19167	4.89725	4.92831	5.34335	3.22279	7.52652	0.362143	1.21639	4.12897
AT1G07317.1	0	0	0	0	0	0	0	0	0	0	0	0
AT1G07320.1	183.324	262.555	207.933	209.786	216.765	251.831	190.564	175.937	178.75	201.926	225.026	170.163
AT1G07320.2	87.8561	126.558	100.693	147.162	107.477	134.856	100.648	87.8083	78.1753	102.9	115.209	83.573
AT1G07320.3	107.858	143.572	105.26	177.489	122.364	147.329	117.565	100.273	95.5914	118.067	134.033	89.7147
AT1G07320.4	90.9647	128.036	98.5506	151.231	102.057	130.342	94.7392	83.3143	75.1995	100.034	115.977	76.0903
AT1G07323.1	47.1732	47.4541	59.2677	72.7989	82.025	75.7539	52.6804	53.8502	63.6419	49.6608	36.7951	49.319
AT1G07327.1	0	0	0	0	0	0	0	0	0	0	0	0
AT1G07330.1	0	0.148153	0	0	0	0.0790653	0	0	0.0953278	0	0.0975733	0.114649
AT1G07330.2	0	0.0397102	0	0	0	0.0953649	0.0344654	0	0	0	0.0392295	0
AT1G07333.1	0	0	0	0	0	0.534372	0.869062	0	0	0	0	0
AT1G07337.1	0	0	0	0	0	0	0.363284	0	0	0	0	0
AT1G07340.1	0	0	0	0	0	0	0	0	0	0	0	0
AT1G07343.1	0.838678	0	0	6.07954	0	0	0	0	0.437912	0.800675	0	0
AT1G07347.1	0	0	0	0	0	0	0	0	0	0.394178	0	0
AT1G07350.1	5.72901	5.1656	3.47065	2.81426	6.67719	5.43471	6.46883	4.22169	5.41297	4.29739	5.83208	4.68267
AT1G07350.2	6.14011	5.40243	5.28954	3.76242	8.63841	5.55196	5.63934	4.34036	5.56652	5.1533	2.38003	5.93204
AT1G07350.3	4.20015	3.27472	3.65285	2.47982	5.64841	4.0659	4.52432	3.74836	3.87016	4.4226	3.36712	3.46505
AT1G07350.4	4.0243	2.76553	3.06655	3.57826	4.7976	4.38055	3.72807	3.89426	4.54328	4.25728	2.15076	3.5972
AT1G07350.5	3.72212	3.45197	3.81906	2.76733	4.57651	4.24733	4.71599	3.29855	3.4551	3.32784	2.84181	3.71015
AT1G07350.6	4.4417	3.24552	3.72876	3.53821	5.27509	4.39673	4.33364	3.36059	3.6746	4.51579	2.40467	3.57413
AT1G07353.1	0	0	0	0	0	0	0	0	0	0	0	0
AT1G07357.1	0	0	0	0	0	0	0	0	0	0	0	0
AT1G07360.1	25.835	22.5922	26.1215	29.0749	25.7004	31.0617	30.2988	24.6984	28.088	22.2429	30.0105	30.62
AT1G07367.1	0.424311	0	0	0	2.05423	0.918782	0.199232	0	0	0.202542	0	1.4211
AT1G07370.1	24.2987	22.2856	20.6257	25.1931	29.8179	30.9936	21.9271	11.2897	16.8505	30.3563	17.8562	17.4842
AT1G07373.1	0	0.177603	0.225754	0	4.06169	1.5639	0.308291	0	0	0	0	0
AT1G07380.1	3.95526	2.41887	2.83816	3.7877	2.49765	2.75554	2.46275	3.91348	2.42439	4.06334	2.29768	3.02375
AT1G07380.2	3.599	2.55418	3.45956	4.48842	2.70623	2.07816	3.27073	3.14694	2.95015	3.32508	2.52326	3.04583
AT1G07383.1	0	0	0	0	0	0.806191	0	0	0	0	0.331636	0
AT1G07390.1	0.624133	0.426508	0.632498	0.329706	0.247385	0.341423	0.555264	0.55817	0.240128	0.219524	0.245784	0.632602
AT1G07390.2	0.519701	0.246011	0.357381	0.434687	0.244615	0.450134	0.57955	0.354807	0.23744	0.310095	0.381909	0.870288
AT1G07390.3	0.879152	0.271781	0.690931	0.350161	0.270239	0.326344	0.501255	0.571627	0.262312	0.209829	0.369175	0.814981
AT1G07390.4	0.712505	0.321217	0.449136	0.364193	0.383274	0.359992	0.69698	0.46842	0.155013	0.311767	0.253863	0.646293
AT1G07390.5	0.621963	0.168239	0.556014	0.173407	0.334569	0.40403	0.671685	0.490674	0.357231	0.178134	0.132962	0.989458
AT1G07393.1	0	2.15097	0	0	6.4163	3.44373	0	4.82566	12.4562	3.79579	0	0
AT1G07397.1	0	0	0	0	0	0	0	0	0	0	0	0
AT1G07400.1	16.4963	0.811308	3.43756	3.9024	2.68902	1.73189	3.05133	2.57855	2.74065	3.10203	2.27088	8.37108
AT1G07407.1	0	0	0	0	0.419976	0	0	0.473792	0	1.11803	0	0
AT1G07410.1	6.35322	2.22398	2.95543	3.85522	1.40723	1.78031	1.40381	1.36076	2.04893	1.60553	1.89746	3.05091
AT1G07413.1	1.51733	0	0.521707	0	0	0.328554	0	0	0.792265	0	0	0
AT1G07417.1	0.429403	0.464609	0	0	0	0	0	0.521171	1.79369	0.819891	0	1.79769
AT1G07420.1	16.1092	14.144	11.2594	8.68817	15.3423	12.4661	14.0119	10.4971	14.8922	11.0302	16.7956	12.2721
AT1G07420.2	12.9468	8.00475	12.7187	4.98476	10.6125	8.61056	11.5792	7.95039	11.9912	9.0494	11.2028	11.4211
AT1G07423.1	0.296549	0.641725	0	0	0	0	0	0.71985	0	0	0	0.496599
AT1G07430.1	11.4838	0.426358	1.0839	0	1.21126	1.56024	1.48019	9.15534	0.999368	0.591164	0.481368	4.90193
AT1G07433.1	0	0	0	0	0	0	0	0	0	0.999867	0	0
AT1G07437.1	0.890878	2.4098	1.83788	4.47087	0.958451	1.54325	2.09152	0.540634	0	0.425255	0	1.11889
AT1G07440.1	33.9625	44.0374	43.7044	38.0789	49.861	45.4257	27.6183	36.0267	41.4572	31.2066	26.959	36.4417
AT1G07440.2	18.3908	26.84	24.3131	31.3212	31.289	29.8823	15.7978	19.0335	18.7587	16.3325	13.2575	20.6508
AT1G07447.1	0	0	0	0	0	0	0	0	0	0	0	0
AT1G07450.1	3.62969	5.47439	7.26114	0.858648	5.325	6.00183	3.09871	2.80343	2.87156	1.15507	2.58649	3.31541
AT1G07453.1	0	0	0	0	0	0	0	0	0	0	0	0
AT1G07457.1	0.136232	0	0	0	0	0	0	0	0	0	0	0.114067
AT1G07460.1	0	0	0	0	0	0	0	0	0	0	0	0
AT1G07460.2	0	0	0	0	0	0	0	0	0	0	0	0
AT1G07463.1	0	0	0	0	0.267966	0	0	0	0	0	0	0.625646
AT1G07467.1	0	0	0	0	0	0	0	0	0	0	0	0
AT1G07470.1	20.4173	13.9321	14.0892	14.3601	13.0112	13.4942	18.0378	18.5639	13.7439	17.3188	20.379	16.9762
[truncated: 52,017 more rows]
