# Supplementary material for: Characterizing the role of PP2A B’’ family subunits in mechanical stress response and plant development through calcium and ABA signaling in Arabidopsis thaliana
Source: PLoS One. 2024 Nov 14;19(11):e0313590. doi: 10.1371/journal.pone.0313590 (PMC11563394; doi:10.1371/journal.pone.0313590)
Supplement: S2 Dataset — (XLSX) [file pone.0313590.s010.xlsx]

## Sheet: Unbrushed_atb''_vs_WT_up
Upregulated_genes_unbrushed_atb''αβγδ-vs-unbrushed_wild_type
Transcript	baseMean	log2FoldChange	lfcSE	stat	pvalue	padj
AT1G02380.1	52.0556	1.34433	0.366242	3.67062	0.000241964	0.0222142
AT1G02610.2	40.9842	1.98717	0.452236	4.3941	1.11234e-05	0.00199333
AT1G02610.1	46.1672	1.75083	0.394668	4.43621	9.15582e-06	0.00170637
AT1G02640.1	282.284	1.44286	0.409823	3.5207	0.000430415	0.0334933
AT1G02660.1	224.889	1.94106	0.321959	6.02889	1.65091e-09	1.23072e-06
AT1G03090.1	197.937	1.10343	0.225044	4.90317	9.43025e-07	0.000274612
AT1G03220.1	1164.06	1.40125	0.333884	4.19682	2.70686e-05	0.00425719
AT1G03610.2	156.506	0.809951	0.235324	3.44185	0.000577742	0.0410968
AT1G03610.1	219.522	0.760313	0.223031	3.40901	0.000652002	0.044127
AT1G03870.1	933.057	0.909361	0.18202	4.99593	5.85516e-07	0.000180368
AT1G03960.2	140.758	3.36774	0.432381	7.78882	6.76403e-15	2.80136e-11
AT1G03960.1	134.062	2.99559	0.477652	6.27149	3.57608e-10	3.33445e-07
AT1G03960.3	127.251	3.39185	0.443442	7.64892	2.02675e-14	6.29542e-11
AT1G03960.4	130.872	2.86594	0.493655	5.80556	6.41507e-09	4.0528e-06
AT1G03960.5	119.035	2.74787	0.503783	5.45447	4.91202e-08	2.34731e-05
AT1G03960.6	128.818	3.77223	0.501999	7.51441	5.71697e-14	1.5221e-10
AT1G03960.7	130.159	3.49222	0.480009	7.27532	3.45592e-13	7.34241e-10
AT1G05675.1	42.865	1.45959	0.383322	3.80773	0.00014025	0.0146434
AT1G06410.2	475.043	0.63253	0.169108	3.74039	0.000183731	0.0181655
AT1G08930.1	756.016	1.10192	0.213598	5.15887	2.48438e-07	8.57435e-05
AT1G08930.2	717.161	1.05504	0.210897	5.00264	5.65513e-07	0.000177134
AT1G09570.3	165.841	0.91087	0.217403	4.18978	2.79227e-05	0.00433662
AT1G10020.1	483.875	0.913392	0.230322	3.96571	7.31777e-05	0.00897246
AT1G10070.2	35.0365	2.09135	0.577004	3.6245	0.000289525	0.0250971
AT1G10070.1	32.7315	2.24469	0.546098	4.11042	3.94939e-05	0.005728
AT1G11260.1	906.048	1.56205	0.337672	4.62595	3.72889e-06	0.000803414
AT1G11380.1	181.729	1.32111	0.320907	4.1168	3.84165e-05	0.00560039
AT1G12780.1	582.054	1.0832	0.260789	4.15354	3.27374e-05	0.00496038
AT1G13700.1	56.4647	2.29298	0.415232	5.52216	3.34857e-08	1.75795e-05
AT1G13700.3	46.923	2.08	0.417046	4.98745	6.11814e-07	0.000186739
AT1G13700.2	41.7212	1.75115	0.438399	3.99442	6.48539e-05	0.00823315
AT1G14330.1	217.883	1.36213	0.293573	4.63982	3.4871e-06	0.000759261
AT1G15040.1	65.4409	1.78899	0.482714	3.7061	0.000210472	0.0200825
AT1G15125.1	368.189	2.1249	0.273453	7.77062	7.81004e-15	2.91111e-11
AT1G15125.2	233.258	2.09673	0.2811	7.45904	8.71568e-14	2.16579e-10
AT1G15740.1	845.699	0.673478	0.161076	4.18113	2.90061e-05	0.00448619
AT1G16110.1	153.853	0.979208	0.258687	3.78529	0.000153527	0.0156783
AT1G16130.1	67.9339	2.67191	0.371706	7.18823	6.56358e-13	1.22325e-09
AT1G17990.1	328.108	0.901793	0.252327	3.57391	0.000351692	0.028811
AT1G18020.1	325.519	1.18149	0.192115	6.14991	7.75261e-10	6.56752e-07
AT1G20630.1	524.5	0.926383	0.270723	3.42188	0.000621896	0.0433063
AT1G21130.1	1170.22	1.11876	0.214714	5.21045	1.88383e-07	6.88409e-05
AT1G21130.2	665.64	1.04287	0.232491	4.48564	7.26951e-06	0.00138956
AT1G22400.1	271.586	1.0902	0.268707	4.05721	4.96614e-05	0.00684947
AT1G22530.1	423.514	1.15663	0.210385	5.49768	3.84818e-08	1.96489e-05
AT1G22530.2	339.886	1.07008	0.229914	4.65427	3.25131e-06	0.000717097
AT1G22570.1	100.931	1.77518	0.379353	4.6795	2.87582e-06	0.000641952
AT1G22570.2	82.2343	1.40798	0.369379	3.81174	0.000137994	0.0144889
AT1G22740.1	160.796	1.22968	0.33827	3.6352	0.00027776	0.0245338
AT1G22890.1	261.539	1.66606	0.313919	5.30728	1.11273e-07	4.45977e-05
AT1G23030.1	510.898	0.727665	0.199224	3.65249	0.000259705	0.0232698
AT1G23870.1	590.871	1.57521	0.234579	6.71504	1.88019e-11	2.08837e-08
AT1G24170.1	777.198	0.878428	0.237525	3.69825	0.000217092	0.0205901
AT1G25230.3	105.43	1.17174	0.326156	3.59257	0.000327426	0.0274258
AT1G26380.1	113.073	2.24423	0.58118	3.86152	0.000112686	0.0123537
AT1G26420.1	69.3106	2.5926	0.667997	3.88115	0.000103964	0.0117075
AT1G27290.1	506.657	0.746683	0.184807	4.04033	5.33752e-05	0.0071565
AT1G27770.1	244.476	0.742121	0.202562	3.66367	0.000248628	0.0226034
AT1G27770.4	248.555	0.721774	0.198821	3.63028	0.000283117	0.0247721
AT1G28330.5	236.321	1.25114	0.257707	4.8549	1.20445e-06	0.000342708
AT1G28330.1	277.107	1.5982	0.349824	4.56859	4.91008e-06	0.00102819
AT1G28330.3	228.813	1.12908	0.289274	3.90314	9.49511e-05	0.0109055
AT1G28330.2	322.843	1.61442	0.325127	4.96549	6.85294e-07	0.000205997
AT1G28330.4	89.452	1.50871	0.434511	3.4722	0.000516216	0.0380266
AT1G29690.1	316.821	1.03673	0.271449	3.81925	0.000133856	0.0141303
AT1G30820.1	546.722	0.91367	0.191598	4.76869	1.85427e-06	0.000467001
AT1G33055.1	24.5658	2.63778	0.709549	3.71754	0.00020117	0.0193758
AT1G35140.1	250.856	3.05858	0.818367	3.73742	0.000185921	0.0183334
AT1G35350.1	160.844	1.47649	0.235433	6.27139	3.57831e-10	3.33445e-07
AT1G35350.2	135.712	1.30222	0.249828	5.21247	1.86345e-07	6.87706e-05
AT1G44350.1	227.718	1.04132	0.29275	3.55703	0.000375066	0.0302424
AT1G50040.1	88.6689	2.15399	0.471116	4.57211	4.82848e-06	0.00101682
AT1G51820.1	24.9458	2.52264	0.673923	3.74322	0.00018168	0.0180585
AT1G51940.1	640.911	0.587709	0.16078	3.65537	0.000256813	0.0231778
AT1G51950.1	541.17	0.587534	0.171068	3.4345	0.00059365	0.0419086
AT1G52040.1	2259.84	1.11579	0.282893	3.94423	8.00567e-05	0.00968842
AT1G52400.1	9960.53	1.19406	0.295857	4.03594	5.43848e-05	0.00723978
AT1G52400.3	8608.97	1.11834	0.305042	3.66618	0.000246202	0.0224925
AT1G52400.2	7233.96	1.24482	0.288223	4.31894	1.56781e-05	0.00269303
AT1G53430.1	484.781	0.799615	0.234187	3.41443	0.000639154	0.0438368
AT1G53430.2	393.593	0.675174	0.193697	3.48573	0.0004908	0.0369653
AT1G54010.1	652.703	0.956156	0.276074	3.4634	0.000533389	0.0388311
AT1G54575.2	70.0647	2.43722	0.676843	3.60087	0.000317152	0.0267455
AT1G54575.1	72.5266	2.30171	0.674629	3.41181	0.000645322	0.0439739
AT1G55330.1	543.561	1.04566	0.296393	3.52796	0.000418778	0.0327931
AT1G55335.1	141.956	0.912668	0.255676	3.56963	0.000357483	0.0290935
AT1G55450.2	384.436	0.688814	0.201439	3.41947	0.000627435	0.0433897
AT1G56510.1	775.197	0.960369	0.173403	5.53836	3.05315e-08	1.67357e-05
AT1G57630.1	30.716	3.07138	0.875925	3.50645	0.000454132	0.0347583
AT1G57680.1	411.177	1.04016	0.282073	3.68755	0.000226421	0.0212536
AT1G57680.3	387.861	0.979105	0.262785	3.72588	0.000194635	0.0188928
AT1G57990.1	696.23	2.00715	0.341589	5.87592	4.2051e-09	2.84984e-06
AT1G59910.1	402.2	0.785681	0.195227	4.02444	5.71119e-05	0.00749574
AT1G60140.6	120.502	1.27116	0.268817	4.72871	2.25951e-06	0.000536085
AT1G60140.3	147.374	1.11903	0.232878	4.80523	1.54571e-06	0.000417055
AT1G60140.2	132.483	1.05934	0.255803	4.14122	3.45459e-05	0.00518372
AT1G60140.1	130.736	1.0707	0.315497	3.39367	0.000689616	0.0459014
AT1G60140.5	138.435	1.19868	0.243218	4.92844	8.28897e-07	0.000243278
AT1G61100.1	713.342	1.25993	0.173261	7.27186	3.54573e-13	7.34241e-10
AT1G61100.2	636.899	1.37743	0.177909	7.74234	9.76046e-15	3.30738e-11
AT1G62300.1	250.835	2.07223	0.442834	4.67947	2.87616e-06	0.000641952
AT1G63750.2	91.1544	0.989879	0.27078	3.65565	0.00025653	0.0231778
AT1G63750.1	99.8711	1.43527	0.27567	5.2065	1.92432e-07	6.95371e-05
AT1G63860.3	55.4145	1.38099	0.371075	3.7216	0.000197963	0.0191162
AT1G63860.5	52.4489	1.39388	0.383566	3.63399	0.000279071	0.0245404
AT1G63860.6	48.613	1.56014	0.376784	4.14067	3.46286e-05	0.00518372
AT1G65845.1	93.6069	1.71974	0.436256	3.94203	8.07938e-05	0.00974598
AT1G69850.1	613.619	0.735931	0.19181	3.83676	0.000124666	0.0133408
AT1G69900.1	83.4981	1.17118	0.324675	3.60724	0.000309469	0.0261568
AT1G70290.1	995.425	0.949851	0.199066	4.77154	1.82822e-06	0.000464855
AT1G70290.2	868.204	1.05381	0.207224	5.08539	3.66872e-07	0.000121016
AT1G72150.1	4234.52	0.565429	0.162398	3.48176	0.000498138	0.0372096
AT1G72416.3	70.2996	1.48611	0.435217	3.41464	0.000638668	0.0438368
AT1G72520.1	275.572	1.4761	0.357572	4.12812	3.65739e-05	0.00544321
AT1G73480.1	353.856	1.28051	0.371548	3.44641	0.000568083	0.0406985
AT1G73920.2	435.193	0.618105	0.174778	3.53652	0.000405439	0.0322224
AT1G75220.1	553.114	1.01452	0.215588	4.70581	2.52864e-06	0.000592783
AT1G75750.1	876.237	1.29432	0.322543	4.01286	5.99875e-05	0.0077638
AT1G75750.2	179.583	1.64214	0.362866	4.52549	6.02571e-06	0.00120754
AT1G75830.1	7.44114	6.46093	1.7141	3.76928	0.000163716	0.0165375
AT1G75945.1	56.4539	8.41138	1.24331	6.76528	1.33049e-11	1.68741e-08
AT1G76090.1	245.233	1.20905	0.331928	3.64251	0.000269992	0.0240183
AT1G78830.1	2387.87	1.14969	0.256221	4.48711	7.21955e-06	0.00138712
AT1G78850.1	1927.35	1.04854	0.162682	6.44534	1.15344e-10	1.19426e-07
AT1G80180.1	676.533	0.935072	0.249565	3.7468	0.000179102	0.0178977
AT1G80920.1	1550.78	0.761971	0.173145	4.40077	1.07869e-05	0.0019518
AT2G01850.1	1689.75	0.997879	0.159919	6.2399	4.37845e-10	3.88577e-07
AT2G02710.3	196.253	1.41829	0.341191	4.15688	3.22619e-05	0.00490829
AT2G02710.4	162.447	1.38883	0.357208	3.88801	0.000101068	0.0114158
AT2G02710.1	275.423	1.57837	0.38909	4.05657	4.9799e-05	0.00684947
AT2G02710.2	212.245	1.36794	0.353193	3.87308	0.000107467	0.0120049
AT2G15880.1	95.868	1.68649	0.358506	4.70422	2.54841e-06	0.000593685
AT2G15890.2	412.816	0.987545	0.212886	4.63885	3.50359e-06	0.000759261
AT2G15890.1	1727.64	0.915348	0.221811	4.1267	3.68002e-05	0.00544321
AT2G15960.1	687.916	0.772331	0.224567	3.4392	0.000583429	0.0412842
AT2G16660.1	485.762	0.970632	0.245015	3.96152	7.44728e-05	0.00910131
AT2G16660.2	396.151	0.918052	0.234462	3.91558	9.01878e-05	0.0105929
AT2G17880.1	115.36	1.21452	0.339372	3.57872	0.000345277	0.0284731
AT2G18700.1	1068.71	1.67021	0.281695	5.92916	3.04491e-09	2.10178e-06
AT2G24600.3	131.141	1.17253	0.329378	3.55982	0.000371107	0.0300057
AT2G24600.1	113.209	1.14929	0.293515	3.91561	9.0177e-05	0.0105929
AT2G25090.1	21.965	3.06779	0.809893	3.7879	0.000151928	0.0155576
AT2G26560.1	620.612	1.30314	0.315951	4.1245	3.71541e-05	0.00547384
AT2G28120.1	152.778	1.88185	0.409844	4.59163	4.39802e-06	0.000931431
AT2G29300.2	76.4872	1.89947	0.383581	4.95194	7.34788e-07	0.000217369
AT2G29300.1	87.5795	1.88428	0.484469	3.88938	0.000100502	0.0113863
AT2G29340.2	260.869	1.00971	0.249727	4.04325	5.27154e-05	0.00709355
AT2G29340.1	195.141	1.11906	0.25683	4.3572	1.31734e-05	0.00230529
AT2G29340.3	166.117	1.22998	0.303286	4.05549	5.00288e-05	0.00685579
AT2G29340.4	151.657	1.09037	0.316614	3.44384	0.000573514	0.0409524
AT2G30600.4	124.417	1.65369	0.368488	4.48777	7.19741e-06	0.00138712
AT2G30600.5	156.406	1.67551	0.356529	4.69951	2.60785e-06	0.000603758
AT2G30600.1	131.797	1.52735	0.322177	4.74071	2.12971e-06	0.000518841
AT2G30600.3	140.647	1.70659	0.367264	4.64676	3.37193e-06	0.000739325
AT2G30600.6	92.6933	1.56606	0.383113	4.08771	4.35653e-05	0.00617434
AT2G30600.2	122.474	1.68518	0.33964	4.96165	6.98969e-07	0.000208427
AT2G30930.1	465.102	1.29136	0.206607	6.25032	4.09614e-10	3.72389e-07
AT2G31141.2	189.605	1.3963	0.392593	3.55662	0.000375657	0.0302424
AT2G32150.1	150.189	1.23034	0.333003	3.6947	0.000220148	0.0207741
AT2G32800.1	432.166	1.08413	0.226846	4.77913	1.76051e-06	0.00045256
AT2G33830.2	1120.9	1.34616	0.31357	4.29302	1.76259e-05	0.00291994
AT2G34510.2	821.456	1.24849	0.229108	5.44935	5.05542e-08	2.38129e-05
AT2G34510.1	706.835	1.23622	0.22802	5.42153	5.90907e-08	2.69356e-05
AT2G34770.1	570.474	0.614185	0.157155	3.90815	9.30044e-05	0.010766
AT2G37130.1	310.091	1.52262	0.353593	4.30614	1.66127e-05	0.00278526
AT2G37130.2	214.257	1.53231	0.290099	5.28204	1.27754e-07	4.95796e-05
AT2G37170.2	425.545	0.654304	0.185909	3.51949	0.000432374	0.033553
AT2G37170.1	436.334	0.639963	0.181319	3.52949	0.000416363	0.0327931
AT2G38340.1	10.6338	6.97626	1.67711	4.1597	3.18666e-05	0.00486801
AT2G38490.1	7.68947	5.51565	1.58598	3.47774	0.000505654	0.0375453
AT2G39400.2	121.33	1.34887	0.367014	3.67525	0.000237614	0.0219772
AT2G39400.1	174.695	1.15196	0.32149	3.5832	0.000339417	0.0280519
AT2G40180.1	30.0007	3.95869	0.99231	3.98937	6.62498e-05	0.00837083
AT2G40300.1	935.647	0.724427	0.197723	3.66384	0.000248462	0.0226034
AT2G41100.4	465.354	0.849532	0.22155	3.83449	0.000125825	0.0133891
AT2G41430.2	2012.99	0.772881	0.212302	3.64047	0.000272138	0.0241516
AT2G41430.1	1220.62	0.725809	0.171685	4.22758	2.36221e-05	0.00374677
AT2G41430.5	1168.04	0.692075	0.167679	4.12739	3.6691e-05	0.00544321
AT2G41640.2	130.22	1.2762	0.339955	3.75403	0.000174013	0.0174359
AT2G42580.1	724.161	1.02337	0.241132	4.244	2.19566e-05	0.0035583
AT2G44500.1	207.191	1.67719	0.392542	4.27264	1.93172e-05	0.00318597
AT2G44500.2	159.558	1.51156	0.390444	3.87138	0.000108221	0.0120413
AT2G45170.1	233.794	0.953679	0.273663	3.48486	0.000492395	0.0369653
AT2G45170.2	155.407	1.03952	0.253055	4.1079	3.99281e-05	0.00576853
AT2G47440.1	406.184	0.901239	0.265889	3.38952	0.000700141	0.0465188
AT2G48020.1	158.869	0.808355	0.236906	3.41214	0.000644556	0.0439739
AT3G06500.2	434.545	1.10738	0.287132	3.85668	0.000114938	0.0125611
AT3G06500.1	477.068	1.07398	0.299386	3.58727	0.000334164	0.0276792
AT3G07460.1	817.252	0.786196	0.152233	5.16442	2.41191e-07	8.40202e-05
AT3G07460.2	351.346	0.860539	0.232209	3.70587	0.000210663	0.0200825
AT3G07470.2	249.752	0.944821	0.214395	4.40692	1.04851e-05	0.00190645
AT3G07780.1	320.39	0.830085	0.199358	4.16379	3.1301e-05	0.00480128
AT3G10020.1	721.955	1.0619	0.265443	4.00046	6.32186e-05	0.00812555
AT3G10720.2	343.054	1.0192	0.295014	3.45476	0.000550774	0.0398632
AT3G10740.1	131.959	0.886198	0.255406	3.46976	0.00052093	0.0381466
AT3G10985.1	960.235	0.937003	0.274974	3.4076	0.000655371	0.0441289
AT3G13450.1	253.534	0.876849	0.216113	4.05736	4.96314e-05	0.00684947
AT3G13520.1	864.964	1.13238	0.298146	3.79807	0.000145825	0.0150151
AT3G13750.1	5719.83	1.10259	0.239059	4.61223	3.98381e-06	0.000848529
AT3G15356.1	581.374	1.26735	0.279064	4.54142	5.58775e-06	0.00114438
AT3G15450.3	602.707	2.01732	0.367107	5.49519	3.90282e-08	1.96586e-05
AT3G15450.1	1777.01	1.81894	0.339042	5.36495	8.09733e-08	3.42977e-05
AT3G15450.2	900.716	1.73016	0.303049	5.70919	1.13514e-08	6.82437e-06
AT3G16400.1	1065.38	0.894407	0.242051	3.69512	0.000219787	0.0207741
AT3G16400.2	1064.04	0.917823	0.229092	4.00635	6.16645e-05	0.00795323
AT3G19930.2	260.336	0.823979	0.199981	4.12028	3.78412e-05	0.00555313
AT3G23750.1	842.795	0.59664	0.159487	3.74101	0.000183284	0.0181655
AT3G24550.1	965.165	0.551033	0.163429	3.3717	0.000747051	0.0493716
AT3G26200.1	131.446	1.02121	0.29019	3.51912	0.000432983	0.033553
AT3G28220.1	2303.5	1.65404	0.284611	5.81157	6.1889e-09	3.97733e-06
AT3G29633.1	70.0611	3.61409	0.395997	9.12656	7.07137e-20	4.39297e-16
AT3G29633.2	47.6638	3.47981	0.508486	6.84348	7.72912e-12	1.12334e-08
AT3G30720.3	35.1268	2.99646	0.681424	4.39735	1.09579e-05	0.00197316
AT3G30720.1	76.3454	2.53952	0.368748	6.88688	5.70286e-12	8.85701e-09
AT3G30720.2	68.8396	2.37698	0.38322	6.20265	5.55209e-10	4.81275e-07
AT3G30775.2	313.173	1.45656	0.347503	4.19149	2.77131e-05	0.00432208
AT3G30775.1	294.781	1.40501	0.325613	4.31497	1.59622e-05	0.00272925
AT3G43670.1	474.516	1.11383	0.18711	5.95281	2.63576e-09	1.85965e-06
AT3G45060.1	71.3848	3.57041	0.583827	6.11553	9.62349e-10	7.63204e-07
AT3G45730.1	82.2198	1.45965	0.423361	3.44778	0.000565222	0.040672
AT3G45970.2	78.3228	2.39604	0.38	6.30538	2.87494e-10	2.82001e-07
AT3G45970.1	158.427	2.82626	0.331782	8.51843	1.61735e-17	8.61217e-14
AT3G47340.4	69.2887	2.25064	0.44393	5.0698	3.98225e-07	0.000129073
AT3G47340.3	107.761	2.01435	0.425978	4.72876	2.25896e-06	0.000536085
AT3G47340.2	149.625	2.09373	0.439681	4.76192	1.91757e-06	0.000476504
AT3G47800.1	1007.3	0.581142	0.151685	3.83125	0.000127496	0.0135008
AT3G48390.1	47.3102	1.42915	0.398236	3.58869	0.000332345	0.0275898
AT3G48530.1	513.922	0.796396	0.213737	3.72606	0.000194499	0.0188928
AT3G49160.1	57.087	2.15762	0.485469	4.4444	8.81374e-06	0.00165087
AT3G49160.3	45.2233	2.24276	0.493149	4.54784	5.41984e-06	0.00111613
AT3G49780.1	190.366	1.288	0.368515	3.49512	0.00047384	0.0360447
AT3G50830.1	416.929	0.768936	0.198814	3.86762	0.000109902	0.0121197
AT3G51550.1	2099.25	0.543262	0.157816	3.44237	0.00057665	0.0410968
AT3G51840.1	1500.36	0.636795	0.175817	3.62191	0.000292432	0.0252903
AT3G52840.2	444.128	0.694638	0.194493	3.57154	0.000354889	0.0290001
AT3G55430.1	702.21	1.09178	0.230939	4.72755	2.2724e-06	0.000536085
AT3G57520.1	1200.77	1.5535	0.276868	5.61098	2.01182e-08	1.15367e-05
AT3G57520.2	972.833	1.58472	0.285996	5.54108	3.00617e-08	1.67242e-05
AT3G57520.3	1024.39	1.59105	0.273621	5.81479	6.07092e-09	3.96996e-06
AT3G57530.1	482.474	0.697643	0.181854	3.83628	0.000124911	0.0133408
AT3G57530.2	377.459	0.688562	0.181282	3.79829	0.000145699	0.0150151
AT3G59350.2	111.366	1.56448	0.310087	5.04528	4.52854e-07	0.000144271
AT3G59350.1	91.4146	1.60449	0.411428	3.8998	9.62704e-05	0.0110073
AT3G59350.4	68.3161	1.50101	0.41598	3.60838	0.000308116	0.0261016
AT3G59350.5	73.1902	1.56703	0.442346	3.54253	0.000396305	0.0316314
AT3G59350.3	85.9162	1.84032	0.45625	4.03358	5.49331e-05	0.00728675
AT3G59350.6	87.0042	1.69821	0.400585	4.23932	2.24198e-05	0.00361764
AT3G61060.1	171.18	1.12893	0.238346	4.73652	2.17415e-06	0.000526229
AT3G61060.2	104.68	1.01276	0.297224	3.40739	0.000655883	0.0441289
AT3G61260.1	1223.69	0.642733	0.170254	3.77515	0.000159914	0.0161974
AT3G61430.1	724.76	0.944264	0.219213	4.30752	1.65098e-05	0.00278526
AT3G61430.2	712.788	0.919411	0.241301	3.81023	0.000138837	0.0145366
AT3G62950.1	56.3272	1.87572	0.400788	4.68008	2.86756e-06	0.000641952
AT4G00970.1	109.811	1.29057	0.318775	4.04853	5.1541e-05	0.00700016
AT4G00970.2	94.9305	1.38377	0.3573	3.87285	0.000107572	0.0120049
AT4G01330.1	202.169	1.20809	0.323718	3.73191	0.000190032	0.0185912
AT4G01330.2	185.406	1.25949	0.260607	4.83289	1.34563e-06	0.000368801
AT4G01330.3	155.16	1.35157	0.246362	5.48613	4.10827e-08	2.04176e-05
AT4G02330.1	197.293	2.08251	0.369261	5.63967	1.70375e-08	1.00802e-05
AT4G02540.2	190.917	1.23905	0.261927	4.73052	2.23947e-06	0.000536085
AT4G02540.1	209.06	1.47209	0.241869	6.08631	1.15545e-09	8.97255e-07
AT4G02970.1	423.186	1.2519	0.341407	3.6669	0.000245508	0.0224842
AT4G03400.1	276.399	0.839868	0.24325	3.4527	0.000555011	0.0400145
AT4G08290.1	102.727	1.10341	0.300592	3.67079	0.000241806	0.0222142
AT4G13340.1	1602.19	1.6795	0.390444	4.30151	1.6964e-05	0.00282284
AT4G14370.2	25.9487	3.65559	0.934164	3.91322	9.10735e-05	0.0105929
AT4G14370.1	21.6437	3.56111	0.924157	3.85336	0.000116506	0.012624
AT4G14370.3	22.3113	4.3458	0.981839	4.42618	9.59165e-06	0.0017699
AT4G14630.1	48.4709	3.31551	0.805415	4.11652	3.84638e-05	0.00560039
AT4G15100.1	12.6802	4.70544	1.3836	3.40086	0.000671747	0.0449528
AT4G15690.1	52.9215	2.04005	0.530772	3.84355	0.000121269	0.0130264
AT4G15760.1	309.201	1.29025	0.309803	4.16474	3.11712e-05	0.00480113
AT4G15760.2	215.407	1.15495	0.332327	3.47535	0.000510196	0.0377322
AT4G16563.1	122.108	2.35727	0.547506	4.30547	1.66634e-05	0.00278526
AT4G17460.1	221.887	0.981395	0.286614	3.42409	0.000616851	0.0432662
AT4G18010.2	256.828	1.26638	0.283085	4.47349	7.69527e-06	0.00146344
AT4G18010.1	320.603	1.08813	0.297964	3.65187	0.000260333	0.0232701
AT4G18170.1	110.149	1.91022	0.541401	3.5283	0.000418243	0.0327931
AT4G19420.2	228.545	1.53449	0.30066	5.10373	3.33016e-07	0.000111827
AT4G19420.1	261.49	1.53258	0.307374	4.98606	6.16219e-07	0.000186739
AT4G19420.3	252.225	1.46706	0.239047	6.1371	8.40407e-10	6.96119e-07
AT4G19420.4	243.653	1.51392	0.272811	5.54932	2.86784e-08	1.61963e-05
AT4G19520.1	156.792	1.05161	0.237983	4.41887	9.92201e-06	0.00181291
AT4G19520.3	133.169	1.27815	0.264209	4.83765	1.31384e-06	0.000365463
AT4G19520.2	169.841	1.1134	0.247891	4.49147	7.07327e-06	0.00137317
AT4G19520.4	185.034	1.11551	0.214315	5.20498	1.94019e-07	6.95371e-05
AT4G20260.2	359.318	0.873031	0.200161	4.36164	1.29093e-05	0.00227995
AT4G20260.7	262.061	0.784827	0.204098	3.84534	0.000120385	0.0129689
AT4G20260.10	349.333	0.807743	0.190653	4.23673	2.26803e-05	0.0036439
AT4G20260.5	193.114	1.01238	0.290036	3.49054	0.000482038	0.0364452
AT4G20260.6	160.125	1.19965	0.249736	4.80368	1.55774e-06	0.000417055
AT4G20260.4	283.934	0.874175	0.20664	4.23042	2.33252e-05	0.00371549
AT4G20830.1	480.807	0.971829	0.243211	3.99582	6.44704e-05	0.00822969
AT4G20830.2	576.108	1.01483	0.262538	3.86546	0.000110881	0.0121917
AT4G21390.1	44.4624	2.03391	0.58366	3.48476	0.000492587	0.0369653
AT4G21390.2	32.0535	2.13012	0.577113	3.691	0.000223378	0.0210257
AT4G21680.1	55.9958	2.7599	0.648721	4.25438	2.09633e-05	0.00341217
AT4G22470.1	33.8906	3.02778	0.815184	3.71424	0.000203819	0.0195299
AT4G23180.1	384.825	0.705671	0.190645	3.7015	0.000214327	0.0203796
AT4G24800.3	281.704	0.735697	0.19977	3.68273	0.000230753	0.0214491
AT4G25810.1	75.7797	1.68828	0.316033	5.3421	9.18745e-08	3.76322e-05
AT4G25835.1	142.864	0.913744	0.255384	3.57793	0.000346331	0.028497
AT4G26690.1	937.694	1.11604	0.187498	5.95229	2.64424e-09	1.85965e-06
AT4G27410.2	235.805	1.65852	0.485679	3.41484	0.000638186	0.0438368
AT4G27450.1	255.302	1.6258	0.241856	6.72216	1.79052e-11	2.08562e-08
AT4G28040.1	29.3137	2.41973	0.667394	3.62564	0.000288247	0.0250971
AT4G30270.1	656.05	1.39726	0.291362	4.79561	1.62181e-06	0.000422737
AT4G30280.1	27.5494	1.75977	0.514492	3.42041	0.000625275	0.0433869
AT4G31800.1	179.543	1.64427	0.306152	5.37075	7.84112e-08	3.35942e-05
AT4G31800.3	132.587	1.6736	0.273105	6.12806	8.8955e-10	7.20806e-07
AT4G31800.2	146.539	1.85017	0.304808	6.06997	1.27937e-09	9.73208e-07
AT4G32300.1	448.108	0.792081	0.203454	3.89317	9.89409e-05	0.0112437
AT4G35470.1	267.581	0.799856	0.220948	3.62011	0.000294482	0.0254086
AT4G35770.1	106.784	1.75884	0.330997	5.31377	1.07379e-07	4.35049e-05
AT4G35770.2	56.0428	1.77659	0.440999	4.02856	5.612e-05	0.00740361
AT4G35770.3	38.0851	1.77847	0.484067	3.67401	0.000238771	0.0220296
AT4G36670.1	291.745	1.79629	0.346492	5.18424	2.16901e-07	7.62713e-05
AT4G36730.1	416.733	0.834069	0.213516	3.90636	9.36975e-05	0.0108126
AT4G36730.2	305.504	0.728532	0.206302	3.53138	0.000413398	0.0326462
AT4G36850.3	199.089	1.16509	0.273409	4.26132	2.03222e-05	0.00332232
AT4G36850.4	199.071	1.33886	0.337039	3.97241	7.11483e-05	0.00881058
AT4G36850.2	215.936	1.49284	0.328812	4.54012	5.62235e-06	0.00114518
AT4G36850.1	294.253	1.34807	0.377197	3.57391	0.000351691	0.028811
AT4G38470.2	256.313	0.813586	0.220704	3.68633	0.00022751	0.0212536
AT5G01520.1	53.9646	1.73319	0.435815	3.97689	6.98221e-05	0.00870418
AT5G01600.1	3722.8	2.52532	0.725083	3.4828	0.000496204	0.0371395
AT5G01810.1	381.885	0.941284	0.196837	4.78204	1.73525e-06	0.000449165
AT5G01810.2	367.101	0.999981	0.186596	5.35908	8.36482e-08	3.50326e-05
AT5G01810.3	232.969	1.14925	0.248623	4.62245	3.79241e-06	0.000812404
AT5G02020.1	110.308	2.75316	0.507866	5.42103	5.92563e-08	2.69356e-05
AT5G02020.2	66.2963	2.29076	0.630383	3.63392	0.000279152	0.0245404
AT5G03355.1	87.3969	1.32073	0.382051	3.45696	0.000546313	0.0396945
AT5G04040.1	313.654	0.797109	0.194152	4.10558	4.03293e-05	0.005804
AT5G04040.2	285.665	0.760644	0.21194	3.58895	0.000332006	0.0275898
AT5G05600.1	137.361	1.98658	0.37623	5.28023	1.29023e-07	4.95796e-05
AT5G05600.2	103.03	2.0116	0.396977	5.0673	4.03502e-07	0.000129656
AT5G06860.1	197.798	2.00756	0.518844	3.86929	0.000109154	0.012073
AT5G07440.2	561.768	1.60018	0.390282	4.10005	4.13059e-05	0.00592168
AT5G07440.1	626.143	1.63432	0.394691	4.14074	3.46184e-05	0.00518372
AT5G07440.3	295.486	1.69625	0.439896	3.85601	0.000115252	0.0125611
AT5G13200.1	78.0189	1.69744	0.42964	3.95084	7.78776e-05	0.0094554
AT5G14120.1	2334.79	1.44429	0.309949	4.65977	3.16561e-06	0.00070235
AT5G15350.1	897.054	1.01985	0.251748	4.05108	5.09817e-05	0.00696078
AT5G18130.1	266.837	1.75398	0.472109	3.71521	0.000203034	0.0195048
AT5G19140.2	890.826	0.647588	0.17593	3.68095	0.000232369	0.0215456
AT5G19140.1	1438.34	0.706845	0.180585	3.91419	9.07076e-05	0.0105929
AT5G20230.1	419.135	2.09578	0.395504	5.299	1.16436e-07	4.56845e-05
AT5G20250.2	708.196	2.24751	0.333309	6.74303	1.55121e-11	1.86515e-08
AT5G20250.1	666.651	2.24752	0.298305	7.53428	4.91051e-14	1.40796e-10
AT5G20250.4	739.567	2.0896	0.287325	7.27258	3.52693e-13	7.34241e-10
AT5G20250.3	654.886	2.22137	0.328494	6.76231	1.35812e-11	1.68741e-08
AT5G21170.1	189.112	0.949465	0.266551	3.56204	0.000367985	0.0298179
AT5G22690.2	51.7293	1.2508	0.354833	3.52504	0.000423412	0.0330865
AT5G22690.1	54.2614	1.59163	0.402001	3.95926	7.51814e-05	0.00915788
AT5G22920.2	424.083	1.41263	0.282718	4.99659	5.83519e-07	0.000180368
AT5G22920.1	517.766	1.5076	0.267685	5.63198	1.78152e-08	1.03757e-05
AT5G23130.1	121.626	0.907524	0.250365	3.6248	0.00028919	0.0250971
AT5G23210.1	197.308	0.781349	0.209942	3.72173	0.00019786	0.0191162
AT5G23210.3	159.541	0.830541	0.233811	3.5522	0.00038203	0.0305574
AT5G24030.2	115.882	2.91279	0.496808	5.86301	4.54551e-09	3.02552e-06
AT5G24030.1	137.429	2.92889	0.428105	6.84152	7.83572e-12	1.12334e-08
AT5G24420.1	559.041	1.55186	0.343197	4.52178	6.13203e-06	0.00122228
AT5G25240.1	60.8221	1.34412	0.369713	3.63559	0.000277341	0.0245338
AT5G25930.1	155.378	1.22719	0.352176	3.48459	0.000492883	0.0369653
AT5G27350.1	561.512	1.00445	0.210533	4.77098	1.83328e-06	0.000464855
AT5G27520.1	176.399	1.12155	0.304404	3.6844	0.000229241	0.0213619
AT5G28630.1	97.4635	1.40118	0.380053	3.6868	0.000227092	0.0212536
AT5G28770.2	100.119	0.968557	0.284085	3.4094	0.000651069	0.044127
AT5G36000.1	27.2595	2.13061	0.471966	4.51433	6.35172e-06	0.00125933
AT5G40340.2	406.263	0.675912	0.19828	3.40888	0.000652304	0.044127
AT5G40340.1	489.202	0.652869	0.166629	3.9181	8.92483e-05	0.0105608
AT5G42850.1	313.752	0.757461	0.224702	3.37095	0.000749089	0.0494186
AT5G44260.1	41.1223	2.27678	0.484992	4.69447	2.67303e-06	0.000611256
AT5G48450.1	77.5477	1.15317	0.328045	3.51529	0.000439275	0.0338996
AT5G48490.1	536.954	1.02468	0.244135	4.19718	2.70262e-05	0.00425719
AT5G49360.1	1119.89	2.94283	0.200176	14.7012	6.33398e-49	2.36093e-44
AT5G49450.1	199.751	1.18377	0.305858	3.87033	0.000108688	0.0120572
AT5G49520.1	79.4173	1.2107	0.347789	3.48114	0.000499286	0.0372208
AT5G54380.1	901.371	0.946179	0.171277	5.52425	3.30894e-08	1.75795e-05
AT5G54510.1	492.87	0.670999	0.192856	3.47928	0.000502763	0.0374052
AT5G56100.1	116.421	1.07774	0.247455	4.35528	1.329e-05	0.00231482
AT5G56870.1	212.975	1.56755	0.229389	6.8336	8.28083e-12	1.14175e-08
AT5G57220.1	173.765	1.46623	0.245284	5.97767	2.26354e-09	1.65434e-06
AT5G57660.1	833.508	0.845709	0.199783	4.23314	2.30454e-05	0.00368667
AT5G58650.1	103.071	1.0366	0.305436	3.39384	0.000689191	0.0459014
AT5G62570.4	95.6055	1.20678	0.307779	3.92094	8.82026e-05	0.0104866
AT5G63190.1	380.418	0.677455	0.187284	3.61727	0.000297726	0.0255701
AT5G63190.2	328.632	0.780224	0.206384	3.78045	0.000156545	0.0159427
AT5G64120.1	307.068	1.67947	0.476776	3.52255	0.000427419	0.0333297
AT5G64240.1	168.794	0.828862	0.230421	3.59716	0.000321707	0.0270684
AT5G64240.2	243.876	0.992985	0.220802	4.49718	6.88608e-06	0.00134383
AT5G64260.1	739.28	1.31665	0.372829	3.5315	0.000413203	0.0326462
AT5G64570.2	543.88	0.970791	0.221073	4.39127	1.1269e-05	0.00200976
AT5G64570.1	593.13	1.02924	0.216731	4.74892	2.04504e-06	0.000501491
AT5G64570.3	324.964	1.10754	0.229877	4.81799	1.45013e-06	0.000394542
AT5G65110.2	278.37	0.954739	0.244629	3.9028	9.50876e-05	0.0109055
AT5G66200.1	706.164	0.781001	0.23179	3.36943	0.000753226	0.0496038
AT5G67480.1	888.011	1.36219	0.252376	5.39745	6.75933e-08	2.96409e-05
AT5G67480.3	604.784	1.35945	0.252891	5.37563	7.63157e-08	3.30766e-05
AT5G67480.2	616.107	1.25288	0.274913	4.55737	5.1797e-06	0.0010726
AT3G06955.1	23.7465	3.02375	0.701204	4.31223	1.61617e-05	0.00275074

## Sheet: Unbrushed_atb''_vs_WT_down
Downregulated_genes_unbrushed_atb''αβγδ-vs-unbrushed_wild_type
Transcript	baseMean	log2FoldChange	lfcSE	stat	pvalue	padj
AT1G03950.1	73.1126	-8.57747	1.21458	-7.06212	1.63987e-12	2.91069e-09
AT1G05260.1	37.7693	-2.05376	0.600515	-3.41999	0.000626231	0.0433869
AT1G07050.2	242.742	-1.18643	0.282953	-4.19303	2.75252e-05	0.00431081
AT1G07050.1	322.577	-1.49447	0.347092	-4.30569	1.66469e-05	0.00278526
AT1G08650.1	842.594	-1.18048	0.242731	-4.86333	1.15426e-06	0.000333519
AT1G13609.1	96.5481	-3.34215	0.644318	-5.18711	2.13581e-07	7.58193e-05
AT1G13609.2	80.4559	-3.44735	0.636378	-5.41714	6.05592e-08	2.71962e-05
AT1G15760.1	39.336	-1.51142	0.401718	-3.76239	0.000168295	0.0169541
AT1G22220.1	50.8761	-1.61652	0.476136	-3.39507	0.000686115	0.045832
AT1G23110.1	203.316	-1.52715	0.451154	-3.38498	0.000711837	0.0472117
AT1G23110.5	87.338	-1.58856	0.455087	-3.49068	0.000481798	0.0364452
AT1G23110.3	78.8644	-1.69191	0.468014	-3.61509	0.000300241	0.0256724
AT1G23110.7	110.997	-1.65312	0.41389	-3.9941	6.49393e-05	0.00823315
AT1G24147.1	340.648	-1.67386	0.439682	-3.80698	0.000140674	0.0146466
AT1G31580.1	17228.4	-1.24732	0.317546	-3.928	8.56563e-05	0.0102661
AT1G33430.1	20.2972	-4.52795	1.0063	-4.49961	6.80793e-06	0.00133557
AT1G47395.1	57.3403	-3.54007	0.518421	-6.82857	8.57678e-12	1.14175e-08
AT1G47400.1	21.3389	-3.02353	0.79446	-3.80577	0.000141364	0.0146774
AT1G48300.1	3257.62	-1.03702	0.293887	-3.52863	0.000417713	0.0327931
AT1G49750.1	2937.29	-0.824527	0.240983	-3.42151	0.000622745	0.0433063
AT1G53875.1	41.7987	-2.06579	0.543529	-3.80069	0.000144292	0.0149399
AT1G54450.1	38.7412	-4.15876	0.597388	-6.96157	3.36501e-12	5.45336e-09
AT1G56120.1	78.9268	-1.74877	0.509653	-3.43129	0.000600708	0.0422468
AT1G56430.1	239.573	-0.956477	0.219806	-4.35146	1.35234e-05	0.00234452
AT1G56650.1	141.191	-1.74065	0.338308	-5.14515	2.6731e-07	9.14103e-05
AT1G58520.4	87.1279	-1.10852	0.321577	-3.44713	0.00056657	0.0406904
AT1G58520.5	90.5633	-1.05711	0.307904	-3.43323	0.000596427	0.042025
AT1G58520.1	82.228	-1.11876	0.313286	-3.57105	0.000355557	0.0290001
AT1G58520.7	77.1168	-1.33043	0.333592	-3.98819	6.65799e-05	0.00838412
AT1G60590.1	696.681	-1.13887	0.291061	-3.91282	9.12248e-05	0.0105929
AT1G62870.1	145.807	-1.09072	0.274511	-3.97331	7.088e-05	0.0088066
AT1G66840.2	215.194	-1.17448	0.337833	-3.47651	0.000507985	0.0376434
AT1G68670.1	900.917	-0.531869	0.154342	-3.44604	0.000568866	0.0406985
AT1G69440.1	117.494	-0.991932	0.242186	-4.09575	4.20806e-05	0.00600963
AT1G69500.1	17.3958	-7.47669	1.48451	-5.03647	4.74185e-07	0.000149786
AT1G70210.1	489.202	-0.734507	0.211622	-3.47085	0.000518819	0.0381301
AT1G72910.1	589.218	-1.32851	0.389234	-3.41314	0.000642194	0.0439214
AT1G73010.1	1039.82	-1.5205	0.343403	-4.42774	9.52246e-06	0.00176587
AT1G79110.2	173.198	-1.145	0.243866	-4.69522	2.66322e-06	0.000611256
AT1G79110.3	157.832	-1.12587	0.278127	-4.04805	5.16457e-05	0.00700016
AT1G79110.1	171.974	-1.06562	0.264997	-4.02124	5.78915e-05	0.00756955
AT2G01670.1	1113.86	-0.812214	0.231411	-3.50984	0.000448384	0.0344599
AT2G03550.1	804.339	-0.879775	0.234974	-3.74414	0.000181016	0.0180406
AT2G11810.3	118.904	-1.38693	0.383654	-3.61505	0.000300294	0.0256724
AT2G15020.1	327.838	-2.44518	0.351198	-6.96238	3.34561e-12	5.45336e-09
AT2G16910.1	33.1064	-4.36209	0.899314	-4.85047	1.23172e-06	0.000345195
AT2G20870.1	194.691	-2.77924	0.507427	-5.47712	4.32304e-08	2.09269e-05
AT2G23590.1	60.9482	-1.42409	0.404803	-3.51798	0.000434847	0.0336276
AT2G25510.2	1258.79	-1.19906	0.332066	-3.61092	0.000305118	0.0259065
AT2G27420.1	132.928	-1.43692	0.414188	-3.46924	0.00052194	0.0381466
AT2G27880.1	25.5294	-2.6416	0.708712	-3.72732	0.000193526	0.0188835
AT2G30766.1	219.215	-2.93494	0.362451	-8.09746	5.61196e-16	2.61475e-12
AT2G30766.2	56.3078	-2.99364	0.564382	-5.30428	1.13116e-07	4.48539e-05
AT2G32290.1	227.473	-1.06697	0.265578	-4.01756	5.88042e-05	0.00763717
AT2G32960.1	396.439	-0.762175	0.188752	-4.03798	5.39144e-05	0.00720289
AT2G33850.1	661.887	-0.756596	0.209491	-3.61159	0.000304324	0.0258981
AT2G35700.1	20.0608	-1.99744	0.564083	-3.54104	0.00039855	0.0317427
AT2G37890.1	116.993	-1.12424	0.30819	-3.64788	0.000264414	0.0235784
AT2G39700.1	748.575	-0.883991	0.19488	-4.53607	5.73117e-06	0.00115555
AT2G40750.1	325.877	-1.8283	0.359651	-5.08355	3.70451e-07	0.000121124
AT2G41090.1	7799.98	-0.962119	0.278577	-3.45369	0.00055298	0.0399453
AT3G02030.1	318.915	-1.23836	0.302463	-4.09427	4.23498e-05	0.00602499
AT3G02040.1	1888.41	-1.69967	0.264464	-6.42685	1.30278e-10	1.31243e-07
AT3G02310.1	25.2158	-2.55612	0.643961	-3.96936	7.20656e-05	0.00889461
AT3G02870.1	554.345	-0.770888	0.216879	-3.55446	0.000378754	0.030362
AT3G03450.1	92.2889	-1.33179	0.30541	-4.36065	1.29675e-05	0.00227995
AT3G08730.2	469.068	-0.59741	0.171088	-3.49184	0.000479706	0.0364166
AT3G10525.1	424.848	-0.823626	0.220539	-3.7346	0.000188017	0.0184425
AT3G11670.1	774.977	-0.656129	0.186933	-3.50998	0.000448144	0.0344599
AT3G14720.3	176.565	-1.02914	0.241142	-4.26777	1.97433e-05	0.00324189
AT3G14720.1	253.388	-0.932211	0.245655	-3.7948	0.000147765	0.015173
AT3G17675.1	9.12933	-5.55843	1.60166	-3.47041	0.000519667	0.0381301
AT3G22550.1	367.267	-0.663168	0.183314	-3.61766	0.000297279	0.0255701
AT3G25240.1	100.093	-1.16698	0.289705	-4.02818	5.62114e-05	0.00740361
AT3G43110.1	127.716	-1.27281	0.336773	-3.77944	0.000157181	0.0159639
AT3G47420.3	529.231	-1.41645	0.277737	-5.09995	3.39744e-07	0.000113068
AT3G47420.1	603.305	-1.49162	0.258795	-5.76372	8.22787e-09	5.02764e-06
AT3G47420.2	515.989	-1.44588	0.304072	-4.75505	1.98397e-06	0.000489739
AT3G52130.1	13.5965	-5.23303	1.52928	-3.42189	0.000621873	0.0433063
AT3G52720.4	503.716	-0.905229	0.258761	-3.49832	0.000468197	0.0356883
AT3G56360.1	1551.79	-1.34231	0.330581	-4.06045	4.8978e-05	0.00682759
AT3G56710.1	143.804	-1.36303	0.398975	-3.41633	0.000634712	0.0438116
AT3G59510.1	21.4066	-3.1268	0.855548	-3.65474	0.000257445	0.0231787
AT3G63093.1	23.0207	-5.40408	1.32671	-4.07329	4.63541e-05	0.00652001
AT4G01080.1	335.088	-1.26217	0.288782	-4.37067	1.23865e-05	0.00219855
AT4G01480.2	328.202	-0.805549	0.23636	-3.40815	0.000654058	0.0441289
AT4G09820.1	77.4068	-0.983154	0.285698	-3.44123	0.000579071	0.041113
AT4G09970.1	169.197	-1.01857	0.297595	-3.42267	0.000620085	0.0433063
AT4G10120.5	385.907	-0.713443	0.201962	-3.53257	0.000411546	0.0326383
AT4G10310.1	51.9612	-2.16481	0.45076	-4.80257	1.56645e-06	0.000417055
AT4G12320.1	1023.31	-1.03453	0.189912	-5.44741	5.1109e-08	2.38129e-05
AT4G14400.1	1582.69	-1.27566	0.317291	-4.02048	5.80805e-05	0.00756955
AT4G14400.2	1251.71	-1.31615	0.336245	-3.91425	9.06853e-05	0.0105929
AT4G14400.3	1240.54	-1.29971	0.326641	-3.97903	6.91981e-05	0.00865534
AT4G14560.1	77.8128	-1.5366	0.338761	-4.53592	5.73525e-06	0.00115555
AT4G15200.3	8.96837	-3.5434	1.03033	-3.43908	0.000583698	0.0412842
AT4G15210.1	1245.72	-1.79318	0.373679	-4.79872	1.5968e-06	0.000419149
AT4G15210.3	1108.45	-1.88287	0.343641	-5.47917	4.27322e-08	2.09269e-05
AT4G15210.4	1128.25	-1.82106	0.379341	-4.80059	1.58196e-06	0.000418197
AT4G15210.2	826.267	-1.66731	0.409053	-4.07602	4.58131e-05	0.00646832
AT4G15550.1	328.998	-1.39937	0.343631	-4.0723	4.65518e-05	0.0065232
AT4G17090.1	7115.02	-0.710408	0.183398	-3.87359	0.000107245	0.0120049
AT4G17470.4	77.5557	-1.45507	0.366901	-3.96584	7.31367e-05	0.00897246
AT4G17880.1	612.621	-0.883144	0.258671	-3.41416	0.000639781	0.0438368
AT4G21380.2	103.936	-1.14312	0.321602	-3.55445	0.000378771	0.030362
AT4G22200.1	281.092	-0.701327	0.2075	-3.37989	0.000725144	0.0480089
AT4G26850.1	5379.33	-0.989167	0.277319	-3.56689	0.000361239	0.0293351
AT4G33030.1	7269.7	-0.82503	0.219631	-3.75644	0.000172346	0.0173154
AT4G38620.1	275.896	-1.03219	0.196247	-5.25966	1.44324e-07	5.4893e-05
AT5G01220.2	1584.82	-0.89525	0.255207	-3.50794	0.000451586	0.0346346
AT5G01220.1	2606.36	-0.849311	0.233783	-3.6329	0.000280249	0.0245788
AT5G03350.1	1588.85	-1.4671	0.382657	-3.83399	0.000126082	0.0133891
AT5G05250.1	218.095	-2.20949	0.3304	-6.68733	2.27282e-11	2.42049e-08
AT5G06790.1	120.645	-1.43088	0.313505	-4.56415	5.01523e-06	0.00104434
AT5G07690.1	543.404	-1.10774	0.320576	-3.45545	0.000549371	0.039839
AT5G15800.1	34.4006	-2.29933	0.589804	-3.89847	9.68042e-05	0.0110345
AT5G15950.1	378.878	-0.779393	0.176295	-4.42096	9.82655e-06	0.00180431
AT5G15950.2	304.267	-0.744052	0.186707	-3.98513	6.74438e-05	0.00846431
AT5G20150.1	1763.66	-1.6988	0.294136	-5.77554	7.67045e-09	4.76514e-06
AT5G20700.1	6579.96	-0.556243	0.15391	-3.61408	0.00030141	0.0257088
AT5G20790.1	552.704	-1.82004	0.34004	-5.35242	8.67872e-08	3.59434e-05
AT5G20790.2	260.85	-1.98664	0.417128	-4.76266	1.91061e-06	0.000476504
AT5G24150.1	618.859	-0.656519	0.179704	-3.65333	0.000258864	0.0232503
AT5G24150.2	441.337	-0.701478	0.195448	-3.58907	0.000331855	0.0275898
AT5G24240.1	112.724	-6.74704	0.66088	-10.2092	1.80395e-24	1.34481e-20
AT5G24240.2	133.861	-6.13333	0.532332	-11.5216	1.02668e-30	1.27561e-26
AT5G28900.1	365.036	-0.677339	0.175883	-3.85108	0.000117598	0.0127053
AT5G33370.2	151.419	-1.32633	0.274261	-4.83601	1.32473e-06	0.000365762
AT5G33370.1	245.679	-1.46535	0.266001	-5.50881	3.61261e-08	1.87023e-05
AT5G35926.2	86.9927	-1.51134	0.311525	-4.85143	1.22576e-06	0.000345195
AT5G35926.1	88.2361	-1.47139	0.313678	-4.69077	2.72175e-06	0.0006186
AT5G37260.1	1405.16	-1.15967	0.172747	-6.71313	1.90493e-11	2.08837e-08
AT5G44090.1	124.526	-4.37285	0.361721	-12.089	1.207e-33	2.24948e-29
AT5G44090.2	114.892	-3.42317	0.311273	-10.9973	3.93649e-28	3.66822e-24
AT5G49330.1	142.221	-1.15172	0.337819	-3.40929	0.000651332	0.044127
AT5G49740.2	513.548	-0.891553	0.233475	-3.81862	0.000134199	0.0141303
AT5G49740.3	492.944	-0.964953	0.2662	-3.62492	0.000289046	0.0250971
AT5G50790.1	14.365	-3.55575	1.04509	-3.40235	0.000668101	0.0447892
AT5G51050.1	357.821	-0.874539	0.24332	-3.5942	0.000325396	0.0273171
AT5G52160.1	65.8735	-5.85262	1.4928	-3.92057	8.83406e-05	0.0104866
AT5G53050.3	328.391	-1.0219	0.229152	-4.45947	8.21641e-06	0.00155461
AT5G53050.5	82.6921	-1.3512	0.33815	-3.99586	6.44587e-05	0.00822969
AT5G53420.3	79.1773	-1.00444	0.293369	-3.4238	0.000617524	0.0432662
AT5G53450.2	290.584	-1.0678	0.264088	-4.04336	5.26907e-05	0.00709355
AT5G53450.3	256.346	-0.994228	0.286162	-3.47435	0.000512083	0.0377968
AT5G53450.1	307.41	-1.07482	0.26474	-4.05992	4.90903e-05	0.00682759
AT5G54130.2	154.748	-1.48559	0.333291	-4.45734	8.29845e-06	0.0015622
AT5G55720.1	68.6077	-1.27657	0.348905	-3.65879	0.000253413	0.0229823
AT5G57720.1	11.6648	-2.93527	0.86186	-3.40574	0.000659845	0.0443154
AT5G58770.1	167.114	-1.21023	0.230259	-5.25596	1.47256e-07	5.54427e-05
AT5G61420.2	855.454	-0.936426	0.242965	-3.85416	0.000116127	0.0126196
AT5G61420.1	626.696	-0.991582	0.276099	-3.5914	0.000328903	0.0274877
AT5G64770.1	966.23	-1.3465	0.384246	-3.50427	0.000457853	0.0349713
AT5G65080.1	20.7491	-3.57888	0.825377	-4.33606	1.45062e-05	0.00250327
AT5G65310.1	1173.37	-0.900286	0.259654	-3.46725	0.000525807	0.0383541
AT1G05787.1	32.7481	-2.79038	0.545079	-5.11923	3.06782e-07	0.000103955
AT2G06995.1	25.0333	-3.93086	0.726011	-5.41433	6.15182e-08	2.7298e-05
AT3G05945.1	157.495	-2.09107	0.290745	-7.19212	6.37924e-13	1.22325e-09
AT3G21755.1	166.936	-1.21653	0.25024	-4.86145	1.16529e-06	0.000334116
AT3G21755.5	156.643	-1.00593	0.255613	-3.93534	8.30778e-05	0.00998917
AT4G03038.1	293.421	-1.13874	0.290334	-3.92217	8.7754e-05	0.0104838
AT5G40316.1	15.5919	-2.7822	0.744618	-3.73642	0.000186661	0.0183578
AT5G53048.1	508.238	-1.51356	0.289497	-5.22824	1.71132e-07	6.37876e-05
AT5G53048.2	109.794	-1.77708	0.394054	-4.50974	6.49083e-06	0.0012801
AT5G53048.3	180.211	-1.73383	0.313387	-5.53254	3.15618e-08	1.70498e-05

## Sheet: Brushed_atb''_vs_WT_up
Upregulated_genes_brushed_atb''αβγδ-vs-brushed_wild_type
Transcript	baseMean	log2FoldChange	lfcSE	stat	pvalue	padj
AT1G01140.1	1244.24	0.991815	0.19424	5.10614	3.28807e-07	0.000132513
AT1G01140.2	956.089	0.890464	0.218211	4.08074	4.48926e-05	0.0079405
AT1G01140.3	976.537	1.04155	0.213934	4.86856	1.12417e-06	0.000370118
AT1G01360.1	123.718	1.1585	0.276751	4.18609	2.83807e-05	0.00574497
AT1G01470.1	3212.89	0.951518	0.245378	3.87777	0.000105419	0.0161362
AT1G02400.1	532.347	1.38078	0.210187	6.56929	5.05559e-11	4.47111e-08
AT1G02400.2	334.999	1.34024	0.223605	5.9938	2.04999e-09	1.38867e-06
AT1G03960.2	593.903	5.51698	0.251327	21.9514	8.39125e-107	2.67161e-102
AT1G03960.1	578.443	5.4503	0.26557	20.523	1.34045e-93	7.11285e-90
AT1G03960.3	592.216	5.61571	0.263403	21.3199	7.42367e-101	5.90887e-97
AT1G03960.4	598.836	6.07459	0.326776	18.5895	3.91e-77	1.77838e-73
AT1G03960.5	589.546	5.57045	0.255347	21.8153	1.66251e-105	2.64654e-101
AT1G03960.6	578.396	6.00877	0.278986	21.5379	6.87484e-103	7.29604e-99
AT1G03960.7	595.242	6.45064	0.305541	21.1122	6.1434e-99	3.91187e-95
AT1G10090.1	637.967	1.0761	0.218536	4.92411	8.47451e-07	0.000293273
AT1G14780.1	176.95	1.47817	0.324809	4.55091	5.34151e-06	0.00146606
AT1G16370.1	185.85	0.932664	0.262873	3.54797	0.000388215	0.0447825
AT1G19050.1	294.655	1.04718	0.28539	3.66929	0.000243228	0.0320413
AT1G20440.1	6638.75	1.31173	0.251984	5.20558	1.93386e-07	8.20939e-05
AT1G20450.1	4880.88	1.08818	0.227523	4.7827	1.72955e-06	0.000529476
AT1G20450.2	2947.69	1.08847	0.245235	4.43848	9.05957e-06	0.00216871
AT1G22570.1	618.886	1.1255	0.239868	4.69218	2.70307e-06	0.000789543
AT1G22570.2	498.609	0.970665	0.251202	3.86408	0.000111506	0.0169054
AT1G30640.1	125.965	1.06485	0.25344	4.20159	2.65046e-05	0.00540931
AT1G30640.2	114.269	1.09678	0.312467	3.51007	0.000447982	0.0496963
AT1G42470.1	812.446	1.27792	0.233842	5.46489	4.63191e-08	2.26878e-05
AT1G48330.1	39.0218	1.68751	0.406668	4.14959	3.33065e-05	0.00642675
AT1G51820.1	204.937	0.878308	0.217883	4.0311	5.55159e-05	0.00955414
AT1G56140.1	1001.68	1.11153	0.20103	5.52917	3.21753e-08	1.65225e-05
AT1G59820.1	766.06	1.19243	0.201373	5.92148	3.19051e-09	2.11624e-06
AT1G61120.1	105.877	1.58697	0.445015	3.56611	0.000362318	0.042724
AT1G68340.1	58.3499	1.40156	0.36868	3.80156	0.000143787	0.0209995
AT1G68500.1	41.3468	2.46743	0.546036	4.51881	6.21876e-06	0.00164994
AT1G71697.1	413.637	0.85828	0.207865	4.12903	3.64294e-05	0.00686295
AT1G75945.1	38.3459	7.76091	1.23259	6.29645	3.04543e-10	2.25489e-07
AT1G76180.1	4046.02	1.08881	0.245604	4.4332	9.2843e-06	0.00220592
AT1G76180.2	3684.09	1.09076	0.250216	4.35925	1.30509e-05	0.00298931
AT1G78170.1	76.0684	2.48252	0.334457	7.42253	1.14902e-13	1.52427e-10
AT1G79110.2	69.9526	1.50908	0.421426	3.58089	0.000342425	0.0412024
AT1G79110.1	66.0017	1.82186	0.359981	5.06099	4.17095e-07	0.000161945
AT1G79160.1	136.061	1.84063	0.286109	6.43331	1.24857e-10	9.93796e-08
AT2G17840.2	3474.27	1.01042	0.287703	3.51204	0.000444689	0.0496772
AT2G17840.1	4599.95	1.15378	0.296524	3.89101	9.98262e-05	0.0153971
AT2G20010.2	199.208	0.851347	0.221665	3.84069	0.000122687	0.0184251
AT2G23120.1	6460.48	0.972575	0.236709	4.10874	3.97823e-05	0.00720654
AT2G25850.9	73.6249	1.09633	0.296544	3.69702	0.000218147	0.0296811
AT2G29450.1	2338.14	0.807857	0.17685	4.56804	4.92299e-06	0.00136294
AT2G32240.1	1785.45	0.723145	0.176015	4.10842	3.98376e-05	0.00720654
AT2G40475.1	61.8004	1.43211	0.367705	3.89472	9.83128e-05	0.0152687
AT2G44490.1	2795.75	0.674766	0.190047	3.55052	0.000384477	0.0445126
AT2G45820.1	3674.27	0.888308	0.248096	3.5805	0.000342943	0.0412024
AT3G03820.1	35.9441	2.04709	0.548207	3.73415	0.000188347	0.0261071
AT3G05660.1	128.748	1.93791	0.529426	3.6604	0.000251818	0.0328344
AT3G12920.1	105.342	1.17159	0.327357	3.57893	0.000345003	0.041294
AT3G20500.1	900.904	0.875287	0.196164	4.46202	8.11913e-06	0.00199926
AT3G23030.1	380.584	1.07226	0.253284	4.23342	2.30165e-05	0.00485297
AT3G25760.1	1255.02	0.882615	0.236384	3.73382	0.000188599	0.0261071
AT3G30720.2	49.1205	1.88775	0.519767	3.63191	0.00028133	0.0355436
AT3G55940.1	35.7294	1.92239	0.485567	3.95907	7.52426e-05	0.0122223
AT4G04840.1	198.179	1.09844	0.246239	4.46086	8.16332e-06	0.00199926
AT4G13110.1	121.281	1.37301	0.30543	4.49534	6.94601e-06	0.00179794
AT4G16860.1	848.559	0.807011	0.206672	3.90478	9.43101e-05	0.0147189
AT4G24960.3	180.088	1.03584	0.257889	4.01661	5.90421e-05	0.00990968
AT4G24960.2	192.865	1.09211	0.303011	3.60418	0.00031314	0.0389443
AT4G28240.1	254.45	1.15727	0.313708	3.689	0.000225136	0.0301171
AT4G29900.1	1164.11	0.708071	0.198534	3.5665	0.000361785	0.042724
AT4G29900.2	863.285	0.787828	0.216292	3.64243	0.000270079	0.034658
AT4G30530.1	3009.38	0.590964	0.166377	3.55196	0.000382376	0.0444309
AT4G37790.1	484.637	1.66272	0.350978	4.73738	2.16499e-06	0.000650272
AT4G38620.1	117.746	1.21177	0.300931	4.02673	5.65587e-05	0.00968127
AT4G38840.1	256.258	1.45427	0.299942	4.84849	1.24405e-06	0.000392159
AT5G03545.1	2988.89	1.7492	0.299294	5.84442	5.0835e-09	3.28961e-06
AT5G04020.2	420.196	0.829015	0.211818	3.9138	9.08537e-05	0.014391
AT5G04020.1	408.123	0.860402	0.209063	4.11552	3.86303e-05	0.00710931
AT5G04820.1	66.3097	1.21778	0.346703	3.51246	0.000443974	0.0496772
AT5G05600.1	1087.8	1.31704	0.242944	5.42116	5.9214e-08	2.81381e-05
AT5G05600.2	854.315	1.2714	0.252696	5.03134	4.87062e-07	0.000184608
AT5G07920.1	326.924	1.18708	0.29167	4.06994	4.70246e-05	0.00827166
AT5G07920.3	281.52	1.17631	0.282065	4.17034	3.04144e-05	0.00601449
AT5G07920.2	275.781	1.22411	0.274396	4.46111	8.15365e-06	0.00199926
AT5G08500.2	432.409	0.922881	0.259241	3.55994	0.000370942	0.0435795
AT5G12340.2	60.2211	1.86883	0.401887	4.65014	3.31713e-06	0.000951448
AT5G13200.2	200.779	1.0297	0.260085	3.95908	7.52391e-05	0.0122223
AT5G13200.1	348.936	1.01373	0.208476	4.86255	1.15882e-06	0.000376474
AT5G15970.1	4779.36	1.14524	0.314497	3.6415	0.000271055	0.034658
AT5G18360.1	185.397	0.882969	0.249288	3.54196	0.000397171	0.0452535
AT5G40390.1	202.947	0.965239	0.268789	3.59106	0.000329335	0.0403283
AT5G42570.1	833.991	1.00173	0.238093	4.20729	2.5845e-05	0.00530873
AT5G46510.1	538.457	1.15195	0.238592	4.82814	1.37814e-06	0.000430169
AT5G60430.3	151.949	1.06105	0.295468	3.59107	0.000329319	0.0403283
AT5G62360.1	332.852	2.30182	0.40388	5.69927	1.20319e-08	7.0939e-06
AT5G62920.1	152.42	1.27104	0.339433	3.74458	0.000180694	0.0254555
AT5G63450.1	45.8151	1.98064	0.481543	4.11311	3.90372e-05	0.00714292
AT5G63770.1	798.062	1.06623	0.230375	4.62823	3.68796e-06	0.00103909
AT5G63770.2	805.256	0.882771	0.244905	3.60454	0.000312703	0.0389443

## Sheet: Brushed_atb''_vs_WT_down
Downregulated_genes_brushed_atb''αβγδ-vs-brushed_wild_type
Transcript	baseMean	log2FoldChange	lfcSE	stat	pvalue	padj
AT1G03950.1	61.9534	-5.95823	0.67835	-8.78342	1.58572e-18	3.60616e-15
AT1G07135.1	1836.3	-1.6317	0.335192	-4.86795	1.12763e-06	0.000370118
AT1G10640.1	176.915	-1.44413	0.297635	-4.85202	1.2221e-06	0.000389093
AT1G11050.1	276.285	-1.54408	0.326755	-4.72551	2.29544e-06	0.000676688
AT1G12520.2	493.039	-0.702702	0.187424	-3.74927	0.000177353	0.0250959
AT1G18300.1	1358.24	-1.35672	0.30484	-4.45059	8.56344e-06	0.00206547
AT1G18740.1	2496.07	-0.839264	0.22745	-3.68989	0.000224353	0.0301171
AT1G19210.1	52.7157	-1.76885	0.431348	-4.10075	4.11811e-05	0.00732471
AT1G19770.1	2455.16	-1.0239	0.287806	-3.55762	0.000374237	0.043805
AT1G20310.1	114.861	-1.3107	0.303076	-4.32466	1.5277e-05	0.0033777
AT1G20823.1	244.508	-1.72735	0.329749	-5.23837	1.62002e-07	7.0655e-05
AT1G22190.1	1671.46	-0.87224	0.173066	-5.03993	4.65697e-07	0.000178637
AT1G22550.1	76.0062	-1.20319	0.314822	-3.8218	0.000132481	0.0197289
AT1G23710.1	712.852	-1.00454	0.273778	-3.66916	0.000243349	0.0320413
AT1G24140.1	179.433	-1.16566	0.29963	-3.89033	0.000100107	0.0153971
AT1G27100.1	2980.97	-0.878108	0.238952	-3.67483	0.000238006	0.0317055
AT1G27730.1	2243.47	-1.48185	0.330577	-4.48261	7.3735e-06	0.00188336
AT1G28370.1	428.86	-1.23316	0.275135	-4.48201	7.39432e-06	0.00188336
AT1G28370.2	408.347	-1.3494	0.314726	-4.28755	1.80651e-05	0.00393943
AT1G33720.3	35.4243	-1.7278	0.428482	-4.03237	5.52183e-05	0.00955414
AT1G33720.2	34.2908	-1.55933	0.409218	-3.81051	0.000138682	0.0203473
AT1G33760.1	227.747	-1.74856	0.368078	-4.75052	2.02895e-06	0.000615217
AT1G43800.1	131.106	-1.95446	0.438422	-4.45795	8.2748e-06	0.00201109
AT1G50750.1	148.288	-2.27233	0.441426	-5.14771	2.63688e-07	0.000107632
AT1G51700.1	365.524	-0.871492	0.210497	-4.14017	3.47049e-05	0.00661637
AT1G61470.1	53.5803	-1.50955	0.40404	-3.73613	0.000186875	0.0260953
AT1G66090.1	626.841	-1.01363	0.265836	-3.81297	0.000137309	0.0203271
AT1G69780.1	211.792	-1.0375	0.243506	-4.26067	2.03815e-05	0.0043845
AT1G70740.1	372.285	-0.991424	0.239603	-4.13778	3.50687e-05	0.00664593
AT1G70740.2	228.577	-1.01925	0.208471	-4.88917	1.01262e-06	0.000342976
AT1G70940.1	922.763	-0.886771	0.24657	-3.59642	0.000322625	0.0398129
AT1G72910.1	442.056	-2.78926	0.239015	-11.6698	1.81808e-31	4.82366e-28
AT1G72920.1	361.02	-2.09156	0.306431	-6.82555	8.75876e-12	8.71442e-09
AT1G72940.1	824.199	-0.914024	0.217051	-4.2111	2.5413e-05	0.00525389
AT1G73500.1	529.394	-0.929644	0.262506	-3.54142	0.000397983	0.0452535
AT1G73540.1	1309.61	-1.46001	0.24263	-6.01745	1.77185e-09	1.22635e-06
AT1G73805.1	688.58	-1.62753	0.259809	-6.26433	3.74426e-10	2.70931e-07
AT1G74930.1	331.044	-3.09202	0.431452	-7.16654	7.69155e-13	9.41859e-10
AT1G77640.1	169.572	-1.36543	0.283795	-4.81132	1.49936e-06	0.000463461
AT1G80610.1	408.541	-0.965247	0.244699	-3.94463	7.99227e-05	0.0129166
AT1G80840.1	2437.3	-1.1428	0.318415	-3.58901	0.000331932	0.0403361
AT2G01180.3	160.605	-1.19332	0.339913	-3.51067	0.000446983	0.0496963
AT2G01180.5	197.572	-1.20318	0.342387	-3.51409	0.000441259	0.0496424
AT2G01180.2	193.784	-1.26536	0.333544	-3.79368	0.000148429	0.0215273
AT2G03090.1	239.862	-1.38131	0.274934	-5.02415	5.05677e-07	0.000189409
AT2G05940.1	1024.05	-0.794872	0.225779	-3.52058	0.00043061	0.0486161
AT2G17040.1	390.872	-1.15301	0.311981	-3.69578	0.000219212	0.029699
AT2G25250.1	789.322	-0.996681	0.274116	-3.63597	0.000276932	0.0351273
AT2G25510.2	1043.43	-0.916322	0.223384	-4.102	4.096e-05	0.00732471
AT2G26190.2	724.213	-1.02953	0.247627	-4.15757	3.21651e-05	0.00628265
AT2G26190.1	906.891	-1.06811	0.248126	-4.30471	1.67206e-05	0.00367137
AT2G26190.3	841.345	-1.05691	0.241823	-4.37059	1.23913e-05	0.00287544
AT2G26400.3	30.3725	-2.77791	0.666961	-4.16502	3.11319e-05	0.00611838
AT2G26400.1	27.7581	-3.85567	0.727689	-5.29852	1.16748e-07	5.16252e-05
AT2G26530.2	460.094	-0.859762	0.240802	-3.57042	0.000356412	0.0424998
AT2G28190.1	6218.42	-1.14553	0.302466	-3.7873	0.000152295	0.0217433
AT2G28500.1	102.141	-1.0234	0.2844	-3.59846	0.000320105	0.0396557
AT2G30020.1	1629.24	-1.48817	0.301643	-4.93355	8.07472e-07	0.000282509
AT2G33580.1	751.47	-1.32115	0.284614	-4.64191	3.45203e-06	0.000981303
AT2G34650.1	113.857	-1.55328	0.364046	-4.26672	1.98365e-05	0.0042963
AT2G35470.1	271.421	-1.01357	0.28609	-3.54283	0.000395862	0.0452535
AT2G35930.1	1711.48	-0.981238	0.276121	-3.55365	0.000379923	0.0443077
AT2G36220.1	550.474	-1.05512	0.26622	-3.96334	7.39079e-05	0.0121293
AT2G37640.2	117.499	-1.2724	0.335601	-3.7914	0.000149799	0.0215273
AT2G38470.1	3315.82	-1.72128	0.338915	-5.07879	3.79851e-07	0.000149305
AT2G39650.2	103.844	-1.8955	0.356777	-5.31283	1.07935e-07	4.84005e-05
AT2G39650.1	160.213	-1.5721	0.34715	-4.52858	5.93815e-06	0.00158873
AT2G40000.1	6132.57	-0.753973	0.205501	-3.66895	0.000243546	0.0320413
AT2G40140.1	1061.89	-1.78078	0.269103	-6.61748	3.6538e-11	3.42146e-08
AT2G40140.2	920.786	-1.87423	0.247803	-7.56338	3.92719e-14	5.954e-11
AT2G40610.1	86.4446	-2.2121	0.441706	-5.00807	5.49779e-07	0.000203533
AT2G40750.1	147.213	-1.15284	0.308485	-3.7371	0.000186157	0.0260953
AT2G41010.1	924.552	-1.38561	0.252398	-5.48978	4.02425e-08	2.03372e-05
AT2G41105.1	119.521	-1.49479	0.357296	-4.18362	2.86906e-05	0.00574497
AT2G41230.1	24.5642	-2.6315	0.653988	-4.02377	5.7273e-05	0.00975111
AT2G41640.1	327.549	-1.66379	0.297547	-5.5917	2.24862e-08	1.25094e-05
AT2G41640.3	282.038	-1.64155	0.295009	-5.5644	2.63061e-08	1.41955e-05
AT2G41640.2	358.97	-0.855413	0.202576	-4.22268	2.41419e-05	0.00505678
AT2G41890.1	301.976	-0.830215	0.212507	-3.90676	9.35413e-05	0.0147189
AT2G44840.1	665.52	-2.63372	0.340719	-7.72989	1.07637e-14	1.90386e-11
AT2G46400.1	538.097	-2.12867	0.286585	-7.42769	1.10513e-13	1.52427e-10
AT2G48010.1	200.136	-1.02767	0.237236	-4.33186	1.47854e-05	0.00329186
AT3G06890.1	104.406	-1.10573	0.306547	-3.60706	0.000309683	0.0388177
AT3G09870.1	28.0604	-1.76714	0.498677	-3.54367	0.0003946	0.0452535
AT3G10190.1	99.1527	-1.67482	0.314337	-5.32809	9.9252e-08	4.57969e-05
AT3G15210.1	2192.65	-1.27558	0.276816	-4.60803	4.06493e-06	0.00113526
AT3G15530.1	739.714	-1.31243	0.262448	-5.00074	5.71112e-07	0.000206626
AT3G15530.2	529.794	-1.36746	0.257054	-5.31972	1.03929e-07	4.72699e-05
AT3G16720.1	505.922	-1.79719	0.257105	-6.99013	2.7464e-12	3.12285e-09
AT3G19580.1	258.084	-1.15287	0.289637	-3.9804	6.87998e-05	0.0114683
AT3G21150.1	79.0601	-1.77164	0.396655	-4.46644	7.95322e-06	0.00199382
AT3G22235.1	924.351	-0.802313	0.194508	-4.12484	3.70986e-05	0.00690728
AT3G22235.2	877.71	-0.805834	0.192604	-4.1839	2.86553e-05	0.00574497
AT3G23170.1	476.975	-1.67515	0.306436	-5.46655	4.58868e-08	2.26878e-05
AT3G27540.1	213.408	-1.27504	0.234739	-5.43174	5.58061e-08	2.69205e-05
AT3G28510.1	27.8522	-2.83245	0.721698	-3.92471	8.68359e-05	0.0138929
AT3G44260.1	2366.93	-1.16134	0.324052	-3.58382	0.000338602	0.0409902
AT3G44720.1	1706.15	-0.904182	0.248105	-3.64436	0.00026806	0.0345526
AT3G46600.1	456.315	-1.15629	0.298484	-3.87389	0.000107113	0.0163171
AT3G46600.2	359.772	-1.26559	0.259851	-4.87044	1.11351e-06	0.000370118
AT3G46600.3	367.507	-1.10576	0.259745	-4.25708	2.07113e-05	0.00442554
AT3G46620.1	961.481	-1.25706	0.251807	-4.99214	5.97134e-07	0.000213613
AT3G48100.1	242.729	-1.05295	0.289366	-3.63882	0.000273895	0.0348811
AT3G49110.1	449.141	-1.26542	0.308454	-4.10247	4.0877e-05	0.00732471
AT3G49530.2	673.231	-1.18076	0.252653	-4.67342	2.96224e-06	0.000857379
AT3G49530.1	995.412	-1.08302	0.213205	-5.07974	3.7796e-07	0.000149305
AT3G50060.1	795.224	-2.31481	0.22003	-10.5204	6.9589e-26	1.70429e-22
AT3G50800.1	78.221	-1.97751	0.438344	-4.51131	6.44275e-06	0.00169047
AT3G50930.1	1877.04	-1.94168	0.298768	-6.49897	8.08723e-11	6.95896e-08
AT3G54000.1	165.914	-1.21173	0.278896	-4.34475	1.39435e-05	0.00312629
AT3G54000.2	131.332	-1.25633	0.287535	-4.36932	1.24634e-05	0.00287544
AT3G54000.3	114.471	-1.39513	0.338105	-4.12632	3.68614e-05	0.00690348
AT3G54810.2	1205.3	-1.14457	0.255899	-4.47275	7.72215e-06	0.00195125
AT3G54810.1	1002.65	-1.13517	0.249921	-4.54212	5.56914e-06	0.00151547
AT3G55980.2	3462.88	-1.85005	0.295966	-6.25091	4.08064e-10	2.8871e-07
AT3G55980.1	3483.75	-1.89296	0.294023	-6.43815	1.2094e-10	9.87308e-08
AT3G56400.1	598.097	-2.09822	0.274806	-7.63526	2.25367e-14	3.77645e-11
AT3G56710.1	149.229	-1.69265	0.325986	-5.19241	2.07588e-07	8.69632e-05
AT3G56710.2	89.7798	-1.64955	0.329716	-5.00292	5.6468e-07	0.000206626
AT3G56880.1	2684.7	-1.47142	0.297054	-4.95335	7.29451e-07	0.000258047
AT3G57530.1	1980.81	-0.810402	0.219472	-3.69251	0.000222055	0.0299567
AT3G57530.2	1594.61	-0.985208	0.22671	-4.34568	1.38845e-05	0.00312629
AT3G61190.1	182.794	-1.36744	0.369372	-3.70206	0.000213857	0.0292223
AT3G63200.1	130.535	-1.23435	0.341865	-3.61062	0.000305461	0.0384398
AT4G02200.3	142.173	-1.03477	0.288241	-3.58996	0.000330725	0.0403361
AT4G02410.1	567.325	-1.40091	0.286293	-4.89328	9.91712e-07	0.000339507
AT4G11280.1	2026.61	-1.28218	0.284287	-4.51017	6.47772e-06	0.00169047
AT4G11660.1	215.383	-0.88932	0.233301	-3.81189	0.000137906	0.0203271
AT4G13395.1	246.112	-1.24021	0.281225	-4.41004	1.03353e-05	0.00243744
AT4G17250.3	171.907	-1.05797	0.261769	-4.04161	5.30852e-05	0.00928642
AT4G17490.1	899.735	-1.74288	0.252631	-6.89894	5.23906e-12	5.4966e-09
AT4G18197.1	482.356	-0.823743	0.225842	-3.64743	0.000264872	0.0342804
AT4G18880.1	738.991	-0.990422	0.249848	-3.96409	7.36758e-05	0.0121293
AT4G24570.1	2891.38	-2.0153	0.31153	-6.46905	9.86203e-11	8.26282e-08
AT4G25470.1	206.978	-2.32598	0.290855	-7.99703	1.27452e-15	2.53614e-12
AT4G25490.1	87.2003	-2.91363	0.456003	-6.38949	1.66441e-10	1.29247e-07
AT4G27280.1	1138.55	-2.30418	0.295682	-7.79277	6.55574e-15	1.22777e-11
AT4G27652.1	529.453	-1.69498	0.268204	-6.31974	2.62011e-10	1.98617e-07
AT4G27654.1	311.619	-1.72259	0.392444	-4.38939	1.13669e-05	0.00266102
AT4G27657.1	250.975	-2.23104	0.327277	-6.81699	9.297e-12	8.96963e-09
AT4G29610.1	112.399	-1.33392	0.364459	-3.65999	0.000252223	0.0328344
AT4G29780.1	4538.53	-2.19045	0.3173	-6.90341	5.07705e-12	5.4966e-09
AT4G29905.1	383.734	-0.976822	0.224383	-4.35336	1.34066e-05	0.00304885
AT4G32020.1	5605.92	-0.808185	0.170744	-4.73331	2.20893e-06	0.000657271
AT4G36550.1	415.15	-1.67513	0.287485	-5.82684	5.64851e-09	3.52622e-06
AT4G37260.1	1642.67	-1.34481	0.257723	-5.21803	1.80838e-07	7.78042e-05
AT5G03350.1	930.02	-1.25796	0.298414	-4.21548	2.4925e-05	0.00518667
AT5G04340.1	370.772	-1.06655	0.219671	-4.85522	1.20254e-06	0.00038673
AT5G05190.1	504.977	-0.902157	0.217868	-4.14085	3.46018e-05	0.00661637
AT5G16200.1	138.163	-1.06534	0.264876	-4.02202	5.77011e-05	0.00977173
AT5G17160.1	165.993	-0.899322	0.256389	-3.50764	0.000452096	0.0499786
AT5G19260.1	105.294	-1.25869	0.326192	-3.85875	0.000113969	0.0171969
AT5G19730.1	137.075	-1.01172	0.257546	-3.9283	8.55482e-05	0.013756
AT5G21960.1	201.724	-2.95794	0.413588	-7.1519	8.55822e-13	1.00917e-09
AT5G24240.1	161.249	-6.75066	0.541301	-12.4712	1.07232e-35	3.41406e-32
AT5G24240.2	187.274	-6.64818	0.506384	-13.1287	2.25393e-39	7.97341e-36
AT5G26920.1	295.237	-1.05579	0.288502	-3.65954	0.000252667	0.0328344
AT5G26920.2	226.968	-1.25234	0.301382	-4.15533	3.2482e-05	0.00630586
AT5G40150.1	127.368	-1.1175	0.296612	-3.76756	0.00016485	0.0234308
AT5G41740.1	825.169	-1.39221	0.246498	-5.64794	1.62378e-08	9.39963e-06
AT5G41740.3	982.636	-1.32144	0.246511	-5.36057	8.2962e-08	3.88433e-05
AT5G41740.2	632.266	-1.36993	0.246847	-5.54972	2.86132e-08	1.51831e-05
AT5G41750.2	1175.45	-0.965295	0.24662	-3.9141	9.07408e-05	0.014391
AT5G42380.1	325.989	-1.35376	0.335546	-4.0345	5.47188e-05	0.00951987
AT5G44090.1	167.705	-4.13857	0.305152	-13.5623	6.69588e-42	2.66479e-38
AT5G44090.2	161.774	-3.57323	0.297318	-12.0182	2.85087e-33	8.25146e-30
AT5G45340.2	503.257	-1.80548	0.27397	-6.59006	4.39634e-11	3.99917e-08
AT5G45340.1	762.252	-1.77263	0.257055	-6.89591	5.35193e-12	5.4966e-09
AT5G46780.2	135.332	-0.971173	0.272172	-3.56823	0.0003594	0.0426961
AT5G47230.1	267.181	-2.69843	0.354996	-7.6013	2.93171e-14	4.66699e-11
AT5G51180.1	309.73	-0.757504	0.198218	-3.82156	0.000132608	0.0197289
AT5G51180.2	297.306	-0.922805	0.203556	-4.53342	5.80374e-06	0.00156593
AT5G51190.1	122.22	-2.79543	0.387133	-7.22085	5.16638e-13	6.57948e-10
AT5G51990.1	60.0509	-1.76825	0.445115	-3.97257	7.11001e-05	0.01179
AT5G53830.1	98.9919	-1.67752	0.293833	-5.70909	1.13585e-08	6.82322e-06
AT5G57560.1	5761.05	-1.05132	0.282032	-3.72767	0.00019326	0.0265692
AT5G59550.1	534.188	-1.11027	0.214322	-5.18038	2.21434e-07	9.15587e-05
AT5G59550.2	514.254	-1.23929	0.221722	-5.58938	2.27886e-08	1.25094e-05
AT5G61600.1	462.568	-2.45755	0.283903	-8.65631	4.87293e-18	1.0343e-14
AT5G62020.1	272.438	-1.18051	0.209235	-5.64201	1.68075e-08	9.55567e-06
AT5G62220.1	427.375	-1.01726	0.268344	-3.79089	0.000150106	0.0215273
AT5G62300.1	1305.05	-0.616035	0.174764	-3.52496	0.000423553	0.0479896
AT5G64660.1	452.349	-1.03775	0.244146	-4.25053	2.13268e-05	0.00452668
AT5G64870.1	233.995	-1.28469	0.307588	-4.17666	2.95824e-05	0.00588653
AT5G65080.3	50.5267	-3.09418	0.411148	-7.52572	5.24318e-14	7.58784e-11
AT5G65080.2	32.419	-3.06654	0.534154	-5.74093	9.41577e-09	5.76498e-06
AT5G66070.1	114.781	-1.20206	0.32251	-3.72722	0.000193607	0.0265692
AT5G66070.5	99.4035	-1.26597	0.333912	-3.79132	0.00014985	0.0215273
AT5G66650.1	378.172	-1.62325	0.277871	-5.84173	5.16617e-09	3.28961e-06
AT1G04833.1	287.545	-1.31696	0.319718	-4.11915	3.80271e-05	0.007039
AT2G08780.1	283.081	-1.23339	0.307103	-4.01622	5.91381e-05	0.00990968
AT3G05945.1	128.945	-1.96892	0.355135	-5.54416	2.95364e-08	1.5416e-05
ATCG01170.1	44.8127	-2.43919	0.62449	-3.90589	9.388e-05	0.0147189

## Sheet: WT_brushed_vs_unbrushed_up
Upregulated_genes_Brushed_wild_type-vs-unbrushed_wild_type
Transcript	baseMean	log2FoldChange	lfcSE	stat	pvalue	padj
AT1G01010.1	90.08	1.55684	0.443087	3.51362	0.000442048	0.00585047
AT1G01120.1	718.649	0.906479	0.310823	2.91638	0.00354118	0.032036
AT1G01140.1	556.894	1.74328	0.196397	8.87629	6.91282e-19	1.06362e-16
AT1G01140.2	443.262	1.81483	0.202931	8.94311	3.78364e-19	6.0717e-17
AT1G01140.3	448.714	1.45585	0.202575	7.1867	6.63765e-13	4.74228e-11
AT1G01340.2	65.6588	1.11917	0.366508	3.05361	0.00226109	0.0224042
AT1G01470.1	1420.57	1.94637	0.241931	8.04513	8.61568e-16	9.09873e-14
AT1G01480.1	32.9776	5.30253	0.863186	6.14297	8.09926e-10	3.74691e-08
AT1G01480.2	24.3521	7.13341	1.29253	5.51894	3.41048e-08	1.2235e-06
AT1G01540.2	819.138	0.51744	0.179691	2.8796	0.00398178	0.0350945
AT1G01550.2	779.86	0.857873	0.246105	3.4858	0.000490667	0.00639299
AT1G01560.3	53.0563	2.68584	0.513753	5.22789	1.71458e-07	5.36456e-06
AT1G01560.2	105.419	2.95866	0.439599	6.73037	1.69233e-11	1.01641e-09
AT1G01560.1	42.2455	2.24767	0.58187	3.86284	0.000112075	0.0017922
AT1G01560.4	56.4333	2.79721	0.472182	5.92401	3.14191e-09	1.33202e-07
AT1G01620.2	1286.95	1.07027	0.317518	3.37073	0.000749684	0.00907596
AT1G01620.1	2450.19	1.01192	0.331095	3.05629	0.00224095	0.0222452
AT1G01650.1	160.699	1.00836	0.299446	3.36741	0.000758774	0.009168
AT1G01650.2	105.065	0.898514	0.322233	2.7884	0.00529694	0.044076
AT1G01650.4	128.087	0.943831	0.305926	3.08516	0.00203441	0.0205801
AT1G01650.3	113.078	1.01292	0.33881	2.98966	0.00279292	0.0265901
AT1G01720.1	818.425	1.12088	0.235526	4.75907	1.94489e-06	4.98116e-05
AT1G01950.1	127.841	0.795419	0.272063	2.92366	0.00345944	0.0315046
AT1G01950.4	114.014	0.896576	0.312781	2.86646	0.00415088	0.0362736
AT1G01950.3	105.534	0.90748	0.304133	2.98382	0.00284672	0.0270083
AT1G01950.2	107.263	0.901681	0.28589	3.15394	0.00161082	0.0169764
AT1G02170.1	402.138	0.790368	0.234369	3.37232	0.000745389	0.00904351
AT1G02220.1	155.256	2.32346	0.457028	5.08385	3.69865e-07	1.08454e-05
AT1G02270.1	184.413	0.975987	0.225419	4.32966	1.49338e-05	0.000305525
AT1G02380.1	49.6772	1.15925	0.376949	3.07534	0.00210262	0.0211555
AT1G02390.1	89.0289	3.20126	0.411566	7.77824	7.35381e-15	6.68367e-13
AT1G02400.1	153.976	6.19128	0.479343	12.9162	3.64844e-38	4.28233e-35
AT1G02400.2	102.258	4.34096	0.390063	11.1289	9.07772e-29	4.3363e-26
AT1G02500.1	2407.52	0.855601	0.253036	3.38134	0.000721337	0.00879847
AT1G02500.2	1965.73	0.819039	0.241376	3.39321	0.00069078	0.00848622
AT1G02620.1	9.07656	3.38731	0.9922	3.41394	0.000640304	0.00796376
AT1G02640.1	337.169	1.70395	0.395007	4.31372	1.60529e-05	0.000325342
AT1G02660.1	763.617	3.88096	0.319124	12.1613	4.99513e-34	3.66437e-31
AT1G02810.1	37.5189	2.13362	0.457651	4.66212	3.12975e-06	7.64407e-05
AT1G02850.3	171.645	2.02653	0.386277	5.24631	1.55177e-07	4.90373e-06
AT1G02850.2	208.432	2.15105	0.408189	5.26974	1.36619e-07	4.38264e-06
AT1G02850.1	233.364	1.94698	0.425144	4.57959	4.65883e-06	0.00010862
AT1G02850.5	205.243	2.25062	0.419688	5.3626	8.20309e-08	2.73402e-06
AT1G02850.4	156.909	1.95912	0.440879	4.44366	8.8441e-06	0.000192337
AT1G02860.1	77.6432	1.55466	0.312986	4.96717	6.79359e-07	1.90114e-05
AT1G02920.1	1358.55	1.7234	0.286351	6.01848	1.76058e-09	7.71895e-08
AT1G02930.1	1582.53	1.17064	0.218822	5.34974	8.80821e-08	2.91815e-06
AT1G02930.2	954.285	1.40123	0.328779	4.26193	2.02669e-05	0.000398733
AT1G03090.2	350.243	1.56604	0.230207	6.80272	1.02659e-11	6.34186e-10
AT1G03090.1	286.881	1.75013	0.208133	8.40873	4.14479e-17	5.09797e-15
AT1G03220.1	2067.73	2.37878	0.369179	6.44343	1.16805e-10	6.22055e-09
AT1G03230.1	518.643	1.18881	0.326073	3.64585	0.000266511	0.00378189
AT1G03370.1	381.662	0.824322	0.244177	3.37592	0.000735684	0.00894161
AT1G03370.2	341.937	0.950028	0.26	3.65396	0.00025823	0.0036873
AT1G03457.3	37.3653	1.56079	0.429119	3.6372	0.000275616	0.00388826
AT1G03457.2	41.6015	1.51483	0.424389	3.56944	0.000357743	0.00487606
AT1G03457.1	43.3347	1.11369	0.400209	2.78278	0.00538952	0.0446655
AT1G03470.2	36.4203	1.21048	0.420595	2.87802	0.00400176	0.0352134
AT1G03610.2	210.069	1.33824	0.279338	4.79077	1.66139e-06	4.28715e-05
AT1G03610.1	303.024	1.35451	0.244294	5.54459	2.94648e-08	1.07119e-06
AT1G03730.1	169.261	1.55731	0.362017	4.30178	1.69435e-05	0.000340755
AT1G03740.2	299.656	1.14486	0.217733	5.25812	1.45533e-07	4.62743e-06
AT1G03740.1	382.154	1.29355	0.214616	6.02728	1.66744e-09	7.34979e-08
AT1G03790.1	3.60279	5.35604	1.81307	2.95412	0.00313562	0.0290319
AT1G03870.1	1310.42	1.52128	0.315776	4.81758	1.45309e-06	3.78771e-05
AT1G04430.3	580.41	0.701065	0.232243	3.01867	0.00253884	0.024651
AT1G04430.2	550.346	0.60816	0.216585	2.80795	0.00498586	0.0418863
AT1G04440.1	791.166	0.52821	0.190256	2.7763	0.00549809	0.0453852
AT1G04780.1	978.907	0.591774	0.209773	2.82102	0.00478706	0.0404728
AT1G04990.6	65.8773	1.00376	0.364551	2.75342	0.00589754	0.0480231
AT1G05100.1	42.7924	1.42723	0.516712	2.76214	0.00574238	0.0470206
AT1G05300.1	80.0466	1.3471	0.449721	2.99541	0.00274078	0.0261786
AT1G05340.1	101.918	3.28572	0.528841	6.21307	5.196e-10	2.47056e-08
AT1G05575.1	119.003	2.20789	0.396722	5.56533	2.61653e-08	9.59729e-07
AT1G05675.1	117.392	3.14698	0.351995	8.94041	3.87724e-19	6.17367e-17
AT1G05680.1	242.558	3.27785	1.08515	3.02064	0.00252244	0.0245207
AT1G05710.3	40.7392	1.26527	0.39087	3.23706	0.00120769	0.013362
AT1G05710.2	40.684	1.61145	0.489333	3.29316	0.000990685	0.0114079
AT1G05710.8	18.8098	2.01149	0.673214	2.98789	0.00280913	0.0266948
AT1G05710.9	18.9157	1.58484	0.576247	2.75027	0.00595455	0.0483915
AT1G05710.10	25.4361	1.95918	0.526883	3.71844	0.00020046	0.00295703
AT1G05840.1	312.061	0.779246	0.234449	3.32374	0.000888202	0.0104133
AT1G06110.2	134.3	0.954539	0.336535	2.83638	0.00456287	0.0389865
AT1G06410.2	534.057	0.805918	0.186187	4.32854	1.50104e-05	0.00030694
AT1G06440.1	48.3773	1.34549	0.400626	3.35847	0.000783755	0.00938974
AT1G06520.1	68.6567	1.57821	0.400175	3.9438	8.02021e-05	0.00133069
AT1G06570.2	268.638	1.30732	0.302611	4.32012	1.55946e-05	0.000316836
AT1G06570.1	319.747	1.07516	0.259075	4.14997	3.32516e-05	0.000612286
AT1G06620.1	135.221	2.16578	0.339302	6.38304	1.73602e-10	8.95948e-09
AT1G06620.2	145.658	2.08013	0.355145	5.85715	4.70886e-09	1.95202e-07
AT1G07000.1	696.899	2.07462	0.215026	9.64823	5.00107e-22	1.12884e-19
AT1G07040.1	380.078	1.2003	0.247738	4.84503	1.26595e-06	3.33374e-05
AT1G07130.1	61.7524	1.72073	0.374973	4.58894	4.45506e-06	0.000104284
AT1G07135.1	1605.47	3.03417	0.725774	4.1806	2.90744e-05	0.000545142
AT1G07150.1	35.8199	1.333	0.434558	3.06749	0.00215865	0.0215713
AT1G07160.1	18.3358	3.87326	0.944813	4.0995	4.14039e-05	0.000743732
AT1G07220.1	329.347	0.832189	0.219838	3.78547	0.000153418	0.00235085
AT1G07240.1	374.116	0.861324	0.250988	3.43173	0.000599746	0.00754006
AT1G07260.1	60.4399	1.18422	0.361354	3.27716	0.00104855	0.0119158
AT1G07520.2	50.2396	1.53926	0.406684	3.78491	0.000153762	0.00235522
AT1G07520.3	50.3138	1.70163	0.378585	4.49471	6.96642e-06	0.000155283
AT1G07520.4	39.7544	1.50813	0.402492	3.74698	0.000178978	0.00268735
AT1G07520.1	47.4314	1.07765	0.371471	2.90102	0.00371944	0.0332315
AT1G07810.1	704.577	0.756724	0.235473	3.21364	0.00131065	0.014282
AT1G07870.2	124.847	2.23856	0.289595	7.72997	1.0757e-14	9.52385e-13
AT1G07870.1	162.79	2.29249	0.257082	8.91735	4.77575e-19	7.54587e-17
AT1G07900.1	35.5669	1.80182	0.571103	3.15499	0.00160503	0.0169284
AT1G07985.1	28.8816	3.01471	0.729511	4.13251	3.58815e-05	0.000654842
AT1G08050.1	99.5476	1.43097	0.314046	4.55657	5.19969e-06	0.000120072
AT1G08290.1	64.0641	1.89974	0.422122	4.50046	6.78081e-06	0.000151475
AT1G08315.1	76.5486	0.965444	0.316568	3.04972	0.00229055	0.0226342
AT1G08630.4	10.7758	2.51486	0.852776	2.94903	0.00318771	0.0294411
AT1G08630.3	13.5527	2.33297	0.683389	3.41383	0.000640568	0.00796464
AT1G08630.1	12.1719	2.29361	0.727084	3.15453	0.00160756	0.0169464
AT1G08630.6	11.9433	2.86322	0.786929	3.63848	0.000274256	0.003877
AT1G08630.7	8.9022	2.82592	0.948345	2.97984	0.00288396	0.027286
AT1G08630.5	7.22409	3.80338	1.18495	3.20974	0.00132853	0.0144385
AT1G08630.2	14.1201	3.0858	0.996338	3.09714	0.00195398	0.0199145
AT1G08720.2	205.597	0.817212	0.237802	3.43653	0.000589224	0.00743653
AT1G08720.1	230.463	1.01632	0.225273	4.5115	6.43711e-06	0.0001449
AT1G08830.1	2679.97	0.816509	0.28106	2.9051	0.00367133	0.0329305
AT1G08830.2	1661.59	0.767012	0.266614	2.87686	0.00401657	0.0353178
AT1G08920.1	129.853	1.21995	0.295637	4.12653	3.68284e-05	0.000670039
AT1G08920.2	112.929	1.06182	0.33388	3.18024	0.00147151	0.0157319
AT1G08920.3	70.5228	1.42676	0.405724	3.51657	0.000437165	0.00579703
AT1G08930.1	1488.63	2.30395	0.225915	10.1983	2.01719e-24	6.1842e-22
AT1G08930.2	1479.89	2.34654	0.218078	10.7601	5.31294e-27	2.03982e-24
AT1G08940.1	113.283	1.06602	0.307983	3.46129	0.000537586	0.00689282
AT1G08980.1	1225.15	0.854548	0.247508	3.45261	0.000555194	0.00707222
AT1G09060.4	220.125	0.707472	0.231821	3.0518	0.00227471	0.0225174
AT1G09070.1	7336.62	2.76228	0.398131	6.93812	3.97357e-12	2.60764e-10
AT1G09280.1	288.304	0.687935	0.232754	2.95563	0.00312028	0.0289094
AT1G09390.1	157.231	1.02325	0.373665	2.7384	0.00617381	0.0497916
AT1G09430.1	995.104	0.69467	0.207433	3.34889	0.000811358	0.00966349
AT1G09500.1	111.449	2.48982	0.522571	4.76455	1.89278e-06	4.85377e-05
AT1G09500.2	121.278	2.16291	0.496462	4.35665	1.32066e-05	0.000273734
AT1G09500.3	78.5817	2.08213	0.511803	4.06822	4.73744e-05	0.00083779
AT1G09560.1	1070.57	1.67704	0.281233	5.96316	2.47407e-09	1.06762e-07
AT1G09570.1	255.284	1.13274	0.282458	4.01028	6.0646e-05	0.00104155
AT1G09570.4	221.102	1.17523	0.271887	4.32251	1.54264e-05	0.000313729
AT1G09570.3	200.344	1.21767	0.261735	4.65229	3.28271e-06	7.97543e-05
AT1G09570.5	221.951	1.22851	0.266093	4.61685	3.89604e-06	9.27307e-05
AT1G09570.6	227.575	1.20615	0.261008	4.62112	3.8168e-06	9.10557e-05
AT1G09570.2	215.479	1.06144	0.271191	3.91401	9.07777e-05	0.00148162
AT1G09575.1	91.4875	2.38182	0.430029	5.53876	3.04628e-08	1.10259e-06
AT1G09575.2	66.2714	3.02069	0.371738	8.12585	4.44246e-16	4.81532e-14
AT1G09640.1	2523.08	0.645325	0.211469	3.05162	0.00227607	0.0225255
AT1G09640.2	501.183	0.850221	0.270326	3.14518	0.00165987	0.017402
AT1G09932.2	44.1004	2.02408	0.456111	4.43768	9.09333e-06	0.000196819
AT1G09932.4	35.2602	2.02201	0.500409	4.04072	5.32877e-05	0.000929953
AT1G09932.3	39.6791	2.63036	0.63114	4.16764	3.07774e-05	0.000572629
AT1G09932.1	44.5817	1.97134	0.496313	3.97196	7.12829e-05	0.00120178
AT1G09940.1	859.384	1.72201	0.21132	8.14885	3.6741e-16	4.05741e-14
AT1G09950.1	226.745	6.73222	1.13714	5.92029	3.21365e-09	1.35928e-07
AT1G09960.1	148.389	0.972641	0.286432	3.39571	0.000684517	0.0084244
AT1G09970.1	2100.2	2.108	0.258133	8.16634	3.17897e-16	3.55846e-14
AT1G09970.2	1515.09	2.18827	0.309365	7.07341	1.51171e-12	1.02819e-10
AT1G10020.1	532.281	1.02781	0.269303	3.81656	0.000135323	0.00210736
AT1G10070.3	72.7391	2.79205	0.461469	6.05034	1.44539e-09	6.45416e-08
AT1G10070.2	69.3145	3.16639	0.419958	7.53979	4.70725e-14	3.79919e-12
AT1G10070.1	82.7387	3.68819	0.412289	8.94564	3.69799e-19	5.98098e-17
AT1G10140.1	129.858	1.74059	0.418857	4.15558	3.24468e-05	0.000599077
AT1G10170.3	239.808	0.950092	0.325891	2.91537	0.00355272	0.0321262
AT1G10550.1	37.0947	3.57217	0.808449	4.41855	9.93665e-06	0.000212276
AT1G10585.2	23.9567	2.90928	0.911277	3.19253	0.00141033	0.0151868
AT1G11050.1	251.542	2.42658	0.312831	7.75681	8.70907e-15	7.82882e-13
AT1G11080.1	115.327	0.970421	0.296346	3.27462	0.00105804	0.0120037
AT1G11080.2	69.705	1.03422	0.375439	2.7547	0.00587467	0.0478559
AT1G11210.1	330.73	1.98177	0.242693	8.16573	3.19509e-16	3.56679e-14
AT1G11260.1	1770.4	2.68005	0.419218	6.39297	1.62694e-10	8.47101e-09
AT1G11480.2	359.138	0.566411	0.20455	2.76906	0.00562178	0.0462081
AT1G11580.2	530.205	1.05987	0.262278	4.04102	5.32196e-05	0.00092916
AT1G11580.1	512.523	1.11916	0.264666	4.22856	2.35192e-05	0.000453186
AT1G11670.1	292.415	1.99238	0.251864	7.91053	2.56293e-15	2.47451e-13
AT1G11960.1	343.113	3.3101	0.280552	11.7985	3.9725e-32	2.54991e-29
AT1G11960.2	277.86	3.13098	0.288093	10.8679	1.63865e-27	6.86913e-25
AT1G11960.3	311.95	3.15295	0.292714	10.7714	4.69632e-27	1.83743e-24
AT1G12580.1	906.628	1.27876	0.216001	5.92017	3.21614e-09	1.35928e-07
AT1G12610.1	541.427	8.49956	1.67585	5.0718	3.94072e-07	1.14815e-05
AT1G12640.1	378.47	0.560529	0.20016	2.80041	0.00510383	0.042694
AT1G12780.1	678.685	1.31253	0.269447	4.87119	1.10927e-06	2.97453e-05
AT1G12990.1	412.587	1.00529	0.211167	4.76062	1.92995e-06	4.946e-05
AT1G13210.1	1428.89	1.42909	0.200037	7.14415	9.05522e-13	6.30504e-11
AT1G13300.1	47.1687	1.84865	0.526828	3.50902	0.000449753	0.00593712
AT1G13340.1	212.165	2.62025	0.411693	6.36457	1.95832e-10	1.00186e-08
AT1G13380.1	513.346	0.782831	0.198437	3.94499	7.98027e-05	0.00132513
AT1G13450.1	155.512	0.701673	0.241481	2.9057	0.00366427	0.0328744
AT1G13560.3	268.504	0.729193	0.246392	2.95948	0.00308159	0.0286608
AT1G13700.1	77.014	2.74896	0.390964	7.03122	2.04733e-12	1.38333e-10
AT1G13700.3	65.8779	2.58837	0.384217	6.73673	1.61986e-11	9.7574e-10
AT1G13700.2	50.5411	2.02415	0.409915	4.93797	7.89418e-07	2.1683e-05
AT1G13990.1	240.089	1.05294	0.25612	4.11111	3.93757e-05	0.000710717
AT1G13990.2	88.4378	1.18925	0.331316	3.58948	0.000331338	0.00455545
AT1G13990.3	66.12	1.30505	0.413366	3.15712	0.00159334	0.0168224
AT1G14330.1	245.896	1.51733	0.252785	6.00246	1.94345e-09	8.48449e-08
AT1G14370.1	333.502	2.37974	0.302805	7.85901	3.87193e-15	3.67351e-13
AT1G14480.1	68.2162	2.19197	0.354037	6.19135	5.96493e-10	2.81661e-08
AT1G14480.2	30.8051	1.92585	0.503762	3.82294	0.000131869	0.0020606
AT1G14510.1	613.885	0.570251	0.20543	2.7759	0.00550496	0.0454206
AT1G14540.1	73.099	3.06364	0.632091	4.84684	1.25441e-06	3.3076e-05
AT1G14740.1	1308.25	1.11694	0.179181	6.23357	4.55932e-10	2.19579e-08
AT1G14780.1	55.5273	2.67601	0.491756	5.44174	5.27625e-08	1.83224e-06
AT1G14870.1	350.626	3.66984	0.442969	8.28465	1.18455e-16	1.40237e-14
AT1G14870.2	143.912	3.61362	0.539742	6.69509	2.15539e-11	1.26493e-09
AT1G15010.1	415.698	4.97992	0.787504	6.32367	2.55427e-10	1.27973e-08
AT1G15020.1	105.042	0.980141	0.339126	2.89019	0.00385006	0.0341387
AT1G15040.1	225.131	3.77496	0.483003	7.8156	5.47018e-15	5.07269e-13
AT1G15040.2	136.707	3.35477	0.46786	7.17046	7.47439e-13	5.27587e-11
AT1G15125.1	496.766	2.56766	0.24094	10.6568	1.62014e-26	6.05062e-24
AT1G15125.2	297.574	2.44576	0.271177	9.01906	1.8971e-19	3.16807e-17
AT1G15170.1	92.3921	1.04588	0.291851	3.58361	0.000338875	0.00464508
AT1G15170.2	68.4865	1.13445	0.375825	3.01856	0.00253979	0.0246543
AT1G15380.1	97.9178	3.90915	0.441727	8.8497	8.77554e-19	1.33521e-16
AT1G15380.2	67.5777	2.7954	0.504941	5.53609	3.09294e-08	1.11751e-06
AT1G15430.1	107.493	1.57523	0.305653	5.15365	2.55465e-07	7.68847e-06
AT1G15430.2	84.5863	1.5527	0.33589	4.62264	3.78882e-06	9.0546e-05
AT1G15500.1	2646.12	0.627421	0.196759	3.18878	0.00142872	0.0153567
AT1G15520.1	142.805	1.16669	0.381205	3.06053	0.00220942	0.022009
AT1G15740.1	929.612	0.792994	0.182482	4.34559	1.38901e-05	0.000286886
AT1G15800.1	92.8161	1.12301	0.289423	3.88017	0.000104383	0.00167965
AT1G16110.1	254.792	1.8911	0.252465	7.49057	6.85772e-14	5.44917e-12
AT1G16130.1	168.442	4.04061	0.328953	12.2832	1.11441e-34	8.97666e-32
AT1G16180.1	685.208	0.921094	0.304038	3.02954	0.0024493	0.0239335
AT1G16180.2	616.911	0.937655	0.318484	2.94412	0.00323878	0.029819
AT1G16240.4	137.32	0.691222	0.244576	2.8262	0.0047104	0.0399479
AT1G16370.1	67.6348	5.36718	0.586494	9.1513	5.62549e-20	9.967e-18
AT1G16850.1	146.142	1.93671	0.466874	4.14825	3.35034e-05	0.000616369
AT1G17020.1	138.873	2.46892	0.444819	5.55039	2.85032e-08	1.03807e-06
AT1G17060.1	62.3094	1.27416	0.446358	2.85457	0.00430953	0.0373595
AT1G17170.1	161.892	1.65931	0.475022	3.49311	0.000477427	0.00624315
AT1G17290.1	2341.1	0.82687	0.230348	3.58965	0.00033112	0.00455498
AT1G17340.1	419.233	0.738852	0.24541	3.01068	0.00260665	0.0251784
AT1G17380.1	436.948	3.7099	0.346396	10.71	9.13767e-27	3.47578e-24
AT1G17380.2	341.321	3.5843	0.405665	8.8356	9.95595e-19	1.48727e-16
AT1G17380.3	311.498	3.7292	0.419512	8.88937	6.14545e-19	9.52684e-17
AT1G17420.1	2408.4	4.62822	0.24452	18.9278	6.73784e-80	9.22657e-76
AT1G17530.1	197.333	1.08292	0.290363	3.72955	0.000191822	0.00285
AT1G17620.1	895.206	2.37769	0.254648	9.33718	9.89299e-21	1.96335e-18
AT1G17750.1	185.323	2.13649	0.408865	5.22541	1.73767e-07	5.43268e-06
AT1G17860.1	137.273	1.17745	0.271546	4.33607	1.4505e-05	0.000298238
AT1G17980.1	224.242	1.19016	0.275421	4.32123	1.55162e-05	0.000315399
AT1G17980.2	175.475	0.97032	0.283222	3.42601	0.000612528	0.00767875
AT1G17990.1	576.223	1.93224	0.240821	8.02354	1.02738e-15	1.06312e-13
AT1G17990.2	431.537	2.02947	0.221395	9.16673	4.87585e-20	8.82399e-18
AT1G18020.1	565.536	2.14789	0.205482	10.4529	1.42071e-25	4.86369e-23
AT1G18200.1	66.127	3.30764	0.48249	6.85534	7.11425e-12	4.50324e-10
AT1G18210.2	447.473	2.13715	0.287627	7.4303	1.08351e-13	8.43023e-12
AT1G18210.1	816.776	2.34028	0.282151	8.29443	1.09106e-16	1.29543e-14
AT1G18270.1	156.071	0.750047	0.269495	2.78316	0.00538325	0.0446268
AT1G18270.4	135.096	0.828428	0.281831	2.93945	0.00328793	0.0301814
AT1G18270.2	146.504	0.832131	0.250263	3.32502	0.000884121	0.0103757
AT1G18300.1	1129.65	3.01945	0.444589	6.79156	1.10931e-11	6.82207e-10
AT1G18390.1	105.832	2.60554	0.340133	7.66035	1.85427e-14	1.57062e-12
AT1G18390.2	60.0691	1.74655	0.42601	4.0998	4.13509e-05	0.000743104
AT1G18470.1	372.777	0.813162	0.196797	4.13198	3.59656e-05	0.000656085
AT1G18470.2	219.752	0.672632	0.215556	3.12045	0.00180576	0.0187188
AT1G18570.1	415.585	1.25191	0.224612	5.57366	2.49444e-08	9.18226e-07
AT1G18740.1	1866.69	2.92321	0.382931	7.63376	2.28001e-14	1.8999e-12
AT1G18890.1	484.522	0.914026	0.211327	4.32518	1.52406e-05	0.000310719
AT1G19020.1	316.562	2.91331	0.422257	6.89938	5.22316e-12	3.38977e-10
AT1G19180.1	832.735	3.07802	0.389703	7.89839	2.82528e-15	2.70548e-13
AT1G19180.3	820.018	3.01586	0.401522	7.51108	5.86434e-14	4.67792e-12
AT1G19180.2	577.663	2.86487	0.419886	6.82296	8.91825e-12	5.55949e-10
AT1G19210.1	50.0938	2.40218	0.711703	3.37526	0.00073746	0.00896054
AT1G19300.1	308.54	1.08546	0.290215	3.7402	0.000183875	0.00275429
AT1G19310.1	171.09	0.997234	0.281797	3.53884	0.00040189	0.00539544
AT1G19380.1	670.039	3.50654	0.413746	8.4751	2.34872e-17	2.96886e-15
AT1G19530.1	72.1445	2.41075	0.482822	4.99304	5.94364e-07	1.68278e-05
AT1G19530.2	29.8865	2.01471	0.614373	3.27929	0.00104067	0.0118525
AT1G19570.1	10774.3	0.984196	0.221502	4.44328	8.85983e-06	0.000192475
AT1G19610.1	74.0444	4.0851	0.508436	8.03464	9.38503e-16	9.81034e-14
AT1G19680.1	493.459	0.59445	0.193149	3.07768	0.00208622	0.0210162
AT1G19770.1	1971.07	2.62566	0.391934	6.69923	2.0952e-11	1.23137e-09
AT1G19780.1	94.9755	2.31519	0.390184	5.93359	2.96381e-09	1.26434e-07
AT1G19910.1	1222.49	0.768906	0.2746	2.80009	0.00510881	0.042727
AT1G20110.1	850.35	0.932198	0.254211	3.66703	0.000245387	0.00352104
AT1G20310.1	88.1362	4.52368	1.08036	4.18719	2.82433e-05	0.000532312
AT1G20440.1	2686.51	1.43881	0.241737	5.95196	2.64958e-09	1.13857e-07
AT1G20450.1	2093.95	1.7256	0.19216	8.98003	2.70683e-19	4.44798e-17
AT1G20450.2	1271.59	1.69081	0.206222	8.19899	2.42414e-16	2.78174e-14
AT1G20510.3	836.956	2.54404	0.253881	10.0206	1.2374e-23	3.41164e-21
AT1G20510.1	1041.85	2.48618	0.24239	10.2569	1.10144e-24	3.45407e-22
AT1G20510.2	652.254	2.55312	0.283625	9.00173	2.22197e-19	3.68067e-17
AT1G20630.1	615.354	1.17464	0.309099	3.8002	0.000144578	0.00223118
AT1G20780.1	198.179	0.982044	0.222531	4.41307	1.01916e-05	0.000217158
AT1G20780.2	166.22	1.13684	0.245638	4.62813	3.68982e-06	8.84889e-05
AT1G20780.3	178.39	1.0784	0.263828	4.08752	4.36007e-05	0.000778427
AT1G20823.1	244.547	1.92912	0.388233	4.96896	6.73119e-07	1.88496e-05
AT1G20970.1	1375.15	0.695221	0.198755	3.49788	0.000468979	0.00615335
AT1G21000.1	311.908	0.893193	0.255017	3.50248	0.000460949	0.00606542
AT1G21000.2	235.861	1.0166	0.263214	3.86224	0.000112354	0.00179456
AT1G21010.1	116.777	1.36542	0.374113	3.64977	0.00026248	0.00373279
AT1G21130.1	973.762	0.613906	0.217725	2.81964	0.0048077	0.0406138
AT1G21240.1	51.8585	1.41726	0.49585	2.85825	0.00425988	0.0370567
AT1G21310.1	2907.66	0.904091	0.266087	3.39773	0.000679476	0.00836486
AT1G21313.1	217.781	1.06694	0.370078	2.88301	0.00393893	0.0347616
AT1G21326.1	36.4179	2.19812	0.697351	3.1521	0.00162101	0.0170707
AT1G21380.1	567.13	0.629653	0.189258	3.32695	0.000878011	0.0103203
AT1G21400.3	104.378	1.3694	0.31793	4.30725	1.65299e-05	0.00033353
AT1G21400.2	104.352	1.3083	0.344451	3.79821	0.000145745	0.00224666
AT1G21400.5	117.927	1.40696	0.301428	4.66764	3.04672e-06	7.45903e-05
AT1G21400.4	92.1232	1.55972	0.341466	4.56771	4.93089e-06	0.000114379
AT1G21400.6	103.858	1.4508	0.310333	4.67498	2.9398e-06	7.22307e-05
AT1G21400.1	119.131	1.7081	0.327364	5.21773	1.81133e-07	5.64149e-06
AT1G21450.1	388.423	0.781249	0.202791	3.85248	0.00011693	0.00185682
AT1G21670.1	572.203	0.800988	0.290795	2.75448	0.00587857	0.0478782
AT1G21910.1	369.813	3.11433	0.44374	7.01836	2.2449e-12	1.502e-10
AT1G22180.3	54.4345	1.14031	0.385659	2.95679	0.0031086	0.0288419
AT1G22190.1	1470.83	1.63506	0.244528	6.68662	2.28383e-11	1.3346e-09
AT1G22360.1	564.499	1.17904	0.325333	3.62411	0.000289956	0.00405849
AT1G22360.2	317.634	1.21057	0.352309	3.43611	0.000590141	0.00744353
AT1G22400.1	456.156	2.00916	0.291955	6.88174	5.91242e-12	3.80107e-10
AT1G22470.1	18.2934	3.52674	0.929956	3.79237	0.000149215	0.00229155
AT1G22510.2	57.8862	1.51153	0.404792	3.73409	0.000188392	0.00280308
AT1G22510.1	116.757	1.77238	0.39924	4.4394	9.02118e-06	0.00019567
AT1G22530.1	759.442	2.18433	0.243613	8.96642	3.06299e-19	5.01317e-17
AT1G22530.2	637.271	2.19072	0.255042	8.58964	8.7241e-18	1.14503e-15
AT1G22570.1	224.199	3.06563	0.301195	10.1782	2.48117e-24	7.38615e-22
AT1G22570.2	197.077	2.87948	0.276384	10.4184	2.04396e-25	6.82665e-23
AT1G22810.1	33.2389	8.54662	1.29517	6.59885	4.1437e-11	2.32869e-09
AT1G22882.1	511.444	1.12844	0.238882	4.72382	2.31452e-06	5.81547e-05
AT1G22890.1	303.202	1.86371	0.328033	5.68147	1.33544e-08	5.16097e-07
AT1G22990.2	6.33118	4.18902	1.44451	2.89996	0.00373211	0.0333012
AT1G23030.1	604.56	1.00635	0.244969	4.10805	3.99007e-05	0.000718615
AT1G23440.3	177.208	0.774384	0.279802	2.76761	0.00564682	0.0463769
AT1G23490.1	2966.02	0.620644	0.162439	3.82079	0.000133025	0.00207708
AT1G23650.1	255.602	2.24227	0.452194	4.95865	7.0984e-07	1.97633e-05
AT1G23710.1	645.225	1.65538	0.318035	5.20505	1.93949e-07	5.97721e-06
AT1G23800.1	144.405	1.52892	0.402289	3.80054	0.000144381	0.00222899
AT1G23800.2	111.558	1.47158	0.377162	3.90173	9.55065e-05	0.00155386
AT1G23850.1	81.158	1.92692	0.394818	4.88054	1.05797e-06	2.85187e-05
AT1G23860.1	143.772	0.854075	0.289993	2.94516	0.00322784	0.0297383
AT1G23870.1	637.135	1.63838	0.259403	6.31596	2.68485e-10	1.34017e-08
AT1G24140.1	152.146	2.41135	0.507033	4.75581	1.97649e-06	5.0558e-05
AT1G24150.2	174.192	1.65641	0.25426	6.51463	7.28672e-11	3.9701e-09
AT1G24150.1	157.784	1.96147	0.262025	7.48581	7.11063e-14	5.63922e-12
AT1G24170.1	928.793	1.17065	0.247219	4.73527	2.18765e-06	5.53732e-05
AT1G24330.2	125.859	2.48182	0.337056	7.36322	1.79524e-13	1.3607e-11
AT1G24330.1	143.23	2.64445	0.395708	6.68283	2.34372e-11	1.36765e-09
AT1G24530.1	132.747	1.70067	0.484769	3.5082	0.000451152	0.00595089
AT1G24851.1	119.09	1.00179	0.345416	2.90026	0.00372858	0.033277
AT1G25230.2	97.8581	0.850166	0.291625	2.91527	0.00355382	0.0321291
AT1G25230.3	118.33	1.32108	0.267158	4.94494	7.61678e-07	2.10427e-05
AT1G25230.1	105.435	1.0772	0.31169	3.456	0.000548257	0.00699253
AT1G25370.2	49.9345	1.13472	0.403823	2.80995	0.00495492	0.0416861
AT1G25390.2	237.691	0.738054	0.249615	2.95677	0.00310878	0.0288419
AT1G25390.1	275.132	0.717143	0.24623	2.9125	0.0035855	0.0323159
AT1G25400.1	377.419	2.2262	0.31117	7.15428	8.41156e-13	5.8868e-11
AT1G25400.2	318.548	2.18191	0.310307	7.03146	2.04378e-12	1.3832e-10
AT1G25682.1	201.789	0.978153	0.261801	3.73626	0.000186781	0.00278517
AT1G25682.2	208.512	0.903404	0.293032	3.08295	0.00204957	0.0207028
AT1G26380.1	144.58	2.58699	0.323071	8.00751	1.17052e-15	1.1932e-13
AT1G26420.1	84.5911	2.85864	0.36054	7.92877	2.21319e-15	2.17512e-13
AT1G26730.1	167.274	2.34829	0.306022	7.67361	1.6722e-14	1.43715e-12
AT1G26730.2	147.582	2.75946	0.301539	9.15123	5.62874e-20	9.967e-18
AT1G26930.2	61.2584	1.43839	0.36647	3.92499	8.67339e-05	0.00142525
AT1G26930.1	101.057	1.40008	0.341932	4.09461	4.22886e-05	0.000758297
AT1G27020.1	760.038	1.10449	0.281244	3.92716	8.59543e-05	0.00141473
AT1G27090.1	1503.68	0.76887	0.250063	3.07471	0.00210707	0.0211743
AT1G27100.1	2534.73	1.86644	0.271094	6.88484	5.78508e-12	3.73088e-10
AT1G27200.1	347.52	0.650081	0.226091	2.87531	0.00403633	0.0354612
AT1G27290.1	501.437	0.622844	0.213792	2.91331	0.00357618	0.0322602
AT1G27440.1	97.5803	0.947149	0.340012	2.78564	0.00534224	0.0443901
AT1G27460.2	157.476	0.947649	0.26427	3.58591	0.000335908	0.00460995
AT1G27460.1	201.024	0.852433	0.251322	3.39179	0.000694375	0.0085202
AT1G27460.3	144.363	0.99709	0.307907	3.23829	0.0012025	0.0133081
AT1G27730.1	1932.22	2.89002	0.905515	3.19157	0.001415	0.0152251
AT1G27770.3	855.413	2.98245	0.257466	11.5838	4.97619e-31	2.87925e-28
AT1G27770.1	855.992	2.99259	0.254876	11.7414	7.82126e-32	4.86826e-29
AT1G27770.4	808.567	2.85802	0.246931	11.5742	5.5709e-31	3.17858e-28
AT1G27770.2	678.594	2.88645	0.266405	10.8348	2.35441e-27	9.67217e-25
AT1G27980.1	338.322	1.04981	0.298415	3.51795	0.000434894	0.00577623
AT1G28190.1	241.825	1.36422	0.302048	4.51656	6.28528e-06	0.000141871
AT1G28200.1	205.706	1.06833	0.352474	3.03095	0.00243786	0.0238452
AT1G28240.1	569.744	0.635261	0.194193	3.27129	0.00107057	0.0121157
AT1G28280.1	257.345	0.841398	0.257041	3.2734	0.00106262	0.0120415
AT1G28330.5	197.781	0.772776	0.235721	3.27835	0.00104417	0.0118804
AT1G28330.1	280.74	1.54178	0.328494	4.69348	2.68591e-06	6.67514e-05
AT1G28330.2	293.827	1.34774	0.321913	4.18666	2.83088e-05	0.000532487
AT1G28330.4	80.2451	1.20467	0.438038	2.75014	0.00595702	0.0484019
AT1G28370.1	323.605	4.47697	0.959749	4.66473	3.09017e-06	7.56088e-05
AT1G28370.2	312.952	4.76037	1.03463	4.60105	4.20369e-06	9.91342e-05
AT1G28380.1	1261.58	2.16122	0.211464	10.2202	1.60932e-24	4.97085e-22
AT1G28390.1	72.249	1.13453	0.371874	3.05085	0.00228196	0.0225675
AT1G28480.1	254.678	3.31832	0.405248	8.18839	2.6475e-16	3.00448e-14
AT1G28600.1	922.483	0.941526	0.21576	4.36377	1.27837e-05	0.000266043
AT1G28600.2	162.389	0.865682	0.288126	3.00452	0.00265999	0.0255554
AT1G29050.1	250.417	1.28689	0.302045	4.2606	2.0388e-05	0.000400171
AT1G29330.2	42.8288	1.29326	0.388988	3.32467	0.000885232	0.0103844
AT1G29340.1	1158.29	0.888676	0.173191	5.13118	2.87926e-07	8.60865e-06
AT1G29690.1	840.002	2.75379	0.253091	10.8806	1.4263e-27	6.10351e-25
AT1G29970.1	132.11	1.00983	0.326333	3.09447	0.00197165	0.0200539
AT1G29970.3	76.921	1.10357	0.305778	3.60905	0.000307317	0.00426805
AT1G29980.1	344.682	1.20118	0.313283	3.83415	0.000125997	0.00198242
AT1G29980.2	223.751	0.971665	0.30373	3.19911	0.00137854	0.0149202
AT1G30040.1	92.1263	2.03545	0.363126	5.60535	2.07839e-08	7.79746e-07
AT1G30040.2	60.7854	1.73153	0.396218	4.37014	1.24168e-05	0.000259722
AT1G30135.1	212.981	5.69896	1.34149	4.24821	2.15481e-05	0.000419734
AT1G30230.1	3050.72	0.565877	0.166256	3.40364	0.000664943	0.00821303
AT1G30230.2	1652.6	0.674611	0.213449	3.16052	0.00157487	0.0166488
AT1G30360.1	4073.38	1.00658	0.249716	4.0309	5.55645e-05	0.000964362
AT1G30370.1	16.9584	2.71467	0.799659	3.39478	0.000686838	0.00845043
AT1G30640.1	65.0389	0.864086	0.311977	2.76971	0.00561056	0.0461251
AT1G30640.3	47.4637	1.19028	0.397031	2.99797	0.00271787	0.0260324
AT1G30700.1	328.172	2.78014	0.984087	2.82509	0.00472669	0.0400696
AT1G30720.1	238.73	3.88805	0.383353	10.1422	3.58887e-24	1.0531e-21
AT1G30730.1	179.166	4.19196	0.429519	9.75968	1.67692e-22	4.13737e-20
AT1G30755.3	50.8248	1.22381	0.437579	2.79677	0.00516161	0.0431072
AT1G30755.2	49.7924	1.23267	0.424403	2.90447	0.00367874	0.0329826
AT1G30755.1	55.9386	1.2113	0.433179	2.7963	0.00516918	0.0431528
AT1G30755.5	52.1728	1.33536	0.396728	3.36594	0.000762823	0.00920879
AT1G30755.6	48.6292	1.22496	0.426254	2.87377	0.00405604	0.0355887
AT1G30820.1	685.879	1.30211	0.20378	6.38979	1.6611e-10	8.60527e-09
AT1G31130.1	906.482	1.48595	0.260527	5.70362	1.17292e-08	4.58466e-07
AT1G31290.2	12.1054	2.13679	0.773623	2.76206	0.00574386	0.0470234
AT1G31540.2	418.308	0.894685	0.28468	3.14277	0.00167354	0.0175295
AT1G31540.1	409.058	0.858371	0.275195	3.11914	0.00181382	0.0187786
AT1G31710.1	466.447	0.907571	0.329817	2.75174	0.00592796	0.0482135
AT1G32170.1	129.688	2.32976	0.373375	6.23973	4.38324e-10	2.11845e-08
AT1G32350.1	72.7712	4.24965	0.530294	8.01376	1.11258e-15	1.1398e-13
AT1G32350.2	50.6399	3.37716	0.573245	5.8913	3.83165e-09	1.59968e-07
AT1G32460.1	314.616	1.67561	0.27675	6.05458	1.40786e-09	6.314e-08
AT1G32630.1	1775.84	1.70779	0.311718	5.47865	4.28574e-08	1.50759e-06
AT1G32640.1	1762.88	1.83875	0.333731	5.50968	3.59488e-08	1.28195e-06
AT1G32790.2	475.629	0.999779	0.334974	2.98465	0.00283905	0.0269481
AT1G32790.1	671.788	1.02849	0.326841	3.14675	0.00165096	0.0173327
AT1G32910.1	12.8764	5.2641	1.26622	4.15734	3.21978e-05	0.000595282
AT1G32920.1	1540.41	1.80417	0.354808	5.08493	3.67768e-07	1.07916e-05
AT1G32940.2	62.6228	1.18354	0.408182	2.89955	0.003737	0.0333303
AT1G32940.1	60.6134	1.50995	0.479649	3.14804	0.00164368	0.0172784
AT1G32940.3	51.774	1.51493	0.49268	3.07488	0.0021059	0.0211727
AT1G32960.1	85.0467	3.49139	0.578858	6.03151	1.6243e-09	7.17502e-08
AT1G33030.2	14.1289	2.79787	0.762425	3.6697	0.000242834	0.00349418
AT1G33030.3	15.1872	2.62289	0.706275	3.7137	0.000204253	0.00300212
AT1G33030.1	26.2339	2.35338	0.608421	3.86802	0.000109724	0.00175871
AT1G33050.4	144.958	0.757148	0.255934	2.95837	0.00309267	0.0287314
AT1G33050.3	86.3197	1.02568	0.322526	3.18014	0.00147205	0.0157319
AT1G33055.1	28.8521	2.84205	0.775733	3.6637	0.000248597	0.00356089
AT1G33110.1	645.272	0.748379	0.258838	2.89131	0.00383645	0.0340547
AT1G33250.1	361.43	0.941526	0.254418	3.7007	0.000215008	0.00313551
AT1G33560.1	373.042	1.59466	0.238853	6.67633	2.45001e-11	1.42764e-09
AT1G33590.2	906.73	1.3211	0.327327	4.03604	5.43613e-05	0.00094668
AT1G33590.3	908.943	1.39052	0.305846	4.54647	5.45534e-06	0.000125201
AT1G33590.1	877.161	1.34336	0.315344	4.25999	2.04439e-05	0.000400886
AT1G33600.1	606.467	1.28966	0.260429	4.95206	7.34307e-07	2.03521e-05
AT1G33600.2	443.914	1.29349	0.300672	4.30199	1.6927e-05	0.000340704
AT1G33610.1	267.045	2.11061	0.393141	5.36858	7.93576e-08	2.65696e-06
AT1G33720.3	37.7007	1.53874	0.524505	2.9337	0.00334945	0.0306525
AT1G33720.2	34.622	1.67309	0.498292	3.35766	0.000786065	0.00941467
AT1G33720.4	36.3335	1.78146	0.54319	3.27963	0.00103944	0.0118417
AT1G33760.1	183.172	6.23143	0.953096	6.5381	6.23069e-11	3.41284e-09
AT1G34370.3	195.725	0.739801	0.249556	2.96448	0.003032	0.0283447
AT1G34420.1	104.063	1.10003	0.361894	3.03964	0.00236857	0.0232672
AT1G35140.1	1759.78	5.94933	0.728171	8.17023	3.07812e-16	3.45498e-14
AT1G35350.1	232.96	2.08959	0.224649	9.3016	1.38352e-20	2.68096e-18
AT1G35350.2	213.634	2.08251	0.272407	7.64486	2.0918e-14	1.75205e-12
AT1G35430.1	67.8324	1.10694	0.345982	3.19942	0.00137703	0.0149103
AT1G35580.2	572.545	0.744943	0.227352	3.27661	0.0010506	0.0119324
AT1G35580.1	544.041	0.781515	0.213528	3.66	0.000252211	0.00360636
AT1G35580.3	282.351	0.968675	0.31104	3.11431	0.00184377	0.0190121
AT1G35670.1	249.072	0.903927	0.297189	3.04159	0.00235334	0.0231508
AT1G36060.1	31.1219	2.48254	0.825961	3.00564	0.00265021	0.0254793
AT1G36980.2	294.476	0.712759	0.2486	2.8671	0.00414258	0.0362126
AT1G37130.1	19406.7	0.873136	0.266373	3.27787	0.00104592	0.0118957
AT1G42980.1	30.1574	4.25873	0.909693	4.6815	2.84785e-06	7.0308e-05
AT1G42990.1	1040.45	2.37237	0.249762	9.49854	2.12848e-21	4.53058e-19
AT1G43160.1	90.4852	4.55516	1.28612	3.54179	0.000397415	0.00534234
AT1G43800.1	136.01	1.89119	0.524659	3.60461	0.000312623	0.00433399
AT1G43910.1	337.307	1.03451	0.31885	3.2445	0.00117659	0.0130848
AT1G44130.1	5.79349	4.10131	1.38477	2.96172	0.00305927	0.0285178
AT1G44350.1	493.761	2.41856	0.280907	8.60985	7.31592e-18	9.72638e-16
AT1G45180.1	64.6244	1.16895	0.343839	3.39969	0.000674611	0.00831245
AT1G45180.2	52.7541	1.27664	0.405735	3.14649	0.00165245	0.017344
AT1G45976.1	246.065	0.694018	0.242859	2.8577	0.00426718	0.0371005
AT1G47130.1	20.9535	3.579	0.808583	4.42627	9.58781e-06	0.000206002
AT1G47380.1	390.644	1.03941	0.215056	4.83323	1.34339e-06	3.52187e-05
AT1G47510.2	11.3255	4.06628	1.08883	3.73456	0.000188046	0.00279997
AT1G47510.1	21.5005	2.97989	0.767112	3.88456	0.000102515	0.00165283
AT1G47510.4	19.1005	3.32348	0.779529	4.26344	2.01299e-05	0.000396243
AT1G48605.1	32.341	1.60213	0.563812	2.84161	0.00448864	0.0384884
AT1G48720.1	25.5235	2.06418	0.536439	3.84793	0.00011912	0.00188505
AT1G49032.1	152.672	1.21192	0.269561	4.49589	6.92807e-06	0.000154512
AT1G49032.2	146.255	1.14662	0.259302	4.42195	9.78141e-06	0.000209395
AT1G49050.3	93.044	1.13624	0.398044	2.85456	0.0043097	0.0373595
AT1G49050.1	138.855	0.758999	0.255125	2.97501	0.00292981	0.0275928
AT1G49240.1	2770.85	0.832118	0.202927	4.10059	4.12103e-05	0.000741227
AT1G49450.1	54.8637	1.52834	0.46041	3.31952	0.000901733	0.0105539
AT1G49760.2	1095.32	0.563085	0.200229	2.8122	0.00492037	0.0414293
AT1G49760.1	1244.47	0.561083	0.194205	2.88913	0.00386313	0.0342398
AT1G49840.1	315.298	1.72675	0.300166	5.75265	8.78527e-09	3.4904e-07
AT1G49900.1	15.5244	2.1317	0.695119	3.06666	0.00216465	0.0216102
AT1G50040.1	123.244	2.64367	0.470478	5.61912	1.91928e-08	7.2736e-07
AT1G50600.2	233.629	0.865012	0.214524	4.03224	5.52474e-05	0.00095967
AT1G50600.1	244.09	0.751488	0.213017	3.52783	0.000418977	0.00559558
AT1G50600.3	210.962	0.77864	0.220998	3.52329	0.00042622	0.00567386
AT1G50640.1	714.856	0.901242	0.200159	4.50263	6.71178e-06	0.000150014
AT1G50740.1	499.797	2.18386	0.271391	8.04691	8.49104e-16	8.99022e-14
AT1G50745.1	82.2986	4.6999	0.645353	7.28267	3.27273e-13	2.42247e-11
AT1G50750.1	128.263	6.08624	1.02147	5.95834	2.54821e-09	1.0973e-07
AT1G51090.1	132.366	1.8876	0.318862	5.9198	3.22335e-09	1.36093e-07
AT1G51620.2	39.9814	3.25889	0.544709	5.98281	2.19326e-09	9.51441e-08
AT1G51620.1	43.2261	3.67461	0.573726	6.40482	1.50547e-10	7.85847e-09
AT1G51660.1	327.845	1.36277	0.299935	4.54356	5.53125e-06	0.000126873
AT1G51760.1	822.162	1.30411	0.209958	6.21128	5.25535e-10	2.4959e-08
AT1G51800.1	132.34	2.12738	0.511139	4.16204	3.15418e-05	0.000584997
AT1G51820.1	78.2414	4.26571	0.46555	9.16273	5.06011e-20	9.07749e-18
AT1G51820.2	61.6606	4.04485	0.486943	8.30662	9.84634e-17	1.17587e-14
AT1G51890.4	17.8137	1.82584	0.633526	2.88203	0.00395122	0.0348625
AT1G51890.1	19.9241	2.35902	0.738578	3.19401	0.00140313	0.0151251
AT1G51890.5	21.0137	2.44106	0.743597	3.28278	0.00102791	0.0117364
AT1G51940.1	721.435	0.764557	0.191812	3.98597	6.72052e-05	0.00114085
AT1G52040.1	2435.06	1.18266	0.313741	3.76956	0.000163536	0.00248454
AT1G52100.3	13.1134	2.50988	0.79034	3.17569	0.00149479	0.0159251
AT1G52100.4	14.7397	3.39506	0.81344	4.17371	2.99682e-05	0.000560365
AT1G52100.1	11.7187	2.99163	0.907631	3.29609	0.000980402	0.0113071
AT1G52100.2	14.3655	2.87398	0.748644	3.83892	0.000123578	0.00194809
AT1G52100.5	13.2724	2.56766	0.79155	3.24383	0.00117933	0.0131047
AT1G52200.1	110.384	2.24882	0.361123	6.22729	4.74564e-10	2.27486e-08
AT1G52200.2	60.1302	1.52522	0.44086	3.45965	0.000540882	0.00692211
AT1G52400.1	11136	1.33399	0.270626	4.92928	8.25352e-07	2.26193e-05
AT1G52400.3	9660.32	1.26756	0.29311	4.32451	1.52873e-05	0.000311517
AT1G52400.2	8021	1.36707	0.258148	5.29568	1.18573e-07	3.85981e-06
AT1G52690.2	132.314	7.39163	1.89649	3.89753	9.71802e-05	0.0015785
AT1G52690.1	128.475	6.99666	1.64446	4.25468	2.09345e-05	0.000409724
AT1G52890.1	319.08	2.86068	0.371712	7.69596	1.40433e-14	1.22227e-12
AT1G53170.1	289.609	1.0555	0.321409	3.28397	0.00102356	0.0116965
AT1G53210.1	2861.88	1.14803	0.258667	4.43825	9.0694e-06	0.000196509
AT1G53430.1	563.587	1.03746	0.230657	4.49784	6.86466e-06	0.000153265
AT1G53430.2	499.258	1.1083	0.215037	5.15401	2.5497e-07	7.67919e-06
AT1G53440.1	1102.68	0.711924	0.234221	3.03954	0.00236937	0.0232694
AT1G53580.1	358.414	0.877655	0.2222	3.94985	7.82016e-05	0.00130329
AT1G53580.2	173.9	0.868724	0.247356	3.51204	0.000444681	0.0058796
AT1G53610.1	7.01062	6.27586	1.68	3.73564	0.000187236	0.0027903
AT1G53840.1	1554.5	1.19698	0.23202	5.15896	2.48328e-07	7.49563e-06
AT1G53885.1	94.2362	1.12193	0.378312	2.96562	0.00302072	0.0282633
AT1G53903.1	96.7449	1.25671	0.414236	3.03381	0.00241489	0.0236486
AT1G54010.1	853.606	1.42606	0.233939	6.09587	1.08847e-09	4.96287e-08
AT1G54020.2	72.4324	1.74727	0.538878	3.24242	0.00118518	0.0131484
AT1G54020.4	58.649	1.57266	0.569272	2.76258	0.00573462	0.0469852
AT1G54020.3	53.0621	1.97459	0.612583	3.22338	0.00126687	0.0138896
AT1G54020.5	51.1449	1.83258	0.54442	3.36611	0.000762371	0.00920604
AT1G54100.2	950.774	2.31952	0.321162	7.22225	5.11331e-13	3.70476e-11
AT1G54100.1	936.487	2.03882	0.306315	6.65598	2.8142e-11	1.62831e-09
AT1G54575.2	84.2442	2.67644	0.438487	6.1038	1.03574e-09	4.7277e-08
AT1G54575.1	86.7741	2.53819	0.493107	5.14734	2.64211e-07	7.94004e-06
AT1G54740.1	345.409	0.855219	0.260154	3.28735	0.00101135	0.0115892
AT1G54890.1	16.9417	3.35735	0.808831	4.15087	3.31213e-05	0.000610433
AT1G55000.3	125.635	0.888368	0.264949	3.35298	0.000799466	0.00954735
AT1G55000.2	130.416	0.757726	0.24653	3.07357	0.00211516	0.0212348
AT1G55270.1	197.504	0.810684	0.284014	2.85438	0.00431209	0.0373645
AT1G55450.1	1047.74	1.72178	0.243231	7.07877	1.45444e-12	9.92525e-11
AT1G55450.2	617.568	1.59539	0.207055	7.70517	1.30665e-14	1.14453e-12
AT1G56010.2	125.253	0.968138	0.3064	3.15972	0.00157922	0.0166862
AT1G56060.2	14.2304	3.32542	0.926015	3.59111	0.000329271	0.00453453
AT1G56140.1	409.148	1.97382	0.252039	7.83138	4.8255e-15	4.51563e-13
AT1G56240.1	103.533	3.62592	0.44082	8.2254	1.94536e-16	2.25755e-14
AT1G56250.1	54.6751	3.63657	0.595421	6.10756	1.01167e-09	4.62296e-08
AT1G56510.1	1294.05	1.89194	0.210329	8.99517	2.35863e-19	3.89136e-17
AT1G56540.1	53.7162	1.84753	0.375508	4.92008	8.65071e-07	2.35663e-05
AT1G56540.2	60.6984	2.17809	0.383509	5.67936	1.35203e-08	5.22019e-07
AT1G56660.1	1817.54	3.64155	0.283337	12.8524	8.34301e-38	9.21705e-35
AT1G56660.2	1655.13	3.62783	0.281	12.9104	3.93032e-38	4.48504e-35
AT1G57630.1	46.1286	3.63663	0.59019	6.16179	7.19267e-10	3.35394e-08
AT1G57680.1	535.112	1.49182	0.324146	4.60232	4.17805e-06	9.87192e-05
AT1G57680.3	466.849	1.2793	0.286432	4.46632	7.95774e-06	0.0001751
AT1G57680.2	438.793	1.37919	0.298696	4.61737	3.88625e-06	9.26051e-05
AT1G57980.1	43.4081	1.14826	0.416006	2.7602	0.00577665	0.0472542
AT1G57990.1	2018.77	3.696	0.358301	10.3154	6.00608e-25	1.9428e-22
AT1G58030.1	838.953	0.68721	0.227007	3.02726	0.00246781	0.0240865
AT1G58235.1	182.59	0.917309	0.252678	3.63034	0.000283044	0.00397122
AT1G58235.2	152.219	0.721936	0.249099	2.89818	0.0037533	0.0334467
AT1G58340.1	83.1684	1.9324	0.402689	4.79875	1.59655e-06	4.13283e-05
AT1G58360.1	1236.66	0.904499	0.24408	3.70575	0.00021077	0.00308466
AT1G58420.1	104.942	2.93829	0.590009	4.98008	6.35571e-07	1.78713e-05
AT1G59675.1	5.40668	4.91409	1.50233	3.27098	0.00107174	0.0121256
AT1G59710.1	192.5	0.805152	0.246831	3.26195	0.00110649	0.0124366
AT1G59740.1	125.747	1.38427	0.348414	3.97307	7.09515e-05	0.00119752
AT1G59870.1	13681.1	1.70897	0.255037	6.70088	2.07161e-11	1.21925e-09
AT1G59910.1	1235.78	2.80927	0.248937	11.2851	1.55536e-29	8.08807e-27
AT1G59970.1	136.559	0.682029	0.244387	2.79078	0.00525819	0.0438158
AT1G60140.6	126.932	1.29003	0.299168	4.31205	1.61745e-05	0.00032751
AT1G60140.3	137.865	0.879768	0.267205	3.29248	0.000993084	0.0114309
AT1G60140.4	134.034	0.86221	0.278586	3.09495	0.00196845	0.0200312
AT1G60140.2	135.747	1.0176	0.253648	4.01187	6.02405e-05	0.00103606
AT1G60140.5	129.76	0.96591	0.270325	3.57315	0.000352713	0.00481389
AT1G60190.1	177.469	2.56324	0.408416	6.27604	3.47304e-10	1.70258e-08
AT1G60720.1	11.1914	4.08043	1.43987	2.83389	0.00459847	0.0392499
AT1G60730.1	415.526	2.90993	0.441508	6.59089	4.37185e-11	2.45355e-09
AT1G60730.2	187.915	2.8965	0.460736	6.28669	3.2431e-10	1.59748e-08
AT1G60730.3	214.113	2.88883	0.434827	6.64362	3.06075e-11	1.75933e-09
AT1G61100.1	825.255	1.46701	0.204654	7.16824	7.59689e-13	5.35314e-11
AT1G61100.2	746.892	1.60489	0.2017	7.95679	1.76557e-15	1.74775e-13
AT1G61120.1	29.8956	3.45753	0.656139	5.2695	1.36795e-07	4.38351e-06
AT1G61250.1	500.559	0.650064	0.197675	3.28856	0.00100702	0.0115493
AT1G61260.1	162.157	1.25789	0.259388	4.84944	1.23813e-06	3.27098e-05
AT1G61340.1	250.584	3.54575	0.495441	7.15677	8.25997e-13	5.80048e-11
AT1G61340.2	156.338	3.61168	0.546163	6.61283	3.77043e-11	2.12765e-09
AT1G61370.2	39.4368	1.19607	0.423793	2.82231	0.00476792	0.0403525
AT1G61370.1	32.5353	1.45339	0.473714	3.06808	0.00215442	0.0215351
AT1G61560.5	10.0391	3.24747	0.931298	3.48704	0.0004884	0.00636951
AT1G61560.6	8.37746	2.73678	0.936677	2.92179	0.00348022	0.0316378
AT1G61610.2	66.223	2.80589	0.448004	6.26309	3.77417e-10	1.84141e-08
AT1G61610.1	80.1703	2.60455	0.479976	5.42642	5.74952e-08	1.98484e-06
AT1G61667.2	48.2356	1.82953	0.408475	4.47893	7.50198e-06	0.000166499
AT1G61667.1	46.9263	1.92271	0.397164	4.84109	1.29128e-06	3.39175e-05
AT1G61670.1	231.884	0.670812	0.233319	2.87509	0.00403917	0.035471
AT1G61800.2	59.5841	2.20143	0.636566	3.4583	0.000543605	0.00694614
AT1G61800.1	102.117	2.4138	0.62528	3.86034	0.000113228	0.00180626
AT1G61820.1	126.862	2.49686	0.443113	5.63481	1.75251e-08	6.67857e-07
AT1G61820.3	87.595	2.47608	0.486673	5.08776	3.6231e-07	1.06467e-05
AT1G61890.1	1636.81	4.18254	0.222893	18.7648	1.46588e-78	1.5055e-74
AT1G61890.2	975.458	3.99864	0.233697	17.1104	1.24198e-65	7.28881e-62
AT1G61890.3	851.28	3.83703	0.233301	16.4467	8.85215e-61	4.54569e-57
AT1G62300.1	243.688	1.94346	0.332655	5.84228	5.14899e-09	2.12891e-07
AT1G62422.1	219.712	1.11423	0.298366	3.73445	0.000188128	0.00280017
AT1G62420.1	29.9952	2.37775	0.799175	2.97525	0.00292747	0.0275897
AT1G62440.1	51.2842	3.76539	0.67296	5.59526	2.20293e-08	8.20476e-07
AT1G62790.1	225.208	1.05214	0.318752	3.30081	0.00096406	0.0111656
AT1G62790.2	144.562	1.1301	0.347004	3.25673	0.00112703	0.0126363
AT1G62810.1	380.491	0.797685	0.236684	3.37025	0.000750997	0.00908472
AT1G63030.2	49.0846	7.23853	1.10107	6.57409	4.89515e-11	2.71021e-09
AT1G63030.1	45.3504	8.02446	1.2442	6.44949	1.12229e-10	6.00324e-09
AT1G63090.1	617.279	1.8529	0.212651	8.71334	2.95038e-18	4.13668e-16
AT1G63260.4	45.0806	1.51343	0.434046	3.48679	0.000488857	0.00637344
AT1G63260.5	42.2571	1.17095	0.380034	3.08117	0.00206191	0.0208046
AT1G63260.6	37.8362	1.38959	0.455215	3.0526	0.00226868	0.0224647
AT1G63440.1	98.1145	1.22107	0.338014	3.61247	0.000303291	0.00422213
AT1G63700.1	405.327	0.608258	0.216636	2.80775	0.00498892	0.0418949
AT1G63720.1	132.624	2.44239	0.3244	7.52893	5.11571e-14	4.12075e-12
AT1G63750.3	170.188	1.87123	0.251133	7.45115	9.25336e-14	7.24071e-12
AT1G63750.2	162.761	2.04014	0.250567	8.14211	3.88453e-16	4.26685e-14
AT1G63750.1	163.338	2.26265	0.25926	8.72735	2.6072e-18	3.73194e-16
AT1G63820.1	16.504	3.80322	0.831461	4.57414	4.78169e-06	0.000111422
AT1G63830.3	103.615	0.984668	0.309804	3.17836	0.00148109	0.0158079
AT1G63830.4	139.851	1.53287	0.330337	4.64032	3.47874e-06	8.39167e-05
AT1G63830.1	134.976	0.902852	0.288238	3.13231	0.00173434	0.0180742
AT1G63830.2	120.728	0.914813	0.293558	3.11629	0.00183141	0.0189206
AT1G63860.3	145.438	3.00502	0.296331	10.1408	3.64258e-24	1.06128e-21
AT1G63860.4	132.393	2.47604	0.303865	8.14849	3.6849e-16	4.05843e-14
AT1G63860.1	84.8284	2.6203	0.336053	7.7973	6.32466e-15	5.78671e-13
AT1G63860.5	124.729	2.85884	0.309493	9.23718	2.53076e-20	4.74731e-18
AT1G63860.6	126.537	3.13817	0.329329	9.52899	1.58818e-21	3.45207e-19
AT1G63860.2	95.7031	3.15097	0.3349	9.40866	5.0249e-21	1.03733e-18
AT1G63900.2	155.651	0.93846	0.317317	2.95749	0.00310156	0.0287944
AT1G64040.1	633.666	0.716002	0.245322	2.91861	0.0035159	0.0318634
AT1G64065.1	84.527	2.18039	0.643186	3.38998	0.000698977	0.00856643
AT1G64110.3	7.16775	3.31592	1.17253	2.828	0.00468396	0.0398005
AT1G64160.1	12.8282	7.15533	1.60907	4.44687	8.71317e-06	0.00018969
AT1G64230.1	1648.88	0.841446	0.228997	3.67449	0.000238327	0.00343895
AT1G64230.3	289.4	0.93382	0.213988	4.36388	1.27773e-05	0.000266043
AT1G64230.5	312.102	0.96787	0.218205	4.4356	9.18149e-06	0.00019831
AT1G64230.4	304.451	0.928367	0.247064	3.7576	0.000171552	0.0025872
AT1G64230.2	462.699	0.83793	0.201137	4.16597	3.10032e-05	0.000576308
AT1G64280.1	652.299	0.589437	0.210191	2.80429	0.00504274	0.0422518
AT1G64380.1	89.0646	1.27738	0.341765	3.73761	0.000185779	0.00277426
AT1G64610.2	102.767	1.78727	0.327531	5.45679	4.84817e-08	1.69504e-06
AT1G64610.1	117.269	1.62179	0.297768	5.44649	5.13734e-08	1.78551e-06
AT1G64660.1	303.867	1.95607	0.299995	6.52034	7.01474e-11	3.82699e-09
AT1G64720.1	13914.7	0.660373	0.199281	3.31378	0.000920435	0.010733
AT1G64760.1	223.979	1.35741	0.244017	5.56278	2.65511e-08	9.71277e-07
AT1G64760.2	239.96	1.64751	0.268011	6.14715	7.88857e-10	3.66181e-08
AT1G64820.1	3.4352	5.24904	1.79816	2.91912	0.00351018	0.0318256
AT1G65240.1	8.73856	4.09173	1.22653	3.33603	0.00084984	0.0100496
AT1G65390.1	152.405	5.23432	0.443572	11.8004	3.88432e-32	2.53289e-29
AT1G65390.3	58.719	4.04717	0.49298	8.20959	2.21953e-16	2.56125e-14
AT1G65390.2	122.813	5.48475	0.492589	11.1345	8.51816e-29	4.11688e-26
AT1G65481.1	11.9888	4.56332	1.1091	4.11444	3.88122e-05	0.000701781
AT1G65486.3	75.1689	1.3741	0.386341	3.55669	0.000375551	0.00508168
AT1G65486.1	53.0967	1.78336	0.431273	4.1351	3.54793e-05	0.000648942
AT1G65486.2	66.3258	1.61949	0.497889	3.25272	0.00114308	0.0127884
AT1G65510.2	26.5802	2.52358	0.755027	3.34237	0.000830664	0.00985688
AT1G65510.1	21.3559	2.30942	0.810467	2.8495	0.00437883	0.0378072
AT1G65690.1	105.614	1.69863	0.4234	4.01188	6.02365e-05	0.00103606
AT1G65730.1	28.2211	2.94384	0.820105	3.58959	0.000331193	0.00455498
AT1G65820.1	486.077	0.793753	0.208347	3.80977	0.000139099	0.00216042
AT1G65820.3	243.191	0.714589	0.253412	2.81987	0.00480438	0.0405941
AT1G65820.2	268.084	0.777869	0.229626	3.38755	0.00070521	0.00863509
AT1G65845.1	196.566	2.92939	0.369591	7.92604	2.26248e-15	2.21297e-13
AT1G65930.1	5292.01	0.639468	0.199348	3.20779	0.00133757	0.0145252
AT1G65970.1	151.309	3.48988	0.358652	9.73055	2.23385e-22	5.30456e-20
AT1G66090.1	494.404	2.78654	0.24652	11.3035	1.26098e-29	6.64131e-27
AT1G66160.2	221.699	4.12869	0.32252	12.8014	1.61106e-37	1.6546e-34
AT1G66160.1	325.923	4.3561	0.419502	10.384	2.93313e-25	9.5981e-23
AT1G66180.1	1097.15	2.48252	0.375065	6.6189	3.61886e-11	2.05624e-09
AT1G66260.1	901.209	0.741901	0.185655	3.99612	6.43888e-05	0.00109849
AT1G66260.2	768.381	0.784458	0.181831	4.31422	1.60164e-05	0.000324763
AT1G66480.1	78.5382	1.2595	0.346343	3.63657	0.00027629	0.00389375
AT1G66500.1	371.492	2.4091	0.429526	5.60873	2.03816e-08	7.66166e-07
AT1G66570.2	13.0512	7.21246	1.54197	4.67743	2.90498e-06	7.14181e-05
AT1G66570.1	14.333	6.37051	1.53211	4.15799	3.21063e-05	0.000593858
AT1G66570.3	9.46819	4.24638	1.25983	3.3706	0.000750052	0.00907596
AT1G66680.1	395.799	0.80796	0.268898	3.00471	0.00265834	0.0255455
AT1G66700.1	34.8533	2.15619	0.610717	3.53059	0.000414638	0.00554304
AT1G66700.3	27.7749	2.12072	0.721829	2.93798	0.00330356	0.0303067
AT1G66760.2	283.818	2.56563	0.281941	9.09988	9.04309e-20	1.54791e-17
AT1G66760.1	169.445	3.1616	0.363364	8.70093	3.29188e-18	4.5842e-16
AT1G66760.4	184.699	2.62971	0.344929	7.62392	2.46092e-14	2.04237e-12
AT1G66760.3	145.898	2.48894	0.315183	7.8968	2.86145e-15	2.73375e-13
AT1G66860.1	35.046	2.06309	0.542488	3.80302	0.000142946	0.00221097
AT1G66920.2	94.5321	0.96673	0.331428	2.91686	0.0035357	0.0319934
AT1G67000.1	47.298	1.32385	0.444231	2.9801	0.00288155	0.0272809
AT1G67060.2	96.1267	1.98348	0.401041	4.94584	7.5818e-07	2.09601e-05
AT1G67060.3	56.0232	1.5237	0.430812	3.5368	0.000404999	0.00543363
AT1G67470.1	324.114	1.6239	0.237512	6.83714	8.07911e-12	5.09046e-10
AT1G67530.1	103.392	1.26827	0.299886	4.22919	2.34538e-05	0.00045235
AT1G67530.2	111.112	1.32293	0.266795	4.95859	7.10076e-07	1.97633e-05
AT1G67530.4	85.5455	1.50584	0.331204	4.54657	5.45276e-06	0.000125201
AT1G67856.1	58.5745	2.48321	0.6358	3.90565	9.39731e-05	0.00153013
AT1G67880.1	303.309	1.09872	0.290745	3.77899	0.000157463	0.00240116
AT1G67980.2	25.6446	2.92785	0.648466	4.51504	6.33062e-06	0.000142738
AT1G68250.1	6.51227	6.19325	1.47015	4.21266	2.52384e-05	0.000481346
AT1G68410.1	115.727	1.23551	0.306239	4.03448	5.47236e-05	0.000950974
AT1G68410.2	124.123	1.15742	0.277402	4.17237	3.01452e-05	0.000563162
AT1G68410.4	113.645	1.37655	0.318941	4.31599	1.58886e-05	0.00032249
AT1G68410.3	121.734	1.31861	0.370309	3.56084	0.000369668	0.00501364
AT1G68450.1	14.7058	2.81543	0.770858	3.65234	0.000259865	0.0037042
AT1G68580.3	166.786	0.842979	0.283721	2.97115	0.00296685	0.0278991
AT1G68580.4	143.686	0.935715	0.25634	3.65029	0.000261943	0.00372994
AT1G68580.2	192.558	0.797567	0.266243	2.99564	0.00273874	0.0261651
AT1G68580.5	167.518	0.995279	0.301871	3.29703	0.000977128	0.0112915
AT1G68580.1	111.618	0.900207	0.300195	2.99874	0.00271095	0.0259782
AT1G68620.1	93.1978	2.00358	0.436349	4.59168	4.39695e-06	0.000103218
AT1G68690.2	47.7258	1.15073	0.405017	2.84117	0.00449477	0.0385182
AT1G68690.1	50.1298	1.77285	0.382209	4.63843	3.51073e-06	8.45892e-05
AT1G68690.3	51.899	1.93807	0.372815	5.19846	2.00946e-07	6.17432e-06
AT1G68690.4	39.7367	2.0408	0.432589	4.71764	2.38591e-06	5.98751e-05
AT1G69260.1	91.1499	1.48557	0.42187	3.52138	0.000429301	0.00571118
AT1G69360.1	304.53	0.838862	0.206458	4.0631	4.84248e-05	0.00085233
AT1G69410.1	953.914	0.898926	0.282695	3.17984	0.00147355	0.0157397
AT1G69430.1	18.8572	2.54005	0.676961	3.75214	0.000175329	0.00263835
AT1G69790.1	31.2505	2.39448	0.587963	4.07251	4.65094e-05	0.000824267
AT1G69790.2	27.8782	2.17043	0.559787	3.87725	0.000105646	0.00169732
AT1G69840.1	131.966	1.71517	0.329713	5.20202	1.97134e-07	6.07081e-06
AT1G69840.3	202.753	2.00898	0.243425	8.25298	1.54493e-16	1.80818e-14
AT1G69840.2	127.278	1.79579	0.28372	6.32944	2.46054e-10	1.23723e-08
AT1G69840.7	116.851	1.77156	0.306202	5.7856	7.22534e-09	2.91004e-07
AT1G69840.4	150.421	1.99175	0.313074	6.36192	1.99246e-10	1.01806e-08
AT1G69840.6	113.413	1.78225	0.306485	5.81511	6.05927e-09	2.47278e-07
AT1G69840.5	121.323	1.5705	0.282606	5.55721	2.74121e-08	1.00099e-06
AT1G69850.1	726.747	1.01841	0.24188	4.21042	2.54894e-05	0.000485457
AT1G69880.1	128.795	4.41265	1.46113	3.02002	0.00252758	0.024559
AT1G69890.1	738.484	2.67807	0.293291	9.13111	6.77988e-20	1.18521e-17
AT1G69900.1	253.196	3.07903	0.309137	9.96009	2.27866e-23	6.07854e-21
AT1G69910.1	367.096	1.39487	0.267912	5.20646	1.92475e-07	5.94963e-06
AT1G69920.1	24.5054	3.03485	0.700004	4.33547	1.45447e-05	0.000298906
AT1G69930.1	75.4949	3.83162	0.4979	7.69556	1.40878e-14	1.22355e-12
AT1G70080.1	23.0498	7.05699	1.5013	4.70058	2.59423e-06	6.47471e-05
AT1G70090.1	1124.91	1.81944	0.232893	7.81234	5.61361e-15	5.1823e-13
AT1G70090.2	749.622	1.78539	0.2695	6.62482	3.47671e-11	1.97821e-09
AT1G70130.1	14.4853	6.35754	1.3401	4.74407	2.09462e-06	5.32153e-05
AT1G70140.1	77.0315	1.36693	0.333752	4.09565	4.20993e-05	0.000755231
AT1G70390.1	5.12379	5.85629	1.54075	3.80093	0.000144155	0.00222717
AT1G70590.1	320.463	1.39308	0.211808	6.5771	4.79722e-11	2.67401e-09
AT1G70700.1	1002.28	0.7698	0.240801	3.19683	0.00138944	0.0150052
AT1G70700.3	671.077	0.904626	0.256311	3.52941	0.000416494	0.00556422
AT1G70700.2	457.48	0.86215	0.290612	2.96667	0.00301046	0.0282036
AT1G70740.1	306.008	2.32894	0.266446	8.74078	2.31509e-18	3.32539e-16
AT1G70740.2	196.056	2.03589	0.246042	8.27455	1.28941e-16	1.51777e-14
AT1G70980.1	362.192	0.774007	0.217245	3.56284	0.000366871	0.00498229
AT1G71080.1	738.328	0.658801	0.203019	3.24502	0.00117444	0.0130785
AT1G71100.1	332.562	0.676006	0.214779	3.14745	0.00164702	0.0172997
AT1G71110.1	198.605	1.30041	0.289162	4.49716	6.88674e-06	0.000153674
AT1G71400.1	75.0635	1.18181	0.346418	3.41152	0.000646028	0.00801071
AT1G71520.1	11.6774	4.57766	1.13728	4.02509	5.69531e-05	0.000985547
AT1G71697.1	214.668	1.25675	0.23125	5.43459	5.49224e-08	1.89922e-06
AT1G71890.1	27.7184	1.91863	0.510494	3.75837	0.000171025	0.00258115
AT1G71950.1	392.532	0.986352	0.300029	3.28752	0.00101075	0.0115855
AT1G72060.1	122.805	1.81975	0.333132	5.46254	4.6938e-08	1.64518e-06
AT1G72120.1	82.199	1.85247	0.449831	4.11814	3.81948e-05	0.00069153
AT1G72175.1	84.1277	1.00158	0.34256	2.92382	0.0034577	0.0315027
AT1G72260.1	318.6	2.02671	0.375771	5.39348	6.91061e-08	2.35207e-06
AT1G72280.1	171.064	1.4501	0.314065	4.61722	3.8892e-06	9.26216e-05
AT1G72360.2	25.0107	2.06774	0.717947	2.88008	0.00397578	0.0350491
AT1G72360.3	10.438	2.64466	0.911614	2.90108	0.0037188	0.0332315
AT1G72360.1	11.9647	3.02556	0.840989	3.59762	0.000321137	0.00443301
AT1G72430.1	515.935	0.840798	0.289709	2.90222	0.0037053	0.0331412
AT1G72450.1	1062.73	1.38621	0.219804	6.30658	2.85265e-10	1.41363e-08
AT1G72450.2	641.783	1.32505	0.236614	5.60004	2.143e-08	8.01789e-07
AT1G72520.1	2951.45	5.23834	0.257298	20.359	3.86055e-92	7.92976e-88
AT1G72680.1	482.684	1.90981	0.404002	4.72723	2.27604e-06	5.72929e-05
AT1G72750.1	740.803	0.590201	0.204049	2.89246	0.00382244	0.033967
AT1G72760.2	5.52013	4.95263	1.49736	3.30758	0.000941069	0.0109302
AT1G72760.3	4.05825	4.49542	1.58105	2.84331	0.00446476	0.0383236
AT1G72790.1	307.617	2.12063	0.356056	5.95589	2.58663e-09	1.11268e-07
AT1G72800.1	71.5363	1.28432	0.450072	2.85359	0.00432288	0.0374179
AT1G72900.1	1146.63	2.19443	0.272915	8.04071	8.93166e-16	9.38418e-14
AT1G72920.1	408.876	1.48479	0.363464	4.08509	4.40597e-05	0.000785939
AT1G72940.1	700.276	1.92803	0.225189	8.56182	1.11098e-17	1.44889e-15
AT1G73030.1	798.678	0.57569	0.20374	2.82562	0.00471899	0.0400126
AT1G73080.1	1341.37	2.71381	0.278567	9.74204	1.99505e-22	4.76503e-20
AT1G73200.1	547.222	0.976055	0.18855	5.17665	2.25904e-07	6.87944e-06
AT1G73210.1	30.6813	1.57152	0.481132	3.26631	0.0010896	0.0122814
AT1G73210.3	30.9479	1.91292	0.461346	4.14638	3.37776e-05	0.000620303
AT1G73480.1	424.095	1.55522	0.346909	4.48306	7.35797e-06	0.000163568
AT1G73510.1	3.17481	5.17724	1.76325	2.93619	0.00332274	0.0304446
AT1G73550.1	24.8025	3.84442	0.653028	5.88706	3.93117e-09	1.63956e-07
AT1G73550.2	15.9052	4.23749	0.901986	4.69796	2.62771e-06	6.54633e-05
AT1G73805.1	683.235	1.86238	0.320462	5.81155	6.18963e-09	2.5151e-07
AT1G73810.1	103.216	2.61779	0.56522	4.63146	3.63105e-06	8.72832e-05
AT1G73880.1	155.681	1.72441	0.411642	4.1891	2.80065e-05	0.000528982
AT1G73920.1	487.001	0.583916	0.202617	2.88187	0.00395322	0.0348727
AT1G73920.2	460.034	0.649254	0.189182	3.43191	0.000599347	0.00753882
AT1G74010.1	152.552	3.09081	0.570981	5.41315	6.19242e-08	2.12524e-06
AT1G74020.1	416.086	0.916996	0.303997	3.01647	0.0025574	0.0247901
AT1G74100.1	1120.38	0.777996	0.239984	3.24186	0.00118751	0.0131671
AT1G74330.2	232.674	2.3053	0.254195	9.06902	1.20095e-19	2.03029e-17
AT1G74330.1	163.705	2.26245	0.323923	6.98454	2.85796e-12	1.8998e-10
AT1G74330.3	211.621	2.24704	0.27497	8.17194	3.03458e-16	3.41544e-14
AT1G74360.1	194.527	1.66669	0.337461	4.93891	7.8559e-07	2.16016e-05
AT1G74380.1	989.54	1.18632	0.221325	5.36006	8.31924e-08	2.76731e-06
AT1G74420.1	16.426	1.91206	0.675617	2.8301	0.00465338	0.0396034
AT1G74430.1	375.099	2.50874	0.280265	8.95132	3.51271e-19	5.70378e-17
AT1G74430.2	100.494	2.80695	0.385266	7.28574	3.19921e-13	2.37233e-11
AT1G74440.1	181.485	1.87591	0.297925	6.29658	3.04278e-10	1.50241e-08
AT1G74440.2	233.411	1.65893	0.303116	5.47291	4.42716e-08	1.55579e-06
AT1G74450.1	1662.32	3.37019	0.341455	9.8701	5.61093e-23	1.43169e-20
AT1G74790.1	351.17	1.10876	0.294512	3.76473	0.000166728	0.00252278
AT1G74950.2	345.419	1.60631	0.281297	5.71035	1.12741e-08	4.41938e-07
AT1G74950.1	567.993	1.48164	0.281203	5.26894	1.37212e-07	4.39341e-06
AT1G75000.1	127.293	1.89891	0.380976	4.98433	6.21769e-07	1.75191e-05
AT1G75020.2	121.419	1.17939	0.295247	3.99459	6.4806e-05	0.00110423
AT1G75020.1	112.061	0.949461	0.269204	3.52692	0.000420426	0.00561311
AT1G75080.1	280.28	0.894875	0.22643	3.9521	7.74684e-05	0.00129362
AT1G75080.2	173.01	0.794858	0.241023	3.29785	0.00097427	0.0112712
AT1G75220.1	653.79	1.27605	0.299978	4.25379	2.10179e-05	0.000410965
AT1G75230.2	106.589	1.42421	0.288974	4.9285	8.28616e-07	2.26936e-05
AT1G75230.1	106.246	1.00965	0.304766	3.31287	0.00092343	0.0107588
AT1G75400.1	360.304	0.598327	0.211675	2.82663	0.00470412	0.0399112
AT1G75660.1	1119.21	0.624842	0.217703	2.87015	0.00410272	0.0359132
AT1G75750.1	1001.65	1.4791	0.352286	4.19858	2.68599e-05	0.000509668
AT1G75750.2	180.912	1.57967	0.403465	3.91526	9.03065e-05	0.00147569
AT1G75830.1	30.4052	8.4274	1.32491	6.36073	2.00795e-10	1.02216e-08
AT1G76010.1	1212.73	0.601505	0.21801	2.75907	0.0057966	0.0473702
AT1G76040.1	133.443	1.13739	0.290569	3.91437	9.06421e-05	0.00148058
AT1G76040.2	138.389	1.28938	0.298002	4.32675	1.51325e-05	0.00030913
AT1G76040.3	118.433	1.42467	0.32214	4.42252	9.75551e-06	0.000209059
AT1G76090.1	343.268	1.78169	0.33039	5.39269	6.94104e-08	2.36047e-06
AT1G76150.1	478.718	0.736925	0.213895	3.44527	0.000570482	0.00724227
AT1G76160.1	2820.1	1.14605	0.226458	5.06077	4.17558e-07	1.21142e-05
AT1G76180.1	2000.52	0.992027	0.238295	4.16302	3.14067e-05	0.000583282
AT1G76180.2	1817.32	0.997892	0.252495	3.95212	7.74604e-05	0.00129362
AT1G76340.1	208.749	0.696809	0.228103	3.0548	0.00225211	0.0223314
AT1G76360.1	392.811	0.880922	0.226805	3.88404	0.000102734	0.00165571
AT1G76490.1	4020.35	1.11604	0.239843	4.6532	3.26819e-06	7.95382e-05
AT1G76520.2	398.918	0.749437	0.26723	2.80447	0.00503995	0.0422371
AT1G76520.1	346.191	0.92181	0.273379	3.37192	0.000746464	0.00905121
AT1G76560.1	135.634	0.859558	0.273298	3.14514	0.0016601	0.017402
AT1G76600.1	505.11	2.43057	0.737293	3.29662	0.000978561	0.0113017
AT1G76640.1	20.0082	4.57822	1.16731	3.92202	8.78111e-05	0.00144122
AT1G76650.2	137.476	4.98924	0.530581	9.40335	5.28535e-21	1.08564e-18
AT1G76650.1	375.819	4.75471	0.415773	11.4358	2.76891e-30	1.53716e-27
AT1G76650.3	347.657	5.02412	0.407582	12.3267	6.50965e-35	5.35872e-32
AT1G76680.1	551.787	0.891446	0.30307	2.94139	0.00326743	0.0300155
AT1G76680.2	367.37	0.781942	0.281507	2.7777	0.0054745	0.0452511
AT1G76700.1	357.211	1.11706	0.21519	5.19101	2.09152e-07	6.39775e-06
AT1G76900.2	215.715	0.768968	0.258911	2.97001	0.00297789	0.0279431
AT1G76900.1	160.044	1.09631	0.251521	4.35874	1.30812e-05	0.000271682
AT1G76930.1	1181.25	3.06195	0.344562	8.8865	6.30629e-19	9.73942e-17
AT1G76930.2	2500.4	3.39481	0.314493	10.7946	3.65182e-27	1.47079e-24
AT1G76965.1	3.07625	5.09488	1.76391	2.8884	0.00387212	0.0342989
AT1G77060.1	916.03	0.834225	0.249932	3.33781	0.000844412	0.0099998
AT1G77120.1	598.027	2.63208	0.944722	2.78609	0.00533476	0.0443459
AT1G77250.1	176.997	1.00177	0.242408	4.13257	3.58735e-05	0.000654842
AT1G77380.1	51.3547	1.74888	0.397025	4.40495	1.0581e-05	0.00022464
AT1G77390.1	42.6718	1.67855	0.477625	3.51437	0.000440792	0.00583947
AT1G77500.1	312.219	1.76158	0.2426	7.26124	3.83551e-13	2.80867e-11
AT1G77640.1	127.54	6.29833	0.538116	11.7044	1.21001e-31	7.31004e-29
AT1G77760.1	1716.62	1.16107	0.237695	4.88472	1.03575e-06	2.79382e-05
AT1G78070.1	649.699	2.05744	0.213241	9.64843	4.99155e-22	1.12884e-19
AT1G78070.2	362.698	2.12466	0.24034	8.84026	9.54978e-19	1.43705e-16
AT1G78070.3	393.925	2.51507	0.237317	10.5979	3.04626e-26	1.09775e-23
AT1G78240.2	457.263	0.61845	0.206361	2.99693	0.00272712	0.0260873
AT1G78240.1	476.22	0.674485	0.207214	3.25501	0.00113388	0.0127027
AT1G78270.1	141.365	1.07399	0.335459	3.20153	0.00136698	0.0148093
AT1G78280.1	881.991	2.2747	0.23322	9.75345	1.78297e-22	4.3341e-20
AT1G78460.1	396.17	0.859314	0.245278	3.50343	0.000459302	0.00604569
AT1G78780.2	17.4269	2.35336	0.809662	2.90659	0.00365389	0.0327956
AT1G78830.1	3701.86	1.9204	0.35528	5.40533	6.46908e-08	2.21463e-06
AT1G78850.1	3229.43	1.97375	0.272034	7.25551	4.00153e-13	2.92503e-11
AT1G79360.1	36.4759	2.19322	0.683856	3.20713	0.00134065	0.014551
AT1G79380.1	986.402	0.886663	0.241884	3.66565	0.000246708	0.00353753
AT1G79530.1	664.987	0.56334	0.189357	2.97502	0.0029297	0.0275928
AT1G79680.1	70.3356	2.629	0.399771	6.57626	4.82437e-11	2.68312e-09
AT1G79700.1	51.1306	1.757	0.404042	4.34856	1.37036e-05	0.000283463
AT1G79700.2	64.9108	1.43755	0.363915	3.95025	7.80701e-05	0.00130215
AT1G79700.3	52.9948	2.00379	0.444793	4.50499	6.63773e-06	0.000148764
AT1G80160.3	108.552	3.47609	0.58616	5.93028	3.02427e-09	1.28578e-07
AT1G80160.1	106.701	3.45831	0.551973	6.26536	3.71974e-10	1.81917e-08
AT1G80160.2	54.2331	2.69368	0.696631	3.86673	0.000110306	0.00176735
AT1G80450.1	78.5021	1.4286	0.384124	3.71911	0.000199926	0.00295331
AT1G80610.1	373.775	1.54709	0.288261	5.36698	8.00672e-08	2.67854e-06
AT1G80820.1	84.7104	3.50918	0.490315	7.157	8.24631e-13	5.80048e-11
AT1G80820.2	69.8069	3.65339	0.619099	5.90114	3.6099e-09	1.51479e-07
AT1G80840.1	1802.21	4.52634	0.700875	6.45813	1.06008e-10	5.69271e-09
AT1G80865.2	202.277	2.14103	0.478056	4.47861	7.51298e-06	0.000166563
AT1G80865.1	221.308	2.1458	0.531847	4.03462	5.46907e-05	0.000950803
AT2G01008.1	350.272	1.12064	0.378911	2.95754	0.00310105	0.0287944
AT2G01023.1	46.3125	1.90397	0.482058	3.94967	7.82586e-05	0.00130371
AT2G01180.4	137.096	3.92079	0.486679	8.05622	7.86914e-16	8.35328e-14
AT2G01180.3	121.224	4.31498	0.514592	8.38525	5.06185e-17	6.15225e-15
AT2G01180.5	149.919	4.20424	0.459511	9.14938	5.72635e-20	1.00963e-17
AT2G01180.1	138.866	3.81686	0.524775	7.27332	3.50766e-13	2.58241e-11
AT2G01180.6	95.2876	4.37676	1.17363	3.72923	0.000192065	0.00285154
AT2G01180.7	111.516	4.16253	0.47858	8.69767	3.38763e-18	4.70159e-16
AT2G01180.8	143.376	4.2605	0.450175	9.4641	2.9611e-21	6.2382e-19
AT2G01180.2	150.506	3.93157	0.431701	9.10714	8.45821e-20	1.45997e-17
AT2G01190.1	419.978	1.48886	0.239615	6.21356	5.17981e-10	2.46572e-08
AT2G01300.1	115.849	3.28226	0.432614	7.58705	3.27278e-14	2.67827e-12
AT2G01450.1	552.25	0.951568	0.207479	4.58634	4.51077e-06	0.000105528
AT2G01450.2	502.44	0.984849	0.206609	4.76674	1.87231e-06	4.80428e-05
AT2G01450.3	503.485	0.970705	0.220826	4.39579	1.1037e-05	0.000233476
AT2G01450.4	464.744	0.991355	0.218671	4.53353	5.80047e-06	0.000131943
AT2G01850.1	1609.29	0.795864	0.251047	3.17017	0.00152348	0.0161846
AT2G02010.1	37.0717	1.3447	0.439155	3.06201	0.00219858	0.0219169
AT2G02100.1	1996.74	0.956214	0.175729	5.44142	5.28581e-08	1.83401e-06
AT2G02220.1	370.951	1.44101	0.283657	5.0801	3.77241e-07	1.10459e-05
AT2G02370.1	54.4034	1.40183	0.37932	3.69565	0.000219325	0.00319168
AT2G02390.1	169.499	1.02264	0.307714	3.32334	0.000889455	0.010425
AT2G02390.3	140.15	1.27989	0.331888	3.8564	0.00011507	0.00183224
AT2G02390.2	104.252	1.03528	0.355634	2.91109	0.00360171	0.0324143
AT2G02390.4	111.699	1.059	0.350281	3.0233	0.00250033	0.0243692
AT2G02710.3	187.426	1.24024	0.37616	3.29709	0.000976906	0.0112915
AT2G02710.4	154.386	1.19921	0.402525	2.97921	0.0028899	0.0273296
AT2G02710.1	268.507	1.44745	0.396827	3.64755	0.000264751	0.0037621
AT2G02710.2	217.337	1.33065	0.35692	3.72816	0.000192882	0.00286057
AT2G02860.2	210.663	1.42311	0.259613	5.48164	4.21397e-08	1.48596e-06
AT2G02860.1	236.993	1.30076	0.25755	5.0505	4.40646e-07	1.27301e-05
AT2G02870.1	165.053	0.750082	0.252565	2.96986	0.00297937	0.0279505
AT2G02930.1	57.3522	4.09605	0.558812	7.32993	2.30271e-13	1.71996e-11
AT2G02990.1	134.902	3.13244	0.473647	6.61345	3.75472e-11	2.1217e-09
AT2G03240.1	761.36	2.35418	0.23752	9.91152	3.70964e-23	9.64531e-21
AT2G03760.1	332.05	1.19558	0.436273	2.74044	0.00613569	0.0495402
AT2G04040.1	238.957	2.70325	0.418279	6.46279	1.02789e-10	5.53428e-09
AT2G04050.1	178.361	4.25197	1.30685	3.25359	0.00113955	0.0127523
AT2G04190.1	8.33652	3.56325	1.19143	2.99075	0.00278296	0.0265153
AT2G04305.1	249.307	0.833978	0.251647	3.31408	0.000919441	0.0107253
AT2G05380.3	3578.75	1.39018	0.261189	5.32248	1.02359e-07	3.36402e-06
AT2G05380.1	3601.67	1.4042	0.269718	5.20618	1.9277e-07	5.95109e-06
AT2G05380.2	1694.73	1.51318	0.279755	5.40897	6.33896e-08	2.1719e-06
AT2G05440.5	215.752	1.88751	0.472824	3.99199	6.5522e-05	0.0011155
AT2G05440.1	205.924	2.06235	0.529355	3.89597	9.7805e-05	0.00158498
AT2G05440.6	187.655	1.99403	0.518583	3.84514	0.000120482	0.00190293
AT2G05440.3	205.1	1.84065	0.529514	3.47611	0.000508738	0.00659081
AT2G05440.4	219.17	1.98165	0.530888	3.7327	0.000189437	0.00281558
AT2G05440.8	194.224	1.95064	0.539031	3.61879	0.00029598	0.00413155
AT2G05440.7	204.765	2.18446	0.513594	4.25329	2.10655e-05	0.000411616
AT2G05540.1	389.755	1.92742	0.365514	5.27317	1.34084e-07	4.31009e-06
AT2G05810.1	254.97	1.2367	0.277591	4.4551	8.38535e-06	0.000182941
AT2G05810.2	164.154	1.31242	0.255951	5.12762	2.93429e-07	8.74046e-06
AT2G05920.1	2846.05	1.05536	0.257805	4.09362	4.24687e-05	0.000760531
AT2G05940.1	919.939	1.41372	0.262905	5.37731	7.56074e-08	2.53968e-06
AT2G06050.1	926.149	1.84771	0.212928	8.67762	4.04147e-18	5.59016e-16
AT2G06050.2	768.896	1.83514	0.192065	9.55476	1.23865e-21	2.70664e-19
AT2G06050.3	587.58	2.01458	0.203084	9.9199	3.41097e-23	8.98244e-21
AT2G06530.1	649.353	1.25628	0.188946	6.64891	2.95281e-11	1.70133e-09
AT2G06530.2	391.46	1.37008	0.23458	5.84056	5.20269e-09	2.1459e-07
AT2G06850.1	1756.53	0.788351	0.205418	3.83778	0.000124149	0.00195559
AT2G06850.2	1035.94	0.789309	0.199006	3.96625	7.3012e-05	0.00122725
AT2G07671.1	94.6316	0.873238	0.283987	3.07492	0.00210557	0.0211727
AT2G07751.1	11.6301	2.15154	0.753198	2.85654	0.00428285	0.0371905
AT2G07689.1	15.0556	2.28901	0.735029	3.11418	0.00184459	0.0190157
AT2G07599.2	13.5957	2.36886	0.815654	2.90425	0.00368135	0.0329851
AT2G07698.1	79.2579	1.51888	0.375776	4.04199	5.29999e-05	0.000925718
AT2G07715.1	106.752	1.59259	0.369026	4.31566	1.5913e-05	0.000322825
AT2G07652.1	4.41759	5.60648	1.73383	3.23358	0.00122249	0.0134895
AT2G07725.1	36.6832	2.38794	0.513747	4.64809	3.35015e-06	8.11963e-05
AT2G07727.1	62.7805	1.35189	0.390872	3.45866	0.000542862	0.0069388
AT2G12400.1	349.174	1.96028	0.260711	7.51898	5.52036e-14	4.42933e-12
AT2G13790.1	877.986	1.17944	0.240062	4.91306	8.96645e-07	2.43618e-05
AT2G13800.2	115.774	1.10556	0.276258	4.00191	6.28336e-05	0.00107643
AT2G13800.3	125.031	1.03061	0.265403	3.88318	0.000103097	0.00166092
AT2G13800.1	120.135	1.29951	0.281664	4.61368	3.95603e-06	9.39952e-05
AT2G13800.4	110.441	1.02247	0.293282	3.4863	0.000489751	0.00638307
AT2G14170.2	209.451	0.657954	0.216796	3.0349	0.00240614	0.0235819
AT2G14290.1	34.6058	3.86289	0.635084	6.08248	1.18335e-09	5.373e-08
AT2G14960.1	17.5572	2.08816	0.719707	2.90141	0.00371493	0.0332056
AT2G15130.2	190.307	1.08677	0.319831	3.39795	0.000678918	0.00836051
AT2G15390.2	168.916	1.08202	0.284074	3.80893	0.000139571	0.00216693
AT2G15390.1	143.202	1.01417	0.304791	3.32743	0.000876521	0.0103117
AT2G15480.1	94.4466	1.54623	0.359077	4.30611	1.66151e-05	0.000334756
AT2G15480.2	44.9576	1.1976	0.425382	2.81536	0.00487231	0.0410751
AT2G15490.2	6.73113	3.19496	1.10186	2.89962	0.00373618	0.0333303
AT2G15490.3	25.5321	4.24805	0.689454	6.16148	7.20682e-10	3.35673e-08
AT2G15490.1	38.4431	3.89223	0.544685	7.14583	8.94554e-13	6.23925e-11
AT2G15880.1	144.42	2.34946	0.353864	6.63945	3.14863e-11	1.80403e-09
AT2G16060.1	119.006	1.9392	0.514045	3.77242	0.000161669	0.00245892
AT2G16586.1	584.98	1.94055	0.351829	5.51561	3.47577e-08	1.24488e-06
AT2G16660.1	576.96	1.24411	0.35393	3.51513	0.000439546	0.00582484
AT2G16660.2	448.185	1.0922	0.314724	3.47033	0.000519812	0.00670678
AT2G17230.1	933.347	1.36312	0.348049	3.91647	8.98552e-05	0.0014689
AT2G17290.2	168.066	1.15056	0.289656	3.97216	7.12248e-05	0.00120164
AT2G17290.1	195.325	1.3584	0.248612	5.46395	4.65661e-08	1.63363e-06
AT2G17440.1	221.732	1.10802	0.220087	5.03446	4.792e-07	1.37664e-05
AT2G17480.1	540.761	2.02789	0.209957	9.65858	4.52108e-22	1.0376e-19
AT2G17500.2	108.843	2.00096	0.451679	4.43004	9.42153e-06	0.000202854
AT2G17500.1	88.1926	2.13802	0.451558	4.73477	2.19308e-06	5.54767e-05
AT2G17500.3	90.9445	1.89459	0.450677	4.20388	2.6238e-05	0.00049925
AT2G17500.4	88.2653	1.78234	0.477451	3.73304	0.00018918	0.00281278
AT2G17520.1	503.389	0.877668	0.212753	4.1253	3.70254e-05	0.000673026
AT2G17660.1	92.321	5.18893	0.537968	9.64543	5.13956e-22	1.15376e-19
AT2G17705.1	179.861	1.92047	0.322713	5.951	2.66512e-09	1.14405e-07
AT2G17720.1	443.63	0.785166	0.25545	3.07365	0.00211455	0.0212339
AT2G17740.1	75.873	2.93312	0.497372	5.89724	3.69626e-09	1.54787e-07
AT2G17840.2	1283.31	3.63479	0.261365	13.907	5.74662e-44	1.07308e-40
AT2G17840.1	1586.51	3.65855	0.282833	12.9354	2.84244e-38	3.43442e-35
AT2G17880.1	185.099	2.0311	0.376497	5.39474	6.86239e-08	2.33953e-06
AT2G18090.2	443.135	1.38398	0.207913	6.65654	2.80357e-11	1.62675e-09
AT2G18090.1	528.453	1.35315	0.183517	7.37342	1.663e-13	1.26749e-11
AT2G18193.1	51.2218	1.91767	0.551601	3.47655	0.000507906	0.00658419
AT2G18680.1	36.4527	2.08983	0.550312	3.79753	0.000146146	0.00225115
AT2G18690.2	181.298	2.43897	0.305036	7.99567	1.28869e-15	1.30396e-13
AT2G18690.1	283.901	2.87922	0.358608	8.02888	9.8365e-16	1.02562e-13
AT2G18700.1	1041.25	1.53982	0.290632	5.2982	1.16952e-07	3.81009e-06
AT2G19190.1	67.3033	2.614	0.547198	4.77706	1.77873e-06	4.56699e-05
AT2G19620.2	78.9652	0.936823	0.306527	3.05625	0.00224125	0.0222452
AT2G19710.1	331.336	1.74663	0.257048	6.79496	1.08343e-11	6.68294e-10
AT2G19800.1	251.924	3.63166	0.393457	9.23014	2.70276e-20	5.04691e-18
AT2G20120.1	200.26	0.91642	0.333554	2.74744	0.00600621	0.0487246
AT2G20120.2	191.175	0.957179	0.282776	3.38493	0.000711963	0.0087048
AT2G20142.1	131.34	2.02736	0.492901	4.11311	3.90366e-05	0.000705526
AT2G20562.1	30.1595	2.97967	0.776271	3.83844	0.000123817	0.00195111
AT2G20825.1	10.9627	2.9752	1.00166	2.97027	0.00297534	0.0279319
AT2G20840.3	63.9353	1.08134	0.373565	2.89466	0.00379575	0.0337664
AT2G20900.4	96.1559	0.892403	0.306863	2.90815	0.00363575	0.0326541
AT2G20900.1	86.6492	0.907653	0.301853	3.00694	0.00263892	0.0254039
AT2G20900.3	116.226	1.04757	0.280137	3.7395	0.000184384	0.00275762
AT2G20900.2	114.811	0.811889	0.284013	2.85863	0.00425475	0.0370269
AT2G20960.3	244.358	1.35294	0.278016	4.86642	1.13639e-06	3.03142e-05
AT2G20960.2	237.369	1.3384	0.265942	5.03268	4.83677e-07	1.3866e-05
AT2G20960.1	317.528	1.42715	0.260364	5.48136	4.22078e-08	1.48708e-06
AT2G20960.4	285.179	1.43437	0.263035	5.45314	4.94878e-08	1.72728e-06
AT2G21120.1	707.588	1.37483	0.204694	6.7165	1.86145e-11	1.10826e-09
AT2G21190.1	466.122	0.828166	0.244054	3.39337	0.000690374	0.00848377
AT2G21500.1	264.783	2.25112	0.261073	8.62255	6.54807e-18	8.79089e-16
AT2G21500.2	239.186	2.56959	0.262159	9.80164	1.10771e-22	2.77475e-20
AT2G21510.3	19.8557	4.58239	0.83513	5.48704	4.08734e-08	1.44503e-06
AT2G21510.2	22.076	5.48901	0.978244	5.61108	2.01063e-08	7.59878e-07
AT2G21510.4	17.2867	4.72155	0.930298	5.07531	3.86864e-07	1.12795e-05
AT2G21510.1	25.6882	4.46491	0.734664	6.07749	1.22075e-09	5.52361e-08
AT2G21510.5	20.5423	3.91392	0.7353	5.3229	1.02129e-07	3.35912e-06
AT2G21580.2	380.65	0.707061	0.233981	3.02187	0.00251217	0.0244613
AT2G21620.1	655.531	1.17285	0.300635	3.90122	9.57072e-05	0.00155651
AT2G21620.2	362.818	0.976447	0.2966	3.29214	0.000994282	0.0114324
AT2G21640.1	103.889	1.85889	0.619397	3.00113	0.00268979	0.0257995
AT2G22300.3	285.892	1.00421	0.230417	4.35823	1.31117e-05	0.000272042
AT2G22300.2	316.701	1.2511	0.241435	5.18192	2.19613e-07	6.69281e-06
AT2G22300.1	315.839	1.09029	0.230782	4.72432	2.30883e-06	5.80473e-05
AT2G22330.2	883.407	0.72423	0.221536	3.26913	0.00107881	0.0121888
AT2G22330.1	910.467	0.739736	0.231659	3.19321	0.00140702	0.0151592
AT2G22470.1	536.93	4.87675	0.388029	12.568	3.16591e-36	3.09664e-33
AT2G22500.1	2701.8	2.50426	0.34867	7.18231	6.85412e-13	4.87997e-11
AT2G22760.1	8.23448	3.52458	1.08211	3.25713	0.00112544	0.0126219
AT2G22760.2	4.22051	5.58687	1.91514	2.91721	0.00353178	0.0319663
AT2G22790.1	35.6414	1.49079	0.435652	3.42197	0.0006217	0.00777002
AT2G22870.1	351.014	1.23622	0.223168	5.53941	3.03499e-08	1.09948e-06
AT2G22880.1	31.3669	4.36226	0.752708	5.79543	6.81478e-09	2.75549e-07
AT2G23100.1	118.408	3.96704	1.22227	3.24564	0.00117189	0.0130608
AT2G23110.1	4.37492	5.64298	1.72217	3.27667	0.00105037	0.0119324
AT2G23120.1	2798.83	2.02053	0.344874	5.85876	4.66348e-09	1.93515e-07
AT2G23130.1	375.309	1.22243	0.400021	3.0559	0.00224386	0.0222657
AT2G23150.1	201.058	1.86943	0.451971	4.13618	3.53142e-05	0.000646498
AT2G23170.1	154.839	1.99796	0.391816	5.09923	3.41041e-07	1.00576e-05
AT2G23290.1	228.53	1.24724	0.374392	3.33138	0.000864164	0.0101926
AT2G23310.1	212.156	0.933278	0.326291	2.86026	0.00423295	0.0368652
AT2G23310.2	164.481	0.772567	0.243664	3.17063	0.00152111	0.0161637
AT2G23320.1	803.817	2.50916	0.3273	7.66624	1.77111e-14	1.51266e-12
AT2G23320.2	457.076	2.52169	0.327119	7.70877	1.27038e-14	1.11753e-12
AT2G23450.1	207.058	1.15097	0.251757	4.57175	4.83662e-06	0.000112447
AT2G23450.2	220.894	1.2001	0.260769	4.60216	4.18129e-06	9.87192e-05
AT2G23680.2	113.639	1.35075	0.412828	3.27193	0.00106814	0.0120949
AT2G23810.1	2245.75	2.72319	0.344256	7.91038	2.56601e-15	2.47451e-13
AT2G24100.1	333.508	1.83529	0.253047	7.25278	4.08317e-13	2.97412e-11
AT2G24130.1	3.8116	5.42867	1.72074	3.15485	0.00160582	0.0169324
AT2G24180.1	909.597	0.600611	0.190574	3.15158	0.00162387	0.0170965
AT2G24260.1	67.7772	1.29554	0.422242	3.06824	0.00215323	0.0215351
AT2G24330.1	336.275	0.812812	0.255933	3.17587	0.00149385	0.0159193
AT2G24600.4	655.23	3.68042	0.344962	10.669	1.42091e-26	5.35528e-24
AT2G24600.2	494.177	3.51602	0.313148	11.228	2.97161e-29	1.48874e-26
AT2G24600.3	554.4	3.60723	0.311794	11.5693	5.89932e-31	3.31986e-28
AT2G24600.1	431.2	3.42422	0.260454	13.1471	1.76758e-39	2.47296e-36
AT2G24610.1	12.4361	3.81768	0.946006	4.03558	5.44681e-05	0.000947334
AT2G24610.2	11.5189	2.59598	0.779828	3.32892	0.000871842	0.0102684
AT2G24850.1	430.534	2.4324	0.463468	5.24825	1.53549e-07	4.8635e-06
AT2G25090.1	19.5499	2.81701	0.634678	4.43848	9.05959e-06	0.0001964
AT2G25250.1	703.444	1.74779	0.299901	5.8279	5.6128e-09	2.30579e-07
AT2G25450.1	6734.13	1.02804	0.249022	4.1283	3.65455e-05	0.000665481
AT2G25460.2	356.608	4.80509	0.309375	15.5316	2.11923e-54	6.21858e-51
AT2G25460.1	117.548	5.91292	0.525974	11.2418	2.54013e-29	1.28829e-26
AT2G25470.2	5.5884	4.02985	1.41574	2.84646	0.00442078	0.0380097
AT2G25470.3	7.52403	4.47909	1.3102	3.41863	0.000629381	0.00784693
AT2G25490.1	1867.56	0.860672	0.290576	2.96195	0.00305696	0.0285027
AT2G25690.2	59.801	1.11596	0.338876	3.29312	0.00099081	0.0114079
AT2G25735.1	284.485	2.39564	0.385728	6.2107	5.27503e-10	2.50235e-08
AT2G25800.1	725.036	0.692718	0.228614	3.03007	0.00244495	0.0239088
AT2G25910.1	463.169	0.803539	0.213477	3.76406	0.000167178	0.00252866
AT2G25910.2	284.106	0.908024	0.277999	3.26628	0.0010897	0.0122814
AT2G26020.1	52.6377	4.70199	1.59072	2.95589	0.00311763	0.0288914
AT2G26190.2	634.491	1.90665	0.250383	7.61495	2.63799e-14	2.18051e-12
AT2G26190.1	806.514	1.8631	0.230327	8.08891	6.02025e-16	6.43207e-14
AT2G26190.3	756.41	1.77667	0.262382	6.77131	1.27619e-11	7.82497e-10
AT2G26530.1	596.422	2.19635	0.295403	7.43508	1.04505e-13	8.14642e-12
AT2G26530.2	371.847	2.20739	0.323712	6.81899	9.16859e-12	5.69826e-10
AT2G26560.1	920.076	1.97135	0.286717	6.8756	6.17284e-12	3.94623e-10
AT2G26650.1	154.751	0.900762	0.261456	3.44517	0.000570697	0.00724275
AT2G26650.2	106.845	0.905837	0.313484	2.88958	0.00385751	0.0341973
AT2G27080.2	602.823	5.47369	0.416393	13.1455	1.80592e-39	2.47296e-36
AT2G27080.1	721.725	5.53315	0.418048	13.2357	5.46058e-40	8.62793e-37
AT2G27260.1	305.903	1.95904	0.465446	4.20896	2.56548e-05	0.00048838
AT2G27310.1	360.98	2.35684	0.290581	8.11077	5.03015e-16	5.40952e-14
AT2G27389.1	46.8449	2.95867	0.610136	4.84919	1.23964e-06	3.27285e-05
AT2G27390.1	4.44512	5.63688	1.59081	3.54341	0.000394993	0.00531326
AT2G27500.1	379.624	2.84714	0.260103	10.9462	6.93066e-28	2.99704e-25
AT2G27500.3	296.497	2.3592	0.261874	9.00892	2.08086e-19	3.46089e-17
AT2G27500.2	285.44	2.56035	0.305905	8.36975	5.77405e-17	6.97658e-15
AT2G27510.1	318.409	0.739871	0.237234	3.11873	0.0018163	0.0187948
AT2G27690.1	377.477	6.42775	1.21067	5.30927	1.10067e-07	3.60006e-06
AT2G28110.1	53.6882	1.80299	0.447821	4.02613	5.67027e-05	0.000982042
AT2G28120.1	237.018	2.57508	0.408823	6.29876	3.00033e-10	1.48323e-08
AT2G28130.1	144.239	1.08089	0.372663	2.90044	0.00372643	0.033265
AT2G28400.1	169.537	1.74138	0.432382	4.02742	5.63934e-05	0.00097751
AT2G28450.1	253.647	0.781018	0.221577	3.52482	0.000423776	0.00565048
AT2G28500.1	86.0594	2.17442	0.337499	6.44276	1.17318e-10	6.23484e-09
AT2G28570.2	17.4629	1.90671	0.67889	2.80857	0.00497618	0.0418417
AT2G28570.1	57.91	1.66074	0.485148	3.42317	0.000618964	0.00774262
AT2G28830.1	89.0173	0.997243	0.346425	2.87867	0.00399356	0.0351757
AT2G29110.2	12.0624	3.78877	1.20317	3.149	0.0016383	0.0172263
AT2G29340.2	266.693	0.96827	0.305021	3.17444	0.00150128	0.0159861
AT2G29340.3	153.328	0.973284	0.324817	2.9964	0.00273183	0.0261113
AT2G29350.2	297.555	3.34437	0.488353	6.84826	7.47558e-12	4.71743e-10
AT2G29350.1	431.786	3.15122	0.886308	3.55544	0.000377345	0.00510092
AT2G29350.3	299.626	2.96206	0.960556	3.08369	0.00204447	0.0206666
AT2G29400.1	1151.07	0.633341	0.193794	3.26812	0.00108265	0.0122255
AT2G29460.1	193.48	3.00677	0.436323	6.89116	5.53401e-12	3.5802e-10
AT2G29510.1	1026.31	0.634132	0.203519	3.11584	0.00183421	0.0189325
AT2G29720.1	275.76	0.891234	0.281238	3.16897	0.0015298	0.0162308
AT2G30020.1	1424.04	2.72381	0.31109	8.75568	2.02869e-18	2.93452e-16
AT2G30040.1	584.565	2.56462	0.24138	10.6248	2.28429e-26	8.45416e-24
AT2G30140.1	318.857	1.2635	0.375407	3.36568	0.000763563	0.00921502
AT2G30140.2	246.375	1.24733	0.370786	3.36401	0.000768196	0.00925734
AT2G30250.1	397.299	1.25616	0.23267	5.3989	6.70519e-08	2.28784e-06
AT2G30270.1	230.232	0.864126	0.23267	3.71396	0.000204042	0.00300009
AT2G30360.1	92.6941	1.90965	0.334945	5.70138	1.18839e-08	4.62751e-07
AT2G30440.1	2024.4	0.602212	0.187387	3.21374	0.00131019	0.0142807
AT2G30500.1	351.069	1.378	0.250444	5.50225	3.74984e-08	1.3349e-06
AT2G30500.2	343.087	1.51035	0.242984	6.21583	5.10544e-10	2.4388e-08
AT2G30500.3	310.488	1.50787	0.244659	6.16317	7.13042e-10	3.32869e-08
AT2G30600.4	132.702	1.69114	0.314337	5.38002	7.44778e-08	2.50789e-06
AT2G30600.5	141.341	1.39783	0.339318	4.11951	3.79672e-05	0.000688319
AT2G30600.1	128.036	1.38603	0.279895	4.95196	7.347e-07	2.03521e-05
AT2G30600.3	135.362	1.55408	0.35788	4.34246	1.40895e-05	0.000290714
AT2G30600.6	89.4438	1.40907	0.35095	4.015	5.94457e-05	0.00102523
AT2G30600.2	126.273	1.65771	0.314175	5.27638	1.31762e-07	4.25208e-06
AT2G30720.1	332.84	1.10194	0.204362	5.39208	6.9645e-08	2.36649e-06
AT2G30750.1	329.378	1.40603	0.452941	3.10422	0.00190782	0.0195451
AT2G30770.1	107.697	2.00449	0.592334	3.38405	0.000714242	0.00872748
AT2G30930.1	571.742	1.61508	0.233842	6.90671	4.96006e-12	3.23435e-10
AT2G30990.2	102.71	1.0746	0.313114	3.43197	0.000599212	0.00753882
AT2G30990.5	99.923	1.25877	0.303366	4.14934	3.33428e-05	0.00061369
AT2G30990.4	118.061	1.27549	0.296861	4.29659	1.73448e-05	0.000347581
AT2G30990.3	102.648	0.980125	0.304692	3.21678	0.00129639	0.0141528
AT2G30990.1	94.1359	1.0665	0.296293	3.59949	0.000318848	0.00440733
AT2G31010.2	156.081	1.2091	0.305306	3.96031	7.48529e-05	0.00125307
AT2G31010.1	148.002	1.32637	0.270816	4.89767	9.69811e-07	2.6245e-05
AT2G31090.1	180.313	1.67333	0.396617	4.219	2.45387e-05	0.000469603
AT2G31141.2	214.204	1.55644	0.469234	3.31699	0.000909944	0.0106379
AT2G31420.1	5.04877	5.84671	1.84515	3.16869	0.00153126	0.0162421
AT2G31680.1	198.946	1.08316	0.252031	4.29771	1.72571e-05	0.000346383
AT2G31800.1	897.94	0.889281	0.191381	4.64665	3.37361e-06	8.17166e-05
AT2G31810.1	551.192	0.851131	0.184021	4.62519	3.74258e-06	8.95452e-05
AT2G31810.3	420.3	0.695802	0.209934	3.31438	0.000918472	0.0107192
AT2G31810.2	366.705	0.81927	0.212971	3.84687	0.000119637	0.00189114
AT2G31820.1	731.341	0.759602	0.183424	4.14123	3.45447e-05	0.000633823
AT2G31865.3	103.9	2.4577	0.439475	5.59236	2.24e-08	8.33529e-07
AT2G31865.1	115.603	1.72281	0.349592	4.92804	8.30566e-07	2.27318e-05
AT2G31865.2	71.9307	2.31269	0.438801	5.27049	1.36064e-07	4.37031e-06
AT2G31880.1	3070.08	1.97653	0.296948	6.65614	2.81104e-11	1.62831e-09
AT2G31945.1	36.6226	2.49777	0.586593	4.25809	2.0618e-05	0.000403915
AT2G32020.1	24.9444	2.48666	0.684608	3.63224	0.000280973	0.00395026
AT2G32030.1	66.5571	2.20741	0.520932	4.23742	2.26105e-05	0.000437936
AT2G32130.1	16.1309	3.9555	0.939173	4.21168	2.53479e-05	0.00048321
AT2G32140.1	145.972	3.14994	0.522714	6.02612	1.67944e-09	7.39474e-08
AT2G32150.1	311.872	2.49561	0.245594	10.1615	2.94377e-24	8.70023e-22
AT2G32150.2	198.059	2.42125	0.2778	8.71579	2.88725e-18	4.06457e-16
AT2G32150.3	184.287	2.81954	0.304305	9.26551	1.94142e-20	3.69239e-18
AT2G32190.2	22.1686	1.95899	0.680669	2.87804	0.0040016	0.0352134
AT2G32190.1	41.7908	4.10101	0.64168	6.39105	1.64751e-10	8.56161e-09
AT2G32200.2	23.3937	3.36602	0.736543	4.57003	4.87653e-06	0.00011331
AT2G32200.1	24.3154	4.38638	0.741055	5.9191	3.23705e-09	1.36531e-07
AT2G32210.3	25.2818	3.47256	0.712999	4.87035	1.11402e-06	2.98531e-05
AT2G32210.2	32.4136	3.04525	0.683027	4.45846	8.25489e-06	0.000180382
AT2G32210.1	94.2779	4.62574	1.10149	4.19952	2.6748e-05	0.000508249
AT2G32660.2	29.0799	4.10256	0.682111	6.0145	1.8044e-09	7.90261e-08
AT2G32660.1	29.1722	3.82478	0.666129	5.7418	9.36734e-09	3.71448e-07
AT2G32800.1	554.135	1.50113	0.282142	5.32048	1.03492e-07	3.39851e-06
AT2G32930.2	92.3903	1.61405	0.321102	5.02661	4.99237e-07	1.42921e-05
AT2G32930.3	75.118	1.69473	0.35143	4.82238	1.41856e-06	3.70242e-05
AT2G32930.1	58.2584	1.56108	0.361029	4.32398	1.53239e-05	0.000311845
AT2G33110.2	35.0177	1.57125	0.521949	3.01036	0.00260939	0.0251989
AT2G33120.1	552.206	0.662572	0.230867	2.86993	0.00410561	0.0359162
AT2G33150.1	3825.59	1.01863	0.26909	3.78547	0.000153419	0.00235085
AT2G33340.1	775.627	0.736069	0.203642	3.61453	0.00030089	0.00419439
AT2G33340.3	580.261	0.639919	0.202712	3.1568	0.00159513	0.0168326
AT2G33340.2	534.613	0.679395	0.206573	3.28889	0.00100583	0.0115388
AT2G33510.2	65.7302	1.02185	0.337607	3.02676	0.00247193	0.0241152
AT2G33570.1	384.568	0.708831	0.227261	3.11901	0.00181461	0.018782
AT2G33580.1	632.624	2.79565	0.336	8.32039	8.76736e-17	1.05313e-14
AT2G33590.1	530.025	1.31232	0.37866	3.46568	0.000528884	0.00679821
AT2G33630.1	627.058	0.550459	0.199551	2.75848	0.00580703	0.0474177
AT2G33710.1	28.0989	2.52896	0.695249	3.63749	0.00027531	0.00388707
AT2G33830.1	93.4758	1.27454	0.334224	3.81344	0.000137044	0.00213255
AT2G33830.2	1421.56	1.72561	0.267852	6.44242	1.17586e-10	6.24104e-09
AT2G34070.1	270.397	1.3953	0.233095	5.98597	2.15108e-09	9.35115e-08
AT2G34070.2	198.054	1.42115	0.25475	5.57861	2.42444e-08	8.97284e-07
AT2G34090.1	92.4144	0.89443	0.307549	2.90826	0.0036345	0.0326541
AT2G34300.3	195.914	0.710709	0.256175	2.7743	0.00553199	0.0455958
AT2G34355.2	83.9212	1.86278	0.382681	4.86772	1.12894e-06	3.01743e-05
AT2G34355.1	100.808	2.00927	0.362516	5.54258	2.98046e-08	1.08163e-06
AT2G34480.2	3182.82	0.710583	0.254234	2.795	0.00518997	0.0433175
AT2G34480.1	3243.02	0.715376	0.250199	2.85923	0.00424673	0.0369697
AT2G34500.1	80.6146	3.32361	0.536491	6.19509	5.82521e-10	2.7538e-08
AT2G34510.2	947.045	1.44908	0.24915	5.81607	6.02457e-09	2.46264e-07
AT2G34510.1	850.881	1.52135	0.273323	5.56611	2.60486e-08	9.57158e-07
AT2G34600.1	413.405	5.40763	0.348104	15.5345	2.02614e-54	6.21858e-51
AT2G34770.1	700.956	0.983149	0.212302	4.6309	3.64072e-06	8.74134e-05
AT2G34930.1	701.851	2.80732	0.259169	10.832	2.42783e-27	9.87503e-25
AT2G35290.1	225.459	5.30693	1.19537	4.43959	9.01322e-06	0.000195601
AT2G35640.1	26.1423	2.03886	0.70984	2.87228	0.00407526	0.0357116
AT2G35650.1	124.946	0.956965	0.280296	3.41413	0.000639861	0.00796067
AT2G35650.2	104.567	1.04817	0.281679	3.72114	0.000198322	0.00293384
AT2G35650.3	116.869	1.10946	0.304309	3.64585	0.000266512	0.00378189
AT2G35650.4	112.488	1.05235	0.287011	3.66657	0.000245823	0.00352607
AT2G35658.1	30.7132	4.72081	0.733154	6.43904	1.20232e-10	6.35681e-09
AT2G35658.2	9.64393	4.25359	1.11618	3.81085	0.000138492	0.0021527
AT2G35710.4	81.7118	4.79549	0.556811	8.61241	7.15421e-18	9.56411e-16
AT2G35710.1	87.1043	4.42998	1.09575	4.04286	5.28029e-05	0.000923161
AT2G35710.2	66.4669	4.84563	0.568319	8.52626	1.51161e-17	1.95278e-15
AT2G35710.3	11.2007	2.98158	0.860869	3.46345	0.000533287	0.0068441
AT2G35730.1	9.22414	6.71367	1.43972	4.66318	3.11361e-06	7.60918e-05
AT2G35730.2	7.14363	6.34683	1.51928	4.17753	2.94696e-05	0.000551797
AT2G35880.2	302.52	0.917515	0.271381	3.38091	0.000722452	0.00880945
AT2G35880.1	381.715	0.97726	0.260176	3.75615	0.000172544	0.00260025
AT2G35880.3	300.754	0.908278	0.258758	3.51015	0.000447862	0.00591405
AT2G35930.1	1236.22	4.15052	0.318326	13.0386	7.38211e-39	9.47701e-36
AT2G35935.1	51.0614	4.58436	0.595849	7.69384	1.42787e-14	1.23751e-12
AT2G35980.1	83.4748	3.09297	0.555696	5.56594	2.60743e-08	9.57246e-07
AT2G36080.1	62.8346	1.75476	0.410961	4.2699	1.95559e-05	0.000386238
AT2G36080.2	21.2619	1.79725	0.641683	2.80084	0.00509705	0.0426547
AT2G36120.1	1799.86	1.32168	0.274311	4.81818	1.44875e-06	3.77879e-05
AT2G36220.1	437.726	2.80915	0.451996	6.21499	5.13282e-10	2.44619e-08
AT2G36300.1	241.296	0.905049	0.307105	2.94704	0.00320833	0.0296116
AT2G36380.1	715.144	0.561918	0.180909	3.10608	0.00189585	0.0194562
AT2G36420.1	291.149	0.799609	0.250646	3.19019	0.00142177	0.015294
AT2G36640.1	3.967	5.47931	1.97665	2.77201	0.00557108	0.0458373
AT2G36650.1	72.1624	2.39516	0.558548	4.28818	1.80139e-05	0.000359238
AT2G36780.1	189.804	2.08033	0.520029	4.00041	6.32337e-05	0.00108193
AT2G36985.1	7.30508	3.39458	1.18164	2.87277	0.00406888	0.0356709
AT2G37025.1	28.6645	1.34247	0.452923	2.96401	0.00303659	0.0283707
AT2G37025.3	27.6418	1.70389	0.483388	3.52489	0.000423652	0.00565048
AT2G37110.1	1195.85	1.47771	0.34716	4.25657	2.07583e-05	0.000406469
AT2G37130.1	544.18	2.4629	0.366355	6.72272	1.78366e-11	1.06504e-09
AT2G37130.2	399.848	2.5738	0.326362	7.88635	3.11163e-15	2.959e-13
AT2G37170.2	473.695	0.80073	0.280942	2.85016	0.00436968	0.0377441
AT2G37170.1	486.218	0.789585	0.273676	2.88511	0.00391275	0.0345677
AT2G37180.1	428.455	1.37287	0.352738	3.89203	9.94074e-05	0.00160778
AT2G37330.1	89.8353	0.975232	0.350259	2.78432	0.00536403	0.0445261
AT2G37340.2	153.48	0.69876	0.247223	2.82644	0.0047069	0.0399266
AT2G37410.1	600.367	0.645086	0.2349	2.74622	0.00602862	0.0488388
AT2G37430.1	24.1024	2.44788	0.7135	3.43081	0.000601788	0.00755333
AT2G37550.1	577.151	0.762631	0.196677	3.87758	0.000105501	0.00169566
AT2G37550.2	364.403	0.732762	0.209623	3.49561	0.000472977	0.00619788
AT2G37750.1	35.9379	2.50381	0.710592	3.52355	0.000425799	0.00567194
AT2G37760.2	110.212	1.09241	0.328961	3.32078	0.000897647	0.010512
AT2G37760.6	94.1722	1.06746	0.365167	2.9232	0.0034645	0.0315367
AT2G37770.2	262.345	2.92723	0.463811	6.31125	2.76786e-10	1.37994e-08
AT2G37770.1	144.024	2.72601	0.502874	5.42087	5.93103e-08	2.04235e-06
AT2G37870.1	104.045	3.60512	1.12256	3.21152	0.00132037	0.0143649
AT2G37940.2	640.399	1.90126	0.20544	9.25458	2.15073e-20	4.05294e-18
AT2G37940.1	799.218	1.78774	0.235567	7.58912	3.22088e-14	2.64105e-12
AT2G37970.1	962.155	1.31118	0.243221	5.39089	7.01092e-08	2.37637e-06
AT2G37975.1	189.392	1.11729	0.283915	3.93532	8.30875e-05	0.00137302
AT2G38240.1	247.743	4.64904	1.4521	3.20159	0.0013667	0.0148093
AT2G38250.1	69.1223	2.42549	0.47455	5.11113	3.20231e-07	9.46431e-06
AT2G38290.1	201.257	1.28489	0.347489	3.69764	0.00021761	0.00317006
AT2G38290.2	153.754	1.14002	0.393546	2.89679	0.00377002	0.0335811
AT2G38310.1	562.495	0.951337	0.309313	3.07565	0.00210045	0.0211388
AT2G38340.1	15.957	7.49368	1.38705	5.40259	6.56871e-08	2.245e-06
AT2G38380.1	496.787	1.54202	0.398294	3.87155	0.000108144	0.00173542
AT2G38400.1	269.348	2.23642	0.41979	5.32747	9.95914e-08	3.28356e-06
AT2G38400.2	187.622	1.99668	0.385731	5.17636	2.26263e-07	6.88526e-06
AT2G38470.1	2939.74	3.03497	0.230771	13.1514	1.66967e-39	2.4497e-36
AT2G38490.1	4.79986	4.74889	1.56015	3.04386	0.00233564	0.0230042
AT2G38530.1	1227.28	3.90489	0.749985	5.20662	1.92307e-07	5.94891e-06
AT2G38870.1	796.712	1.12651	0.278574	4.04385	5.25803e-05	0.000919954
AT2G39030.1	784.996	3.05063	0.322223	9.46746	2.86719e-21	6.0715e-19
AT2G39110.2	12.1625	2.77553	0.903172	3.07309	0.00211857	0.0212639
AT2G39110.1	15.8304	2.41717	0.774663	3.12029	0.00180673	0.0187194
AT2G39200.1	149.673	3.8759	0.448622	8.63957	5.64267e-18	7.65038e-16
AT2G39210.1	503.478	1.49918	0.343363	4.36618	1.26439e-05	0.000263667
AT2G39420.1	530.149	1.12698	0.272632	4.13371	3.56948e-05	0.000652303
AT2G39518.1	84.8269	3.67943	0.479007	7.68137	1.57401e-14	1.35845e-12
AT2G39530.1	11.6263	7.01296	1.42023	4.93792	7.89606e-07	2.1683e-05
AT2G39570.1	1371.77	0.743146	0.18496	4.01787	5.87263e-05	0.0010141
AT2G39650.2	102.016	2.27154	0.37149	6.11467	9.67592e-10	4.44119e-08
AT2G39650.1	144.951	2.5438	0.394798	6.44331	1.16898e-10	6.22055e-09
AT2G39660.1	383.64	1.56153	0.275823	5.66135	1.50186e-08	5.78779e-07
AT2G39710.1	171.007	1.23589	0.334179	3.69831	0.000217043	0.00316294
AT2G40000.1	4849.68	2.16463	0.353543	6.12266	9.20257e-10	4.23824e-08
AT2G40095.3	13.8202	2.37465	0.73833	3.21624	0.00129883	0.0141757
AT2G40095.2	34.3547	1.83979	0.484518	3.79716	0.000146366	0.00225369
AT2G40095.1	55.8621	2.05431	0.408147	5.03325	4.82238e-07	1.38344e-05
AT2G40140.1	1055.71	2.02487	0.342272	5.91595	3.29956e-09	1.39025e-07
AT2G40140.2	927.6	2.03226	0.372045	5.46239	4.69755e-08	1.64518e-06
AT2G40270.2	356.653	1.0925	0.254256	4.29687	1.73229e-05	0.000347312
AT2G40270.1	476.039	1.0157	0.238024	4.26721	1.97935e-05	0.000390181
AT2G40380.1	267.181	1.10142	0.37072	2.97103	0.00296804	0.0279016
AT2G41010.1	765.797	3.16655	0.365483	8.66401	4.55472e-18	6.23708e-16
AT2G41100.3	863.307	2.17645	0.230876	9.42696	4.22148e-21	8.75872e-19
AT2G41100.5	387.344	1.95894	0.250622	7.81632	5.43882e-15	5.05503e-13
AT2G41100.6	852.559	2.13251	0.262667	8.11867	4.71323e-16	5.082e-14
AT2G41100.4	1024.96	2.29722	0.234148	9.81098	1.00981e-22	2.56074e-20
AT2G41100.7	846.736	2.17059	0.245832	8.82959	1.05057e-18	1.56371e-16
AT2G41100.1	1292.79	2.33156	0.284758	8.18784	2.65956e-16	3.00985e-14
AT2G41100.2	732.887	1.96349	0.251151	7.81799	5.36739e-15	4.99995e-13
AT2G41110.1	608.361	1.54817	0.177501	8.72204	2.73245e-18	3.88415e-16
AT2G41110.2	214.216	1.68043	0.292807	5.73905	9.52084e-09	3.75721e-07
AT2G41230.1	23.2953	3.80719	0.828324	4.59626	4.30151e-06	0.000101265
AT2G41260.2	5.32961	5.91859	1.63801	3.61328	0.000302353	0.00421335
AT2G41260.1	3.71387	5.39589	1.74273	3.09623	0.00195996	0.0199646
AT2G41380.1	103.661	2.36788	0.416643	5.68323	1.32172e-08	5.11758e-07
AT2G41410.1	1791.35	1.29618	0.329785	3.93038	8.48122e-05	0.00139814
AT2G41420.1	896.163	1.25077	0.247485	5.05394	4.32792e-07	1.2512e-05
AT2G41430.2	2680.89	1.29763	0.204095	6.35797	2.04433e-10	1.03811e-08
AT2G41430.3	1872.57	1.19534	0.225413	5.30287	1.13995e-07	3.71965e-06
AT2G41430.1	1626.82	1.25641	0.163155	7.70075	1.35265e-14	1.1823e-12
AT2G41430.5	1620.49	1.30854	0.160559	8.14988	3.64294e-16	4.04474e-14
AT2G41430.4	1772.4	1.12681	0.184154	6.11886	9.42463e-10	4.33565e-08
AT2G41475.1	450.863	0.592053	0.215437	2.74815	0.00599328	0.0486479
AT2G41640.1	279.524	3.48804	0.363499	9.59574	8.33134e-22	1.84011e-19
AT2G41640.3	238.888	3.559	0.374129	9.51278	1.85635e-21	3.97191e-19
AT2G41640.2	277.837	2.58255	0.305451	8.45487	2.794e-17	3.4994e-15
AT2G41800.1	26.896	2.82375	0.71013	3.97639	6.99707e-05	0.00118242
AT2G41890.1	305.784	0.900755	0.215185	4.18596	2.83966e-05	0.000533894
AT2G42010.2	171.824	0.681263	0.23305	2.92325	0.00346397	0.0315367
AT2G42010.1	210.829	0.682125	0.229617	2.97072	0.00297106	0.0279083
AT2G42040.1	199.362	0.953587	0.271793	3.5085	0.00045064	0.00594692
AT2G42360.1	18.2638	3.70664	0.72387	5.12058	3.04598e-07	9.02829e-06
AT2G42560.1	25.2514	7.18159	2.30433	3.11657	0.00182968	0.0189095
AT2G42580.1	829.892	1.221	0.2592	4.71066	2.46921e-06	6.18523e-05
AT2G42760.1	374.749	2.09116	0.3894	5.37021	7.86464e-08	2.63745e-06
AT2G42790.1	677.573	1.30315	0.258375	5.04363	4.56782e-07	1.31742e-05
AT2G42890.3	107.585	0.975977	0.294799	3.31065	0.000930805	0.0108293
AT2G42890.2	103.094	0.875657	0.310638	2.8189	0.00481888	0.0406915
AT2G43150.1	1861.41	1.12595	0.24331	4.62764	3.69856e-06	8.86468e-05
AT2G43160.1	442.785	0.649715	0.220479	2.94683	0.00321054	0.0296254
AT2G43160.3	457.184	0.734852	0.241729	3.03998	0.00236595	0.0232469
AT2G43290.1	714.225	1.19368	0.292631	4.07912	4.52067e-05	0.000803741
AT2G43320.1	103.833	1.34989	0.278694	4.84365	1.27477e-06	3.35268e-05
AT2G43320.2	71.1723	1.27477	0.310749	4.10226	4.09136e-05	0.000736534
AT2G43430.2	95.8472	0.809992	0.275536	2.9397	0.00328531	0.030173
AT2G43510.1	887.298	2.22922	0.3563	6.25657	3.9354e-10	1.91552e-08
AT2G43570.1	633.676	2.11431	0.423876	4.98804	6.09943e-07	1.72214e-05
AT2G43590.1	1264.85	2.11476	0.403239	5.24443	1.56767e-07	4.94633e-06
AT2G43620.1	250.384	3.36514	0.931744	3.61166	0.000304243	0.00423394
AT2G43820.1	1289.42	1.78199	0.410489	4.34114	1.41748e-05	0.000292327
AT2G44070.1	9.38359	5.74661	1.39433	4.12142	3.76547e-05	0.000683256
AT2G44080.1	126.496	1.69776	0.401885	4.22449	2.39486e-05	0.000459736
AT2G44370.1	54.7592	3.55276	0.555947	6.39046	1.65384e-10	8.57848e-09
AT2G44380.1	27.2631	2.08177	0.627303	3.3186	0.00090471	0.0105831
AT2G44450.2	42.7677	1.35771	0.468739	2.89651	0.00377338	0.0336037
AT2G44480.3	17.1872	3.45044	0.866687	3.98118	6.85727e-05	0.00116023
AT2G44480.4	15.7854	3.13884	0.782819	4.00966	6.08061e-05	0.00104387
AT2G44480.1	13.5992	3.03378	1.00419	3.02112	0.00251838	0.0244986
AT2G44480.2	10.1557	4.31455	1.12706	3.82815	0.000129107	0.00202283
AT2G44480.5	12.9798	3.40571	0.8946	3.80696	0.000140685	0.00218175
AT2G44500.1	618.919	3.45985	0.278839	12.4081	2.3631e-35	2.11041e-32
AT2G44500.2	484.072	3.34827	0.261102	12.8236	1.20905e-37	1.27356e-34
AT2G44578.1	15.3573	2.39394	0.815332	2.93616	0.00332304	0.0304446
AT2G44790.1	194.51	2.92005	0.433425	6.73715	1.61527e-11	9.74402e-10
AT2G44840.1	623.227	4.17434	1.02736	4.06318	4.84079e-05	0.00085233
AT2G45000.1	301.055	0.764236	0.227888	3.35356	0.000797798	0.00953575
AT2G45010.2	139.67	1.0408	0.283817	3.66715	0.00024527	0.00352059
AT2G45170.2	156.214	0.965502	0.346843	2.78368	0.00537452	0.0446042
AT2G45220.1	1012.94	4.3257	0.903953	4.78531	1.70724e-06	4.39996e-05
AT2G45360.1	36.7698	3.52993	0.774283	4.55896	5.14068e-06	0.000118776
AT2G45570.1	193.699	4.35526	0.965971	4.50869	6.52304e-06	0.000146433
AT2G45680.1	256.107	1.88295	0.32689	5.76018	8.40247e-09	3.35128e-07
AT2G45920.1	108.132	1.14942	0.319191	3.60103	0.000316957	0.00438562
AT2G45930.1	31.8119	2.43659	0.753687	3.23289	0.00122543	0.0135146
AT2G45980.1	649.849	0.769331	0.227349	3.38393	0.000714572	0.00872891
AT2G46260.1	621.829	0.673951	0.207694	3.24492	0.00117483	0.0130785
AT2G46270.2	57.7325	1.1102	0.384013	2.89104	0.00383965	0.0340757
AT2G46270.1	54.9819	1.27751	0.345048	3.7024	0.00021357	0.00311854
AT2G46270.4	55.8491	1.16257	0.337916	3.44042	0.000580821	0.00735533
AT2G46280.1	540.824	0.654335	0.212404	3.08061	0.00206579	0.020836
AT2G46280.2	679.57	0.730528	0.217699	3.35568	0.000791709	0.00947399
AT2G46280.3	379.825	0.650098	0.231682	2.80599	0.00501618	0.0420808
AT2G46330.1	1075.56	1.59909	0.307086	5.20731	1.91601e-07	5.93155e-06
AT2G46330.2	233.501	1.22766	0.300082	4.09109	4.29353e-05	0.000768216
AT2G46400.1	501.622	3.14656	0.73702	4.2693	1.96085e-05	0.000387092
AT2G46500.2	408.821	1.41533	0.24342	5.81434	6.08722e-09	2.48084e-07
AT2G46500.1	423.007	1.41705	0.269657	5.25499	1.48035e-07	4.69607e-06
AT2G46500.3	165.119	1.4766	0.282692	5.22333	1.75733e-07	5.48577e-06
AT2G46510.1	1111.76	1.57398	0.223537	7.04124	1.90538e-12	1.2938e-10
AT2G46620.1	249.181	0.882083	0.258243	3.41571	0.000636154	0.00792415
AT2G46750.1	58.4765	1.87095	0.577569	3.23935	0.00119802	0.0132621
AT2G46780.1	105.956	0.890348	0.304187	2.92697	0.00342279	0.0312123
AT2G47000.1	27.1118	1.48933	0.502698	2.96267	0.00304984	0.0284518
AT2G47060.6	225.727	1.87278	0.239879	7.80718	5.8481e-15	5.37463e-13
AT2G47060.1	175.19	1.89525	0.295278	6.41852	1.37605e-10	7.21037e-09
AT2G47060.2	164.543	2.20768	0.307361	7.18268	6.83562e-13	4.87525e-11
AT2G47060.3	148.717	1.91151	0.322206	5.93258	2.9822e-09	1.26955e-07
AT2G47060.4	128.886	2.0598	0.313231	6.57599	4.83316e-11	2.68312e-09
AT2G47060.5	169.095	1.64515	0.319117	5.15533	2.5318e-07	7.63086e-06
AT2G47140.1	15.1713	2.51282	0.661457	3.79892	0.000145325	0.00224103
AT2G47190.1	40.0935	2.06007	0.522531	3.94249	8.06391e-05	0.00133686
AT2G47420.1	461.711	0.889945	0.196931	4.51906	6.21135e-06	0.000140511
AT2G47440.2	342.527	0.94505	0.305483	3.09363	0.00197726	0.0201016
AT2G47440.1	418.417	0.872991	0.292614	2.98342	0.00285047	0.0270377
AT2G47520.1	15.5584	2.7779	0.875768	3.17196	0.00151415	0.0160938
AT2G47550.1	74.462	4.11183	0.566794	7.25455	4.03014e-13	2.94071e-11
AT2G47650.1	569.033	0.680512	0.210294	3.23601	0.00121214	0.0134004
AT2G47650.2	322.896	0.765241	0.247411	3.093	0.00198146	0.0201287
AT2G47680.1	191.533	1.17506	0.250078	4.6988	2.617e-06	6.52361e-05
AT2G47700.2	322.329	1.04761	0.273955	3.82404	0.000131284	0.00205302
AT2G47700.1	398.994	0.932329	0.270407	3.44787	0.000565021	0.00718404
AT2G47730.1	2227.53	0.955479	0.335661	2.84656	0.00441947	0.0380097
AT2G47730.2	2176.79	0.925959	0.320857	2.88589	0.00390304	0.0345167
AT2G47950.1	10.0532	3.5489	1.00997	3.51386	0.000441652	0.00584897
AT2G48010.1	190.984	1.39754	0.429027	3.25747	0.0011241	0.0126103
AT2G48020.2	205.869	1.08397	0.249967	4.33646	1.44795e-05	0.000297862
AT2G48020.1	203.779	1.24996	0.275975	4.52926	5.91918e-06	0.000134346
AT2G48020.3	174.161	0.9788	0.2542	3.85052	0.000117868	0.0018681
AT2G48020.4	169.976	0.929529	0.278688	3.33537	0.00085185	0.0100676
AT2G48030.1	117.595	1.03332	0.315199	3.27832	0.00104428	0.0118804
AT3G01290.1	2071.65	2.25162	0.309438	7.27648	3.42643e-13	2.52713e-11
AT3G01430.1	152.046	1.722	0.317754	5.41928	5.98385e-08	2.05881e-06
AT3G01520.1	775.459	0.703795	0.177272	3.97015	7.18275e-05	0.00120883
AT3G01540.4	891.662	0.69795	0.17913	3.89632	9.76635e-05	0.00158331
AT3G01540.2	922.115	0.75552	0.197463	3.82614	0.000130169	0.00203713
AT3G01540.1	1137.04	0.892974	0.195811	4.56039	5.10587e-06	0.000118238
AT3G01540.3	809.04	0.883469	0.18912	4.67147	2.99052e-06	7.33454e-05
AT3G01600.1	36.8096	2.90528	0.909098	3.19578	0.00139454	0.0150484
AT3G01640.2	165.107	1.33499	0.309597	4.31204	1.61758e-05	0.00032751
AT3G01640.1	156.978	1.3613	0.270322	5.03586	4.75709e-07	1.36757e-05
AT3G01820.1	620.697	1.41396	0.276158	5.1201	3.05382e-07	9.04498e-06
AT3G01830.2	64.9773	5.13763	0.63216	8.12711	4.39641e-16	4.77802e-14
AT3G01830.1	153.798	4.90028	0.402648	12.1701	4.4834e-34	3.34878e-31
AT3G01970.1	204.475	1.61843	0.332762	4.86363	1.15252e-06	3.06849e-05
AT3G02070.2	226.037	1.50753	0.274526	5.4914	3.98762e-08	1.41099e-06
AT3G02070.1	156.712	1.4844	0.322967	4.59614	4.30392e-06	0.000101265
AT3G02130.1	369.134	0.93235	0.26915	3.46406	0.000532096	0.00683309
AT3G02130.2	332.909	0.988132	0.280935	3.5173	0.000435963	0.00578669
AT3G02140.1	155.038	2.34936	0.326006	7.20647	5.74213e-13	4.12399e-11
AT3G02240.1	12.4052	3.86084	0.982287	3.93046	8.47826e-05	0.00139814
AT3G02350.1	761.944	0.695013	0.210997	3.29394	0.000987923	0.0113875
AT3G02360.1	866.638	0.769766	0.272277	2.82715	0.00469647	0.039871
AT3G02470.1	7417.1	0.508925	0.172591	2.94874	0.00319076	0.0294561
AT3G02550.1	292.666	1.32599	0.400109	3.31406	0.000919517	0.0107253
AT3G02840.1	325.872	5.07782	1.62905	3.11705	0.0018267	0.0188882
AT3G02875.1	89.0074	1.13872	0.326158	3.49133	0.000480621	0.00628002
AT3G02875.3	54.994	1.93942	0.455278	4.25986	2.04553e-05	0.000400917
AT3G02880.1	840.717	2.15098	0.318734	6.74849	1.49389e-11	9.07846e-10
AT3G03020.2	77.1916	1.53709	0.348783	4.40699	1.04815e-05	0.000222758
AT3G03020.1	200.374	1.29835	0.387844	3.3476	0.000815137	0.00969784
AT3G03030.1	72.876	2.87407	0.494345	5.81389	6.10373e-09	2.48511e-07
AT3G03030.2	62.6496	2.78113	0.428809	6.48571	8.83142e-11	4.79265e-09
AT3G03050.1	776.505	2.20341	0.262199	8.40357	4.33092e-17	5.29519e-15
AT3G03341.1	10.1991	4.94151	1.38204	3.57551	0.000349549	0.00477706
AT3G03470.1	416.145	1.32182	0.30253	4.36922	1.24689e-05	0.000260496
AT3G04000.1	191.643	3.00753	0.523994	5.73962	9.4891e-09	3.75189e-07
AT3G04010.1	50.8642	1.85888	0.65877	2.82175	0.00477628	0.0404066
AT3G04070.1	82.1863	1.89668	0.492421	3.85174	0.00011728	0.00186094
AT3G04070.2	40.8827	2.05783	0.471173	4.36746	1.25698e-05	0.000262388
AT3G04210.2	836.703	0.48616	0.173423	2.80332	0.00505797	0.0423622
AT3G04220.3	18.9313	2.78271	0.636688	4.3706	1.23905e-05	0.000259304
AT3G04220.2	24.4418	2.63321	0.546788	4.81578	1.46629e-06	3.81629e-05
AT3G04220.1	16.0421	2.28863	0.631861	3.62205	0.000292272	0.00408674
AT3G04560.1	192.07	0.68783	0.248057	2.77287	0.00555647	0.0457446
AT3G04640.3	206.616	3.27803	0.848879	3.8616	0.000112647	0.00179785
AT3G04640.2	279.249	3.04551	0.956259	3.18481	0.00144848	0.0155285
AT3G04720.1	3930.5	1.3377	0.261033	5.12462	2.98133e-07	8.86222e-06
AT3G05200.1	513.379	1.8029	0.319971	5.63457	1.75498e-08	6.68176e-07
AT3G05320.2	42.7542	2.6791	0.441251	6.0716	1.26643e-09	5.71091e-08
AT3G05320.3	45.7983	2.80327	0.468783	5.97988	2.23301e-09	9.6766e-08
AT3G05320.1	33.4061	2.29221	0.493384	4.64589	3.3861e-06	8.19708e-05
AT3G05390.1	9.67533	3.87944	1.206	3.21679	0.00129633	0.0141528
AT3G05490.1	516.644	1.80493	0.231185	7.80731	5.84198e-15	5.37463e-13
AT3G05500.1	367.256	1.2897	0.305876	4.21641	2.48224e-05	0.000474293
AT3G05500.2	121.909	1.17046	0.294796	3.97039	7.17538e-05	0.00120808
AT3G05580.2	76.9413	1.08145	0.381129	2.8375	0.00454686	0.0388821
AT3G05580.1	110.167	1.418	0.323164	4.38788	1.14463e-05	0.000241389
AT3G05640.1	113.505	2.10225	0.419804	5.00768	5.50887e-07	1.56833e-05
AT3G05640.2	110.835	1.90299	0.444195	4.28413	1.83453e-05	0.000364784
AT3G05640.3	85.2965	2.03291	0.44388	4.57988	4.65251e-06	0.000108535
AT3G06380.2	249.643	0.720273	0.234265	3.0746	0.00210782	0.0211766
AT3G06380.1	292.46	0.986573	0.251882	3.9168	8.9731e-05	0.00146804
AT3G06435.1	76.3703	1.87524	0.48208	3.8899	0.000100286	0.00162007
AT3G06450.1	141.283	0.800039	0.264215	3.02799	0.00246188	0.02404
AT3G06490.1	20.8407	2.96282	0.767092	3.8624	0.000112277	0.00179402
AT3G06500.2	883.66	2.36359	0.256523	9.21394	3.14369e-20	5.80582e-18
AT3G06500.1	916.887	2.23833	0.246255	9.08948	9.95139e-20	1.69632e-17
AT3G06720.1	467.613	0.703604	0.2095	3.35849	0.00078369	0.00938974
AT3G06720.2	686.927	0.630749	0.194371	3.24509	0.00117414	0.0130785
AT3G06750.1	590.124	0.992538	0.331381	2.99515	0.00274309	0.0261945
AT3G06760.2	197.754	1.15319	0.268578	4.29371	1.75715e-05	0.000351609
AT3G06760.1	324.536	1.21386	0.264447	4.59017	4.42885e-06	0.000103848
AT3G06780.1	161.927	1.45347	0.416722	3.48788	0.000486869	0.00635543
AT3G06810.1	708.906	0.747145	0.256689	2.91071	0.00360613	0.0324449
AT3G06850.1	193.177	0.986206	0.246734	3.99704	6.414e-05	0.00109515
AT3G06850.2	180.15	1.06097	0.326411	3.2504	0.00115243	0.012872
AT3G06990.1	9.72702	3.78202	1.22065	3.09837	0.00194591	0.0198608
AT3G07040.1	271.991	0.932581	0.229094	4.07074	4.68635e-05	0.000830186
AT3G07195.1	176.348	3.34347	0.42371	7.89094	2.99922e-15	2.85872e-13
AT3G07195.2	102.714	3.49463	0.413323	8.45495	2.79202e-17	3.4994e-15
AT3G07220.1	308.351	0.651174	0.22528	2.8905	0.00384625	0.0341196
AT3G07360.1	204.339	0.825265	0.22723	3.63186	0.000281388	0.00395204
AT3G07360.4	128.215	1.06553	0.280886	3.79346	0.00014856	0.00228249
AT3G07360.3	118.879	1.12559	0.276762	4.06699	4.76248e-05	0.00084077
AT3G07360.5	122.242	1.19629	0.267257	4.47616	7.59961e-06	0.000168211
AT3G07360.7	95.8804	1.29456	0.295096	4.3869	1.14978e-05	0.000242225
AT3G07360.8	92.0566	1.07295	0.291598	3.67954	0.000233652	0.00337981
AT3G07360.6	102.908	1.16352	0.285887	4.06988	4.70383e-05	0.000832713
AT3G07360.2	114.899	1.10591	0.303366	3.64546	0.00026691	0.00378463
AT3G07360.10	85.774	1.41382	0.291133	4.85626	1.19623e-06	3.17252e-05
AT3G07360.9	82.8518	0.937167	0.300745	3.11615	0.00183227	0.0189206
AT3G07460.1	872.678	0.838525	0.184279	4.55029	5.35709e-06	0.000123153
AT3G07460.2	374.977	0.911162	0.246069	3.70288	0.000213168	0.00311421
AT3G07470.2	322.686	1.38974	0.210595	6.59913	4.13584e-11	2.32746e-09
AT3G07470.1	717.175	1.03602	0.236612	4.37854	1.19479e-05	0.000250808
AT3G07470.3	304.321	1.15706	0.224013	5.16514	2.4026e-07	7.26814e-06
AT3G07560.1	1090.17	0.821322	0.203194	4.04206	5.29826e-05	0.000925718
AT3G07780.1	557.405	1.85804	0.240098	7.73868	1.00458e-14	8.97155e-13
AT3G07780.3	467.825	1.46154	0.229349	6.37257	1.85885e-10	9.55735e-09
AT3G07780.2	484.59	1.61895	0.236967	6.83198	8.37505e-12	5.26884e-10
AT3G07790.1	875.162	1.02289	0.204906	4.99201	5.9754e-07	1.6906e-05
AT3G08030.1	1442.37	0.991149	0.326487	3.0358	0.00239897	0.0235208
AT3G08690.1	192.502	0.893921	0.311144	2.87301	0.00406576	0.035654
AT3G08710.1	107.09	1.26185	0.288523	4.37347	1.22289e-05	0.000256313
AT3G08710.2	104.892	1.14888	0.270172	4.2524	2.11495e-05	0.000412751
AT3G08710.3	76.5689	0.99265	0.324078	3.06299	0.00219136	0.0218609
AT3G08720.2	269.697	1.77765	0.319453	5.56465	2.62673e-08	9.61754e-07
AT3G08720.1	229.667	1.63508	0.297591	5.49437	3.92118e-08	1.38987e-06
AT3G08720.3	247.149	1.7071	0.273169	6.24927	4.12379e-10	1.99775e-08
AT3G08720.4	243.806	1.53316	0.295669	5.18541	2.15545e-07	6.5786e-06
AT3G08760.2	186.467	1.262	0.25793	4.8928	9.94093e-07	2.68673e-05
AT3G08760.1	201.542	1.4767	0.290933	5.07574	3.85982e-07	1.12698e-05
AT3G08760.3	182.621	1.32007	0.238413	5.5369	3.07878e-08	1.11338e-06
AT3G09220.2	47.0606	2.28368	0.563993	4.04913	5.14092e-05	0.000901384
AT3G09220.1	55.4881	1.8368	0.548504	3.34875	0.000811775	0.00966349
AT3G09270.1	60.8064	1.23653	0.360515	3.42991	0.000603781	0.00757603
AT3G09830.3	230.757	2.10356	0.274594	7.66064	1.85009e-14	1.57032e-12
AT3G09830.1	196.484	1.99461	0.276529	7.21301	5.47278e-13	3.94434e-11
AT3G09830.2	213.432	1.92244	0.27708	6.93821	3.97103e-12	2.60764e-10
AT3G09940.2	69.6581	1.92558	0.49612	3.88127	0.000103912	0.00167273
AT3G09940.1	90.9608	1.86723	0.497276	3.75492	0.0001734	0.00261028
AT3G10020.1	697.102	0.890413	0.268409	3.31738	0.000908659	0.0106259
AT3G10020.2	328.193	0.645824	0.231761	2.78659	0.00532658	0.0442958
AT3G10300.6	144.797	3.47821	0.317666	10.9493	6.6981e-28	2.95876e-25
AT3G10300.3	331.467	2.81463	0.288404	9.75936	1.68209e-22	4.13737e-20
AT3G10300.2	136.55	3.27549	0.517975	6.32366	2.55441e-10	1.27973e-08
AT3G10300.5	74.4619	3.2355	0.509896	6.34541	2.21831e-10	1.12201e-08
AT3G10300.4	94.8188	3.24434	0.516246	6.28449	3.28933e-10	1.61831e-08
AT3G10320.1	29.0474	1.83653	0.626355	2.93209	0.00336685	0.0307705
AT3G10500.1	111.805	0.909108	0.327768	2.77363	0.00554346	0.0456557
AT3G10640.1	226.459	0.826452	0.231405	3.57146	0.000354998	0.00484185
AT3G10640.2	154.84	0.855266	0.246873	3.46439	0.000531429	0.00682879
AT3G10720.2	709.864	2.32339	0.302981	7.66845	1.74092e-14	1.48997e-12
AT3G10720.1	344.498	2.17638	0.277459	7.84395	4.36601e-15	4.09497e-13
AT3G10740.2	120.998	0.827793	0.293177	2.82352	0.00474992	0.0402333
AT3G10740.1	144.647	0.992706	0.293678	3.38025	0.000724203	0.00882556
AT3G10740.3	123.244	1.04575	0.321747	3.25022	0.00115316	0.0128766
AT3G10740.4	107.707	1.13885	0.316502	3.59823	0.000320393	0.00442469
AT3G10770.1	619.215	0.839311	0.215829	3.88878	0.00010075	0.00162693
AT3G10770.2	403.832	0.671676	0.223384	3.00683	0.00263989	0.0254039
AT3G10800.1	570.798	1.425	0.285736	4.98713	6.12836e-07	1.72912e-05
AT3G10815.1	37.852	2.25506	0.493728	4.56742	4.9376e-06	0.00011447
AT3G10985.1	2088.82	2.34397	0.311457	7.52583	5.23876e-14	4.21162e-12
AT3G11150.1	11.6765	4.09245	0.999531	4.09437	4.23326e-05	0.000758755
AT3G11330.1	304.842	0.78246	0.267253	2.92779	0.00341379	0.0311441
AT3G11420.1	443.753	1.74404	0.197126	8.84735	8.96203e-19	1.35856e-16
AT3G11430.1	32.9198	2.38187	0.791284	3.01013	0.00261134	0.0252059
AT3G11650.1	227.861	1.22402	0.275464	4.44349	8.85106e-06	0.000192387
AT3G11700.1	1878.39	1.18294	0.267743	4.4182	9.95254e-06	0.000212505
AT3G11820.1	626.926	1.91066	0.244073	7.82822	4.94806e-15	4.6198e-13
AT3G11820.2	494.043	1.89087	0.246876	7.6592	1.87091e-14	1.58146e-12
AT3G11840.1	142.718	0.98618	0.294099	3.35322	0.000798764	0.00954451
AT3G11880.2	108.965	0.805247	0.272481	2.95524	0.00312422	0.0289394
AT3G11880.3	112.214	0.862839	0.270619	3.1884	0.00143065	0.0153734
AT3G11940.2	2549.28	0.689786	0.233884	2.94927	0.0031853	0.0294386
AT3G11940.1	1589.04	0.682814	0.22597	3.0217	0.00251358	0.0244634
AT3G12120.1	4889.82	0.674652	0.200671	3.36197	0.000773874	0.00929848
AT3G12120.2	3230.86	0.602587	0.208604	2.88867	0.00386878	0.0342825
AT3G12360.1	440.059	0.661324	0.207383	3.18891	0.00142811	0.0153567
AT3G12360.2	387.984	0.756581	0.235196	3.21681	0.00129623	0.0141528
AT3G12400.2	147.079	1.56167	0.320564	4.87164	1.10673e-06	2.97161e-05
AT3G12400.3	157.647	1.40537	0.326708	4.30163	1.69548e-05	0.000340764
AT3G12400.1	347.463	1.79611	0.290751	6.17748	6.51314e-10	3.06491e-08
AT3G12500.1	604.285	2.07439	0.348061	5.95985	2.52474e-09	1.08834e-07
AT3G12570.2	229.062	0.719952	0.242761	2.96568	0.00302014	0.0282633
AT3G12570.1	135.564	0.835628	0.254295	3.28606	0.001016	0.0116263
AT3G12630.1	1109.41	0.736874	0.224641	3.28024	0.0010372	0.011826
AT3G12700.1	161.955	1.23593	0.323393	3.82175	0.000132507	0.00206977
AT3G12700.2	115.26	1.49911	0.355537	4.21645	2.48179e-05	0.000474293
AT3G12710.1	184.349	0.731112	0.243539	3.00204	0.0026818	0.0257349
AT3G12740.1	827.73	0.895496	0.197649	4.53075	5.87751e-06	0.000133547
AT3G13080.1	522.368	1.31262	0.331562	3.9589	7.52952e-05	0.00125996
AT3G13080.5	477.854	1.48194	0.332626	4.45526	8.37921e-06	0.000182905
AT3G13080.2	365.594	1.45211	0.333424	4.35513	1.32985e-05	0.000275499
AT3G13080.4	309.266	1.43765	0.391694	3.67035	0.00024222	0.00348779
AT3G13080.3	193.566	1.74403	0.405808	4.29768	1.72597e-05	0.000346383
AT3G13380.1	246.045	1.43855	0.296544	4.85104	1.22814e-06	3.24668e-05
AT3G13433.1	8.93551	3.36314	0.989101	3.4002	0.000673371	0.00830215
AT3G13450.1	385.773	1.64715	0.207851	7.92469	2.28725e-15	2.23189e-13
AT3G13520.1	807.972	0.895897	0.326979	2.73992	0.00614539	0.049599
AT3G13600.1	29.4529	3.49522	0.583405	5.99108	2.08452e-09	9.07141e-08
AT3G13600.2	24.6789	2.90794	0.550594	5.28146	1.28155e-07	4.14547e-06
AT3G13750.1	5859.36	1.06361	0.196359	5.41666	6.07242e-08	2.08754e-06
AT3G13790.1	199.314	2.31407	0.29759	7.77603	7.4836e-15	6.78662e-13
AT3G13790.3	143.322	2.40472	0.269971	8.90732	5.22808e-19	8.22892e-17
AT3G13790.4	139.531	2.29205	0.285911	8.01667	1.08654e-15	1.11709e-13
AT3G13790.5	134.844	2.29976	0.283241	8.11945	4.68305e-16	5.06275e-14
AT3G13790.2	128.032	2.21265	0.289306	7.64812	2.03939e-14	1.7133e-12
AT3G13920.1	1761.52	0.743775	0.261252	2.84697	0.00441381	0.0379925
AT3G13920.5	761.381	0.779106	0.255833	3.04537	0.00232395	0.0229
AT3G13920.2	784.63	0.818589	0.255595	3.20268	0.00136153	0.0147651
AT3G13920.3	1369.36	0.666099	0.215639	3.08895	0.00200862	0.0203593
AT3G13920.4	836.119	0.839833	0.306191	2.74284	0.00609104	0.0492474
AT3G13950.1	39.5619	2.07949	0.480058	4.33175	1.4793e-05	0.000302795
AT3G14050.1	752.012	2.45232	0.274229	8.94258	3.80171e-19	6.07697e-17
AT3G14090.1	250.294	0.896676	0.256328	3.49815	0.000468497	0.00614898
AT3G14230.2	530.699	1.02788	0.259187	3.96579	7.31533e-05	0.00122862
AT3G14230.1	397.729	0.918929	0.216065	4.25302	2.10903e-05	0.000411793
AT3G14230.3	407.109	0.879387	0.211532	4.15722	3.22137e-05	0.000595309
AT3G14350.2	397.692	0.711033	0.230844	3.08015	0.00206899	0.020863
AT3G14350.3	365.629	0.73709	0.234644	3.14131	0.00168194	0.0175996
AT3G14350.1	442.969	0.675357	0.220917	3.05706	0.00223521	0.0222013
AT3G14360.1	62.952	1.05897	0.342085	3.09564	0.00196389	0.0199897
AT3G14440.1	168.083	2.37862	0.308685	7.70564	1.30187e-14	1.14278e-12
AT3G14590.5	43.4938	2.4447	0.447686	5.46073	4.74173e-08	1.65924e-06
AT3G14590.4	41.5319	2.40691	0.430143	5.59559	2.19873e-08	8.19655e-07
AT3G14590.3	42.3611	2.48487	0.470933	5.27647	1.31692e-07	4.25208e-06
AT3G14590.2	41.9182	2.43366	0.46746	5.20614	1.92812e-07	5.95109e-06
AT3G14590.1	35.1958	3.15666	0.538514	5.8618	4.57867e-09	1.90188e-07
AT3G14680.1	106.479	2.0633	0.501236	4.11642	3.848e-05	0.00069608
AT3G14870.2	112.582	1.97212	0.391338	5.03941	4.66959e-07	1.34336e-05
AT3G14870.4	75.7013	2.30611	0.437703	5.26866	1.37424e-07	4.39341e-06
AT3G14870.3	80.4643	2.15936	0.425875	5.07042	3.96929e-07	1.15565e-05
AT3G14870.1	76.5203	2.0295	0.400887	5.06252	4.13759e-07	1.20125e-05
AT3G14870.5	65.1226	2.05047	0.369133	5.55485	2.77856e-08	1.01283e-06
AT3G14990.1	1240.85	1.2	0.210436	5.70244	1.18103e-08	4.60434e-07
AT3G14990.3	1023.72	1.19289	0.19306	6.17887	6.45627e-10	3.04163e-08
AT3G14990.2	1004.18	1.27718	0.20205	6.32113	2.59656e-10	1.29926e-08
AT3G15060.1	227.087	1.02342	0.282383	3.62421	0.000289841	0.00405826
AT3G15200.1	56.1379	1.39118	0.393945	3.5314	0.000413362	0.00552958
AT3G15210.1	1833.21	2.77449	0.832204	3.33391	0.000856358	0.0101179
AT3G15350.2	284.963	1.21392	0.242587	5.00406	5.61362e-07	1.59594e-05
AT3G15350.1	271.967	1.41676	0.2529	5.60206	2.11823e-08	7.93968e-07
AT3G15356.1	757.856	1.70278	0.253963	6.70486	2.01606e-11	1.18997e-09
AT3G15450.3	635.35	2.03659	0.378091	5.38651	7.18393e-08	2.42501e-06
AT3G15450.1	1868.64	1.8346	0.347338	5.28188	1.27864e-07	4.14258e-06
AT3G15450.2	893.915	1.63562	0.308945	5.29422	1.19524e-07	3.88769e-06
AT3G15500.1	127.105	2.34102	0.355995	6.57599	4.83293e-11	2.68312e-09
AT3G15518.1	49.7031	1.48852	0.466131	3.19335	0.00140632	0.0151555
AT3G15530.1	650.256	2.34787	0.292878	8.01654	1.0877e-15	1.11709e-13
AT3G15530.2	468.351	2.39469	0.372662	6.42591	1.31084e-10	6.8951e-09
AT3G15540.1	59.1467	1.27306	0.400788	3.1764	0.00149118	0.0158949
AT3G15770.1	142.248	1.4922	0.318979	4.67804	2.89635e-06	7.13339e-05
AT3G15770.2	149.237	1.51121	0.288133	5.24484	1.56415e-07	4.93905e-06
AT3G15780.1	132.935	1.4466	0.44173	3.27486	0.00105716	0.011997
AT3G15810.1	717.766	0.778702	0.239855	3.24655	0.00116813	0.0130295
AT3G15820.1	347.079	1.18013	0.287811	4.10037	4.12488e-05	0.000741593
AT3G15950.1	211.244	1.02069	0.317708	3.21265	0.00131514	0.0143233
AT3G15950.4	117.94	1.09291	0.353636	3.09049	0.00199827	0.0202694
AT3G16030.5	22.2751	1.70413	0.575929	2.95892	0.00308716	0.0287061
AT3G16030.1	19.5588	2.28279	0.651578	3.50348	0.00045922	0.00604569
AT3G16150.1	38.7529	1.6012	0.525182	3.04885	0.00229723	0.0226802
AT3G16240.1	4650.55	1.04756	0.343541	3.0493	0.00229373	0.0226511
AT3G16310.1	466.531	0.792229	0.232037	3.41423	0.00063962	0.00796008
AT3G16400.1	1255.31	1.15608	0.214526	5.38898	7.08602e-08	2.39787e-06
AT3G16400.2	1251.4	1.17445	0.217914	5.38951	7.06484e-08	2.39267e-06
AT3G16420.1	804.349	1.14966	0.336932	3.41215	0.000644534	0.00799942
AT3G16420.3	769.098	1.21567	0.35172	3.45634	0.000547557	0.00698578
AT3G16420.2	651.342	1.09881	0.310304	3.54108	0.000398498	0.00535339
AT3G16510.1	173.381	2.88281	0.444267	6.48891	8.64579e-11	4.69812e-09
AT3G16720.1	537.994	1.6064	0.438005	3.66753	0.000244908	0.00351662
AT3G16770.1	2752.4	1.57197	0.285832	5.49961	3.8064e-08	1.35269e-06
AT3G16857.1	258.546	0.819208	0.263642	3.10727	0.00188823	0.0193907
AT3G16860.1	668.175	5.22693	0.347581	15.038	4.13716e-51	1.13306e-47
AT3G17240.1	905.888	0.693622	0.242683	2.85815	0.00426124	0.0370567
AT3G17330.3	84.2996	1.13929	0.345145	3.3009	0.000963736	0.011165
AT3G17330.2	75.3124	1.21712	0.328742	3.70234	0.000213616	0.00311854
AT3G17330.1	93.7957	1.20699	0.33231	3.63213	0.000281095	0.00395062
AT3G17410.2	424.624	0.839011	0.252281	3.32571	0.00088195	0.0103607
AT3G17410.1	522.215	0.911064	0.230342	3.95527	7.64478e-05	0.00127821
AT3G17690.2	23.1631	2.51404	0.676102	3.71843	0.000200466	0.00295703
AT3G17690.1	26.9415	2.8323	0.648008	4.37078	1.23803e-05	0.000259223
AT3G17770.1	763.325	0.871526	0.222247	3.92143	8.80258e-05	0.00144359
AT3G17800.2	644.011	1.87217	0.241936	7.7383	1.00753e-14	8.97842e-13
AT3G17800.1	803.101	1.88554	0.238331	7.91142	2.54462e-15	2.46546e-13
AT3G17810.1	735.893	1.179	0.219923	5.361	8.27626e-08	2.75524e-06
AT3G17820.1	908.765	0.661133	0.233752	2.82836	0.00467874	0.0397697
AT3G17860.4	93.393	1.11524	0.299135	3.72823	0.000192832	0.00286057
AT3G17860.1	120.766	1.17791	0.336721	3.49816	0.000468475	0.00614898
AT3G17860.2	83.8641	1.05528	0.369214	2.85818	0.00426082	0.0370567
AT3G18250.1	113.552	1.65733	0.504833	3.28292	0.00102739	0.0117337
AT3G18690.1	202.979	1.41003	0.290838	4.84817	1.24609e-06	3.28776e-05
AT3G18830.1	1189.25	0.910362	0.246207	3.69756	0.000217685	0.00317006
AT3G19010.2	211.921	0.929051	0.273954	3.39126	0.00069571	0.00853403
AT3G19010.1	255.954	0.699623	0.244369	2.86298	0.00419676	0.036607
AT3G19010.4	263.53	0.828079	0.247968	3.33946	0.000839414	0.00994921
AT3G19010.3	181.174	0.792326	0.269727	2.93751	0.00330856	0.0303459
AT3G19130.1	820.102	1.69145	0.203734	8.30222	1.0218e-16	1.21671e-14
AT3G19150.1	59.9595	1.0124	0.341936	2.9608	0.00306842	0.0285772
AT3G19200.1	35.8021	1.71086	0.461813	3.70465	0.000211679	0.00309686
AT3G19240.1	926.847	2.74261	0.199712	13.7328	6.45817e-43	1.15351e-39
AT3G19380.1	254.817	0.931629	0.247188	3.76891	0.000163961	0.00249008
AT3G19390.1	27.3754	2.1	0.627381	3.34726	0.000816159	0.00970719
AT3G19540.1	623.977	1.17437	0.22894	5.12959	2.90375e-07	8.66926e-06
AT3G19580.1	222.005	2.252	0.366201	6.14962	7.76705e-10	3.60948e-08
AT3G19580.2	102.971	2.43995	0.390257	6.25216	4.04817e-10	1.96575e-08
AT3G19615.1	11.5115	5.12056	1.23374	4.15043	3.31855e-05	0.000611343
AT3G19680.1	1222.02	2.33068	0.81096	2.87397	0.00405342	0.0355733
AT3G19860.1	292.47	0.847736	0.262783	3.22599	0.00125539	0.0137969
AT3G19910.1	407.81	1.1579	0.250099	4.62976	3.66082e-06	8.78448e-05
AT3G19910.2	147.639	1.09801	0.282149	3.8916	9.95846e-05	0.00160938
AT3G19930.1	342.843	0.926139	0.270753	3.42061	0.000624819	0.00780188
AT3G19930.2	297.964	1.02677	0.246236	4.16985	3.048e-05	0.000568187
AT3G19970.3	76.746	1.01426	0.336316	3.01579	0.00256312	0.024828
AT3G19970.5	82.9724	0.954055	0.316478	3.0146	0.00257318	0.0249078
AT3G20300.1	176.056	1.68334	0.501597	3.35596	0.000790889	0.00946694
AT3G20310.1	587.179	1.17906	0.261022	4.51708	6.26973e-06	0.000141676
AT3G20410.1	302.281	0.770521	0.22273	3.45944	0.000541296	0.00692309
AT3G20410.2	272.808	0.776153	0.257345	3.016	0.00256132	0.0248164
AT3G20470.1	646.008	1.29392	0.372218	3.47625	0.000508471	0.00658943
AT3G20500.1	452.768	1.38392	0.222319	6.22495	4.81718e-10	2.30646e-08
AT3G20600.1	246.776	1.73412	0.314568	5.5127	3.53365e-08	1.26231e-06
AT3G20660.1	121.604	1.07072	0.346551	3.08966	0.00200386	0.0203179
AT3G21070.2	275.992	1.7704	0.238881	7.41123	1.25134e-13	9.66285e-12
AT3G21070.1	138.528	1.85083	0.281212	6.58159	4.65434e-11	2.60189e-09
AT3G21070.3	160.002	1.75866	0.26391	6.66387	2.6671e-11	1.55194e-09
AT3G21070.4	86.1608	2.183	0.336709	6.48336	8.97031e-11	4.8552e-09
AT3G21080.1	36.6126	2.24174	0.596372	3.75895	0.000170625	0.00257606
AT3G21140.1	305.016	0.706732	0.247783	2.85223	0.00434143	0.0375554
AT3G21150.1	89.6206	1.24674	0.418976	2.97569	0.0029233	0.027563
AT3G21220.1	184.335	0.975088	0.277949	3.50815	0.000451231	0.00595089
AT3G21220.2	176.064	0.958647	0.308177	3.11071	0.00186641	0.0192165
AT3G21230.3	30.7347	1.41673	0.484808	2.92225	0.00347511	0.0316029
AT3G21320.1	6.75307	4.27764	1.45974	2.93041	0.00338513	0.0309169
AT3G21351.1	34.1118	3.66239	0.632688	5.78862	7.09678e-09	2.86107e-07
AT3G21420.1	54.6796	1.25941	0.370413	3.40002	0.000673821	0.0083052
AT3G21520.1	25.5002	2.50088	0.715736	3.49414	0.000475595	0.00622624
AT3G21780.1	53.6939	1.42323	0.421718	3.37485	0.000738572	0.0089714
AT3G22120.2	2768.05	0.819913	0.227136	3.60979	0.000306444	0.0042588
AT3G22120.1	2778.85	0.732654	0.225789	3.24487	0.00117506	0.0130785
AT3G22160.1	123.427	1.72465	0.355445	4.85207	1.22179e-06	3.23196e-05
AT3G22200.2	583.295	1.05872	0.33496	3.16073	0.00157375	0.0166413
AT3G22275.1	7.87316	3.98293	1.15675	3.4432	0.000574864	0.00729113
AT3G22370.1	547.22	1.27087	0.371111	3.4245	0.000615922	0.00771489
AT3G22460.2	60.346	1.4647	0.384252	3.81182	0.000137947	0.00214578
AT3G22460.1	87.2206	1.7685	0.354854	4.98374	6.23669e-07	1.75606e-05
AT3G22600.1	302.473	2.82877	0.506922	5.58028	2.40132e-08	8.89526e-07
AT3G22620.1	133.652	2.23024	0.536908	4.15385	3.26925e-05	0.000603343
AT3G22640.1	4.2721	5.58994	1.6786	3.33011	0.000868102	0.0102331
AT3G22830.1	9.0657	2.55828	0.881984	2.9006	0.00372449	0.0332549
AT3G22910.1	83.724	3.35783	0.489806	6.85543	7.10959e-12	4.50324e-10
AT3G23150.2	46.5128	1.50612	0.521731	2.88678	0.00389202	0.0344438
AT3G23170.1	467.719	2.00255	0.462127	4.33333	1.46868e-05	0.000301072
AT3G23230.1	26.4865	2.18542	0.598277	3.65286	0.000259339	0.00370056
AT3G23240.1	32.2725	2.90362	0.61088	4.75318	2.00241e-06	5.1062e-05
AT3G23400.2	310.491	0.753056	0.264302	2.84922	0.00438264	0.0378265
AT3G23400.3	494.913	0.75173	0.267696	2.80815	0.00498272	0.0418833
AT3G23550.1	191.769	2.80629	0.896741	3.12943	0.00175147	0.0182389
AT3G23570.1	319.33	0.706832	0.227717	3.10399	0.00190932	0.0195457
AT3G23570.2	324.175	0.676738	0.239015	2.83136	0.00463507	0.039472
AT3G23570.3	302.883	0.65816	0.223909	2.9394	0.00328843	0.0301814
AT3G23750.1	1108.94	1.11528	0.186005	5.99596	2.02281e-09	8.81222e-08
AT3G23790.1	163.354	0.723227	0.233454	3.09794	0.00194869	0.0198786
AT3G23920.1	1645.49	1.34333	0.250972	5.35248	8.6756e-08	2.87885e-06
AT3G24000.1	164.975	0.690597	0.236297	2.92258	0.00347141	0.0315875
AT3G24020.1	18.7123	2.01174	0.663423	3.03237	0.00242645	0.0237449
AT3G24420.1	138.564	1.45581	0.473914	3.07189	0.00212705	0.0213231
AT3G24530.1	171.693	1.02554	0.249618	4.10845	3.98319e-05	0.00071769
AT3G24530.2	157.815	0.955922	0.24532	3.89664	9.75361e-05	0.00158312
AT3G24530.3	141.251	0.925768	0.273275	3.38768	0.000704855	0.00863332
AT3G24550.1	2049.26	2.00505	0.217282	9.22786	2.76104e-20	5.13242e-18
AT3G25180.2	8.98725	2.75593	0.943732	2.92024	0.00349759	0.0317324
AT3G25250.1	79.6015	3.13018	0.42343	7.39243	1.44167e-13	1.10702e-11
AT3G25600.1	219.675	1.56888	0.50577	3.10196	0.00192247	0.0196607
AT3G25610.1	530.625	1.65477	0.274332	6.03201	1.61935e-09	7.16088e-08
AT3G25760.1	716.568	0.798025	0.274247	2.90987	0.00361575	0.0325172
AT3G25780.1	815.848	2.76215	0.3691	7.48347	7.23868e-14	5.7187e-12
AT3G26220.1	251.027	0.873755	0.285236	3.06327	0.00218935	0.0218462
AT3G26500.1	69.6755	2.09553	0.46468	4.50961	6.49464e-06	0.000145955
AT3G26520.1	9701.39	1.00872	0.324802	3.10566	0.00189856	0.0194743
AT3G26830.1	277.658	1.77691	0.376569	4.71868	2.37386e-06	5.9609e-05
AT3G26840.1	391.549	1.74508	0.303175	5.75602	8.61183e-09	3.42812e-07
AT3G26910.2	91.3772	1.47815	0.365622	4.04284	5.28086e-05	0.000923161
AT3G26910.1	92.855	1.73655	0.339042	5.12192	3.0244e-07	8.97401e-06
AT3G26910.3	76.9981	1.51071	0.333647	4.52788	5.95787e-06	0.000135149
AT3G26980.1	599.504	1.92286	0.242125	7.94161	1.99581e-15	1.97091e-13
AT3G27210.1	445.647	1.91393	0.286146	6.68866	2.25216e-11	1.31985e-09
AT3G27540.1	214.252	1.40788	0.250943	5.61037	2.01897e-08	7.62329e-07
AT3G27560.1	237.937	0.948651	0.2226	4.26168	2.02897e-05	0.000398813
AT3G27770.1	599.38	0.984056	0.245298	4.01168	6.02887e-05	0.00103628
AT3G27770.2	393.376	0.908806	0.281903	3.22383	0.00126489	0.0138827
AT3G27960.2	86.3742	1.33868	0.308415	4.3405	1.42157e-05	0.000292877
AT3G27960.1	111.565	1.45615	0.322932	4.50917	6.50825e-06	0.000146181
AT3G27960.3	92.6833	1.01995	0.315385	3.23399	0.00122073	0.0134736
AT3G28180.1	2109.39	1.90425	0.214882	8.86185	7.86969e-19	1.20184e-16
AT3G28200.1	520.659	1.66901	0.333558	5.00367	5.62502e-07	1.59807e-05
AT3G28210.1	28.842	2.34978	0.638564	3.67979	0.000233429	0.00337777
AT3G28220.1	2299.86	1.56824	0.371712	4.21896	2.45427e-05	0.000469603
AT3G28340.1	243.69	2.18619	0.403213	5.42192	5.89621e-08	2.03207e-06
AT3G28450.1	325.22	0.847807	0.209133	4.05391	5.03679e-05	0.000884637
AT3G28600.1	15.8016	3.96043	0.99509	3.97997	6.89241e-05	0.00116569
AT3G28850.1	100.373	1.49117	0.29451	5.06324	4.12196e-07	1.1984e-05
AT3G29000.1	117.679	2.73054	0.573953	4.75744	1.96066e-06	5.01843e-05
AT3G29360.2	852.542	0.672103	0.21679	3.10025	0.00193355	0.0197543
AT3G29810.1	42.9338	1.17712	0.374761	3.14098	0.00168384	0.0176104
AT3G30775.2	749.367	2.92457	0.356796	8.19675	2.46978e-16	2.81837e-14
AT3G30775.1	763.066	3.00974	0.332384	9.05501	1.36553e-19	2.28969e-17
AT3G43250.1	14.6929	6.38834	1.33179	4.79679	1.61225e-06	4.17085e-05
AT3G43270.1	188.569	1.2444	0.379256	3.28116	0.00103382	0.0117941
AT3G43430.1	37.7384	1.82426	0.469835	3.88277	0.000103274	0.00166311
AT3G44190.1	268.13	1.75224	0.301	5.82141	5.83549e-09	2.39011e-07
AT3G44190.2	197.517	1.9732	0.255016	7.73754	1.01362e-14	9.01312e-13
AT3G44300.1	4517.49	4.06441	0.711574	5.71185	1.11752e-08	4.38479e-07
AT3G44320.1	125.046	1.32237	0.279012	4.73946	2.14286e-06	5.434e-05
AT3G44350.2	39.7109	1.8188	0.551705	3.29668	0.000978352	0.0113017
AT3G44400.3	40.1053	1.34248	0.420547	3.19221	0.00141187	0.0151994
AT3G44400.4	52.0503	1.84483	0.405196	4.55294	5.29003e-06	0.000121748
AT3G44400.1	55.9708	1.66606	0.367441	4.53423	5.78134e-06	0.000131581
AT3G44610.1	150.333	1.43168	0.334216	4.28371	1.838e-05	0.000365298
AT3G44630.4	343.263	0.995066	0.243368	4.08873	4.3375e-05	0.000775217
AT3G44630.2	370.494	0.710144	0.232551	3.05371	0.00226032	0.022402
AT3G44630.3	283.672	0.749995	0.248911	3.0131	0.00258592	0.0250194
AT3G44720.1	1483.65	1.76071	0.296605	5.93622	2.91675e-09	1.2467e-07
AT3G44860.1	348.879	1.5986	0.321883	4.96642	6.82009e-07	1.90596e-05
AT3G45040.2	150.185	1.44742	0.282179	5.12945	2.90587e-07	8.66929e-06
AT3G45040.1	164.841	1.89219	0.277298	6.82366	8.87472e-12	5.5492e-10
AT3G45040.3	139.987	1.87163	0.309534	6.04659	1.47948e-09	6.58487e-08
AT3G45060.1	115.182	4.23691	0.576231	7.3528	1.94096e-13	1.46574e-11
AT3G45300.1	469.989	1.30476	0.209273	6.2347	4.52638e-10	2.18249e-08
AT3G45640.1	2397.24	1.8973	0.229999	8.24916	1.59508e-16	1.86158e-14
AT3G45650.1	55.4342	1.25227	0.420642	2.97704	0.00291049	0.0274674
AT3G45650.2	45.7576	1.80204	0.485098	3.7148	0.000203363	0.00299225
AT3G45730.1	84.9419	1.44262	0.446474	3.23114	0.00123299	0.0135834
AT3G45960.2	53.2563	4.21671	0.585223	7.2053	5.79149e-13	4.15219e-11
AT3G45960.1	72.1433	4.3358	0.559906	7.7438	9.64914e-15	8.65494e-13
AT3G45970.2	249.172	4.17189	0.280813	14.8565	6.31521e-50	1.52609e-46
AT3G45970.1	456.783	4.41204	0.268702	16.4198	1.37914e-60	6.29515e-57
AT3G46080.1	58.9909	3.55175	1.26356	2.81091	0.00494016	0.0415704
AT3G46110.3	41.35	1.2172	0.430425	2.82791	0.00468527	0.0398005
AT3G46110.2	42.2361	2.00455	0.427819	4.6855	2.79276e-06	6.92196e-05
AT3G46110.1	47.8988	1.77798	0.398539	4.46125	8.14825e-06	0.000178337
AT3G46230.1	13.8899	3.05885	0.971801	3.14761	0.00164614	0.0172997
AT3G46280.1	314.566	5.03758	0.958325	5.25665	1.467e-07	4.66095e-06
AT3G46600.1	505.82	0.840322	0.24289	3.45968	0.000540827	0.00692211
AT3G46600.2	398.154	0.940008	0.247326	3.80069	0.000144294	0.00222847
AT3G46600.3	402.439	0.844785	0.242847	3.47867	0.000503911	0.00654479
AT3G46660.1	88.0735	3.8856	0.66509	5.84222	5.15112e-09	2.12891e-07
AT3G46680.1	14.0956	4.4213	1.0301	4.29209	1.76999e-05	0.000353318
AT3G46690.1	67.3021	3.87605	1.12742	3.43798	0.000586074	0.00740588
AT3G46700.1	29.9202	1.8337	0.628138	2.91927	0.00350857	0.031818
AT3G46930.1	31.7086	3.32499	0.521035	6.3815	1.75361e-10	9.0389e-09
AT3G46930.2	57.1904	2.46232	0.409574	6.01191	1.83347e-09	8.02139e-08
AT3G46930.5	20.3118	2.1852	0.59689	3.66098	0.000251251	0.00359639
AT3G46930.3	24.462	1.75488	0.507266	3.45949	0.00054119	0.00692309
AT3G46930.4	23.2101	1.85539	0.531835	3.48865	0.000485461	0.00633923
AT3G47000.1	251.253	0.667515	0.236953	2.81708	0.00484626	0.0408976
AT3G47080.1	496.208	0.780042	0.214176	3.64206	0.000270468	0.00382908
AT3G47090.1	90.3205	1.79956	0.333612	5.39417	6.88397e-08	2.34495e-06
AT3G47340.1	569.839	3.75381	0.907853	4.13482	3.55234e-05	0.00064946
AT3G47340.4	205.109	3.93791	0.431227	9.13188	6.73223e-20	1.18191e-17
AT3G47340.3	295.488	3.61483	0.425811	8.4893	2.07893e-17	2.64411e-15
AT3G47340.2	374.83	3.54278	0.442939	7.99835	1.26098e-15	1.27907e-13
AT3G47550.3	132.189	1.04113	0.283736	3.66935	0.00024317	0.00349779
AT3G47550.1	108.214	1.27187	0.271862	4.67837	2.89164e-06	7.12606e-05
AT3G47550.2	56.5475	1.10527	0.377806	2.9255	0.003439	0.0313532
AT3G47570.1	566.908	1.69754	0.259395	6.54424	5.97987e-11	3.27982e-09
AT3G47730.1	422.362	1.24594	0.246082	5.06309	4.12518e-07	1.19849e-05
AT3G47780.1	88.2337	1.00284	0.344835	2.90816	0.0036356	0.0326541
AT3G47800.1	1188.55	0.864392	0.209558	4.12483	3.71011e-05	0.000674104
AT3G47820.1	199.65	0.908507	0.305263	2.97614	0.00291901	0.0275352
AT3G47960.1	2277.27	2.13159	0.267532	7.96761	1.61774e-15	1.60527e-13
AT3G48000.1	3026.26	0.7747	0.258489	2.99703	0.00272626	0.0260873
AT3G48020.1	32.9024	2.55168	0.603635	4.22719	2.36626e-05	0.000455521
AT3G48100.1	226.775	1.53103	0.323502	4.73269	2.21569e-06	5.6014e-05
AT3G48390.1	61.7475	1.85029	0.377764	4.898	9.68151e-07	2.62179e-05
AT3G48520.1	735.075	7.05105	1.33674	5.27481	1.32892e-07	4.28518e-06
AT3G48530.1	652.771	1.2204	0.233273	5.23161	1.68037e-07	5.2736e-06
AT3G48580.2	8.34382	4.01402	1.37769	2.9136	0.00357292	0.0322521
AT3G48780.1	324.336	0.707805	0.219653	3.22237	0.00127134	0.0139275
AT3G48780.2	318.07	0.802465	0.204884	3.91669	8.9773e-05	0.00146814
AT3G48850.1	64.3458	1.89598	0.461389	4.1093	3.96863e-05	0.000715382
AT3G48990.1	3008.37	1.27677	0.285623	4.47015	7.8166e-06	0.000172271
AT3G49120.1	7268.3	1.56168	0.331804	4.70663	2.51849e-06	6.29331e-05
AT3G49130.1	44.4009	3.92192	0.660694	5.93607	2.91943e-09	1.2467e-07
AT3G49160.1	46.8969	1.73892	0.51049	3.40638	0.000658313	0.00814583
AT3G49160.3	44.8306	2.16948	0.496544	4.36916	1.24728e-05	0.000260496
AT3G49210.2	34.9768	1.65682	0.572752	2.89274	0.00381903	0.0339514
AT3G49350.1	376.612	0.774371	0.207294	3.73561	0.000187261	0.0027903
AT3G49530.2	554.486	2.71695	0.382661	7.10015	1.24621e-12	8.56115e-11
AT3G49530.1	791.847	2.87088	0.306097	9.379	6.66021e-21	1.3495e-18
AT3G49620.1	291.88	3.56278	0.500139	7.12359	1.05152e-12	7.26009e-11
AT3G49720.2	567.162	1.21515	0.226998	5.35311	8.6454e-08	2.87115e-06
AT3G49720.1	921.303	1.2588	0.240512	5.23381	1.66051e-07	5.21525e-06
AT3G49720.3	339.373	1.06335	0.241327	4.40626	1.05169e-05	0.000223395
AT3G49780.1	321.872	2.19385	0.323914	6.77295	1.26186e-11	7.74863e-10
AT3G49870.1	533.904	0.582611	0.204172	2.85352	0.00432372	0.0374179
AT3G50060.1	905.478	1.61105	0.407511	3.9534	7.70498e-05	0.00128775
AT3G50260.1	177.425	4.17942	1.51446	2.75967	0.0057859	0.0473016
AT3G50340.1	164.366	1.01016	0.352752	2.86366	0.00418782	0.0365498
AT3G50480.2	378.674	0.995952	0.334279	2.97941	0.00288808	0.0273187
AT3G50480.1	1276.57	1.10658	0.328229	3.37138	0.000747927	0.00905825
AT3G50760.1	137.979	1.5255	0.301722	5.05597	4.282e-07	1.24054e-05
AT3G50770.1	97.7316	2.26146	0.43955	5.14494	2.67605e-07	8.03617e-06
AT3G50830.1	566.74	1.334	0.265746	5.01985	5.17127e-07	1.47836e-05
AT3G50910.1	528.251	1.31976	0.205885	6.41016	1.45369e-10	7.59785e-09
AT3G50930.1	1766.68	2.72084	0.391318	6.95302	3.57546e-12	2.36147e-10
AT3G50950.1	1627.24	1.4097	0.203864	6.91488	4.68268e-12	3.06809e-10
AT3G50950.2	1478.18	1.43225	0.210868	6.79218	1.10451e-11	6.80276e-10
AT3G51430.1	204.656	0.890259	0.306487	2.90472	0.00367581	0.0329636
AT3G51430.2	127.958	1.09079	0.375584	2.90424	0.00368142	0.0329851
AT3G51450.1	539.583	1.92006	0.32398	5.92648	3.09488e-09	1.31344e-07
AT3G51550.1	3017.17	1.25355	0.182997	6.85009	7.38041e-12	4.66453e-10
AT3G51790.1	170.564	0.710046	0.255272	2.78153	0.00541039	0.0448204
AT3G51840.1	1659.46	0.77064	0.219953	3.50366	0.000458917	0.00604449
AT3G51860.1	301.875	2.07356	0.456929	4.53804	5.67783e-06	0.000129512
AT3G51860.2	231.917	2.02481	0.485762	4.16831	3.06871e-05	0.000571468
AT3G51970.1	135.29	3.75127	0.384204	9.76374	1.61108e-22	4.0112e-20
AT3G52400.1	1616.64	3.09442	0.415358	7.45001	9.33326e-14	7.28934e-12
AT3G52450.1	214.267	3.54788	0.403481	8.79316	1.45413e-18	2.13347e-16
AT3G52520.1	80.7082	1.40259	0.352797	3.97562	7.01959e-05	0.00118574
AT3G52710.1	254.399	1.19961	0.237318	5.05484	4.30744e-07	1.24615e-05
AT3G52800.1	1475.2	2.33878	0.308071	7.59169	3.15761e-14	2.59435e-12
AT3G52800.2	1231.99	2.59728	0.330982	7.84719	4.25464e-15	3.99966e-13
AT3G52820.1	33.0004	2.8296	0.641501	4.4109	1.02941e-05	0.000219001
AT3G52870.1	1125.12	0.662011	0.239761	2.76113	0.00576012	0.0471284
AT3G53160.1	62.7863	3.20307	0.694462	4.6123	3.98234e-06	9.45109e-05
AT3G53180.1	778.175	0.670018	0.228149	2.93675	0.00331667	0.0304066
AT3G53810.1	187.12	1.38253	0.238513	5.79644	6.77364e-09	2.74156e-07
AT3G53990.1	732.567	0.625627	0.215278	2.90613	0.00365927	0.0328367
AT3G54000.1	126.895	4.02575	0.363812	11.0655	1.84483e-28	8.58141e-26
AT3G54000.2	101.473	3.98038	0.400758	9.93213	3.01737e-23	7.99719e-21
AT3G54000.3	93.4692	3.43861	0.447687	7.68082	1.58069e-14	1.36135e-12
AT3G54020.1	606.941	3.65557	0.254722	14.3512	1.04723e-46	2.04864e-43
AT3G54030.1	324.104	0.981341	0.250725	3.91401	9.07747e-05	0.00148162
AT3G54100.1	235.437	1.06909	0.251885	4.24433	2.19245e-05	0.000426458
AT3G54150.1	81.315	2.67796	0.500837	5.34698	8.94337e-08	2.95815e-06
AT3G54150.2	43.0169	2.07738	0.50864	4.08418	4.42332e-05	0.000788349
AT3G54200.1	277.141	2.18927	0.339727	6.44421	1.16205e-10	6.19976e-09
AT3G54363.1	24.2385	1.62556	0.49252	3.30049	0.000965149	0.0111751
AT3G54400.1	1063.38	1.10005	0.287255	3.82954	0.000128386	0.00201316
AT3G54620.3	208.26	1.13866	0.248014	4.59109	4.40934e-06	0.000103449
AT3G54620.2	262.326	0.875214	0.218962	3.99711	6.41205e-05	0.00109515
AT3G54620.1	411.15	0.769642	0.238155	3.23168	0.00123065	0.013564
AT3G54810.2	1016.88	2.3983	0.206128	11.635	2.73609e-31	1.60573e-28
AT3G54810.1	834.455	2.50578	0.243501	10.2906	7.76737e-25	2.4929e-22
AT3G54920.1	1873.02	1.02125	0.232153	4.39904	1.08732e-05	0.000230249
AT3G55050.2	203.588	1.03333	0.217859	4.74313	2.10446e-06	5.34323e-05
AT3G55050.1	200.405	1.2591	0.237599	5.29925	1.16276e-07	3.79107e-06
AT3G55430.1	3005.16	3.56571	0.289034	12.3366	5.75043e-35	4.92153e-32
AT3G55840.1	314.747	1.90664	0.325994	5.8487	4.95439e-09	2.05173e-07
AT3G55950.1	152.156	2.46046	0.351417	7.00153	2.53175e-12	1.69117e-10
AT3G55970.1	487.604	3.04644	0.859716	3.54354	0.000394792	0.00531273
AT3G55970.2	213.877	3.74047	0.454027	8.23844	1.74465e-16	2.03036e-14
AT3G55980.2	3049.57	3.4469	0.417635	8.25338	1.53979e-16	1.80731e-14
AT3G55980.1	3091.31	3.4269	0.432789	7.91819	2.41e-15	2.3461e-13
AT3G56090.1	1351.07	0.680331	0.219955	3.09305	0.00198112	0.0201287
AT3G56790.1	24.5807	4.37111	0.750598	5.82351	5.76258e-09	2.3626e-07
AT3G56880.1	2381.96	2.5443	0.396134	6.42282	1.33771e-10	7.02741e-09
AT3G57120.1	231.532	1.20878	0.251238	4.81129	1.49961e-06	3.89414e-05
AT3G57280.1	381.519	1.04307	0.302993	3.44254	0.00057627	0.00730446
AT3G57330.2	624.132	0.76431	0.269282	2.83832	0.00453511	0.0388176
AT3G57410.2	143.197	0.74006	0.256018	2.89065	0.00384443	0.0341108
AT3G57410.7	141.888	0.719218	0.249446	2.88325	0.0039359	0.0347423
AT3G57410.4	136.472	0.880386	0.255201	3.44977	0.000561055	0.00713803
AT3G57410.10	71.0771	1.07304	0.343723	3.12183	0.00179733	0.0186597
AT3G57450.1	1005.02	2.28	0.425123	5.36316	8.17781e-08	2.7291e-06
AT3G57510.1	20.0636	2.3604	0.809705	2.91513	0.0035554	0.0321363
AT3G57520.1	1489.06	1.87781	0.218462	8.59559	8.28371e-18	1.09422e-15
AT3G57520.2	1162.09	1.83851	0.242649	7.57684	3.54061e-14	2.89169e-12
AT3G57520.3	1201.25	1.81019	0.213084	8.49517	1.97643e-17	2.52155e-15
AT3G57530.1	1491.65	2.75701	0.223666	12.3265	6.52214e-35	5.35872e-32
AT3G57530.2	1242.29	2.85414	0.234308	12.1811	3.91733e-34	2.98015e-31
AT3G57550.1	250.301	1.09366	0.221247	4.94317	7.6863e-07	2.1192e-05
AT3G57550.2	202.828	1.15541	0.273984	4.21707	2.47497e-05	0.000473344
AT3G57550.3	216.885	1.19922	0.222109	5.39925	6.69189e-08	2.2852e-06
AT3G57640.1	86.7104	1.29975	0.371852	3.49534	0.000473453	0.00620214
AT3G57760.1	37.7387	2.13085	0.4818	4.42269	9.7478e-06	0.000209003
AT3G57760.4	27.3576	2.73156	0.605617	4.51037	6.4714e-06	0.000145513
AT3G57760.3	29.1781	2.94623	0.562307	5.23954	1.60978e-07	5.06367e-06
AT3G57760.2	27.6411	2.63298	0.547021	4.81332	1.48445e-06	3.85967e-05
AT3G57880.2	224.474	2.23828	0.308121	7.2643	3.74962e-13	2.75068e-11
AT3G57880.1	268.934	2.21576	0.284984	7.77503	7.54272e-15	6.82517e-13
AT3G57880.3	217.735	2.09094	0.335076	6.2402	4.37015e-10	2.11461e-08
AT3G57880.4	227.805	1.97322	0.305433	6.46041	1.04421e-10	5.61483e-09
[truncated: 1,457 more rows]

## Sheet: WT_brushed_vs_unbrushed_down
Downregulated_genes_Brushed_wild_type-vs-unbrushed_wild_type
Transcript	baseMean	log2FoldChange	lfcSE	stat	pvalue	padj
AT1G01360.1	122.59	-1.08118	0.27035	-3.99918	6.3563e-05	0.00108711
AT1G01390.2	32.9124	-1.64057	0.477102	-3.43862	0.000584687	0.00739062
AT1G01390.1	32.8626	-1.2177	0.441512	-2.75802	0.00581534	0.0474762
AT1G01600.1	129.689	-1.61929	0.379196	-4.27031	1.95204e-05	0.000385861
AT1G01970.1	602.76	-0.744485	0.238907	-3.11622	0.00183188	0.0189206
AT1G02205.4	248.667	-0.907132	0.28834	-3.14605	0.00165494	0.0173612
AT1G02205.5	210.858	-0.963404	0.310852	-3.09924	0.00194018	0.0198123
AT1G03020.1	43.4498	-1.65177	0.429382	-3.84686	0.000119644	0.00189114
AT1G03310.1	389.529	-0.866669	0.229973	-3.76856	0.000164189	0.00249171
AT1G03310.2	372.149	-0.825081	0.206405	-3.99739	6.40443e-05	0.00109443
AT1G03820.1	183.478	-0.931689	0.287609	-3.23943	0.00119769	0.0132621
AT1G04530.1	653.349	-0.647261	0.189692	-3.41217	0.000644471	0.00799942
AT1G04770.1	454.632	-2.14232	0.305114	-7.02138	2.19681e-12	1.47946e-10
AT1G05140.1	690.002	-0.621715	0.227144	-2.73709	0.00619853	0.0499102
AT1G05170.2	108.938	-1.22503	0.274478	-4.46312	8.07749e-06	0.000176977
AT1G05170.1	81.4975	-1.06488	0.305107	-3.49018	0.0004827	0.00630519
AT1G05200.4	61.1206	-1.12512	0.339777	-3.31135	0.000928485	0.0108054
AT1G05870.11	27.8942	-1.65851	0.515743	-3.21576	0.00130099	0.0141955
AT1G06000.1	591.526	-1.05168	0.330618	-3.18094	0.001468	0.0157132
AT1G06148.1	19.7036	-2.65506	0.787393	-3.37196	0.000746345	0.00905121
AT1G06420.1	31.1893	-1.78607	0.4504	-3.96552	7.32356e-05	0.0012295
AT1G06420.2	20.8905	-1.60047	0.549633	-2.91188	0.00359262	0.0323446
AT1G06510.1	297.091	-0.621451	0.221413	-2.80676	0.00500433	0.0420071
AT1G07010.1	477.799	-1.02708	0.253669	-4.04889	5.14613e-05	0.000901912
AT1G07010.2	328.374	-0.889292	0.223129	-3.98555	6.73245e-05	0.0011424
AT1G07010.3	292.866	-0.883481	0.254303	-3.47412	0.000512524	0.00663422
AT1G07050.2	200.058	-2.85402	0.403278	-7.07704	1.47266e-12	1.00329e-10
AT1G07050.1	280.076	-2.97884	0.399047	-7.46489	8.3372e-14	6.54877e-12
AT1G07440.2	165.145	-0.729607	0.242497	-3.00872	0.00262349	0.0252876
AT1G07490.1	27.209	-1.50672	0.537638	-2.80249	0.00507096	0.042445
AT1G07790.1	526.104	-0.668356	0.234686	-2.84787	0.00440126	0.0379371
AT1G08165.1	49.8471	-1.64501	0.443722	-3.70729	0.000209488	0.00306809
AT1G08440.1	6.69201	-3.21677	1.14194	-2.81693	0.00484858	0.0409087
AT1G08550.3	416.493	-0.63923	0.230647	-2.77146	0.00558057	0.045897
AT1G08550.1	449.224	-0.72549	0.23333	-3.10929	0.00187535	0.0192989
AT1G08550.2	375.963	-0.634612	0.229058	-2.77053	0.0055966	0.0460196
AT1G08580.1	535.285	-0.717462	0.250983	-2.8586	0.00425511	0.0370269
AT1G08645.1	23.6749	-2.51822	0.574656	-4.38214	1.1752e-05	0.000247117
AT1G08650.1	773.257	-1.90571	0.26683	-7.14202	9.19677e-13	6.39277e-11
AT1G08650.2	259.058	-1.76774	0.350495	-5.04355	4.5698e-07	1.31742e-05
AT1G08810.1	44.9256	-1.51691	0.457424	-3.31622	0.000912456	0.0106642
AT1G08880.1	755.308	-0.666001	0.221553	-3.00606	0.00264657	0.0254563
AT1G09200.1	1011.8	-0.598442	0.207876	-2.87883	0.00399148	0.0351724
AT1G09600.1	16.0128	-3.0175	0.741789	-4.06787	4.74451e-05	0.00083868
AT1G09812.1	40.6828	-1.86537	0.655249	-2.84681	0.00441601	0.0379925
AT1G09820.1	83.5113	-0.872091	0.300517	-2.90197	0.0037083	0.0331608
AT1G09900.1	290.634	-0.739507	0.238628	-3.099	0.00194175	0.0198233
AT1G10060.4	13.9019	-1.94796	0.658057	-2.96018	0.00307462	0.028609
AT1G10060.7	16.2926	-2.01419	0.733371	-2.74649	0.00602375	0.0488186
AT1G10060.2	20.8671	-2.03206	0.558522	-3.63828	0.000274463	0.0038773
AT1G10657.4	75.0608	-2.78534	0.421847	-6.60272	4.03672e-11	2.27479e-09
AT1G10657.2	119.948	-1.58862	0.317754	-4.99951	5.74762e-07	1.63065e-05
AT1G10657.3	95.865	-1.96278	0.303955	-6.45746	1.06473e-10	5.71018e-09
AT1G10657.1	73.0228	-1.95657	0.392394	-4.98623	6.15677e-07	1.73594e-05
AT1G10750.1	43.819	-1.33169	0.459592	-2.89755	0.00376093	0.0335075
AT1G11410.4	41.2234	-1.44099	0.424607	-3.3937	0.000689545	0.00847612
AT1G11440.1	222.42	-0.945247	0.286685	-3.29716	0.000976664	0.0112915
AT1G11700.1	109.609	-1.92551	0.444506	-4.3318	1.47899e-05	0.000302795
AT1G11720.2	531.882	-0.616133	0.188881	-3.26202	0.00110621	0.0124366
AT1G11720.1	458.841	-0.576948	0.196524	-2.93576	0.00332728	0.0304699
AT1G12080.2	144.839	-1.07326	0.270945	-3.96119	7.45772e-05	0.00124896
AT1G12480.1	37.309	-1.65193	0.505089	-3.27057	0.00107331	0.01214
AT1G12570.1	82.4005	-1.65409	0.567491	-2.91475	0.00355976	0.0321686
AT1G12820.1	502.697	-1.00277	0.195355	-5.13303	2.85108e-07	8.53059e-06
AT1G12860.3	143.968	-1.11143	0.357197	-3.11154	0.00186112	0.0191669
AT1G13080.1	157.459	-1.69287	0.273083	-6.19912	5.67793e-10	2.68727e-08
AT1G13080.2	119.476	-1.56232	0.299748	-5.2121	1.86715e-07	5.79338e-06
AT1G13110.1	993.249	-0.927095	0.200618	-4.62121	3.81517e-06	9.10557e-05
AT1G13245.1	456.714	-1.52066	0.479085	-3.17409	0.00150308	0.0159969
AT1G13609.2	84.6706	-3.25099	0.642836	-5.05727	4.25303e-07	1.23302e-05
AT1G13650.3	74.5013	-1.32063	0.380277	-3.47281	0.000515047	0.00665994
AT1G13650.4	77.0893	-1.605	0.391345	-4.10123	4.10959e-05	0.000739492
AT1G13650.2	71.3505	-1.1453	0.359284	-3.18773	0.00143397	0.015397
AT1G13650.1	68.3746	-1.57202	0.370274	-4.24556	2.18048e-05	0.000424331
AT1G14440.1	82.458	-1.0981	0.340657	-3.22348	0.00126643	0.0138885
AT1G14840.1	291.726	-0.602552	0.219575	-2.74418	0.00606628	0.0490904
AT1G15260.1	325.884	-1.78992	0.310678	-5.76133	8.34517e-09	3.33166e-07
AT1G15550.1	74.4824	-0.883662	0.319239	-2.76803	0.00563966	0.0463361
AT1G16750.1	62.1683	-1.34032	0.342479	-3.91359	9.09333e-05	0.00148357
AT1G16750.2	51.1487	-1.31396	0.363682	-3.61295	0.000302729	0.00421601
AT1G17050.1	650.037	-0.873001	0.200616	-4.35161	1.35142e-05	0.000279826
AT1G17090.3	17.4114	-2.30443	0.650404	-3.54308	0.000395482	0.0053181
AT1G17140.1	345.259	-0.83421	0.23987	-3.47776	0.000505615	0.00656278
AT1G17140.2	327.828	-0.901446	0.259934	-3.46798	0.000524382	0.00675726
AT1G17840.1	839.312	-0.655047	0.207897	-3.15083	0.0016281	0.0171321
AT1G18360.1	360.282	-0.91324	0.23246	-3.92858	8.54477e-05	0.00140749
AT1G18730.1	768.209	-0.76122	0.205003	-3.71321	0.00020465	0.00300687
AT1G18730.3	392.974	-0.997779	0.266248	-3.74756	0.000178563	0.00268209
AT1G18730.4	109.048	-0.83566	0.281098	-2.97285	0.00295053	0.0277624
AT1G18730.5	369.889	-1.0034	0.274143	-3.66013	0.000252084	0.00360581
AT1G18810.1	114.325	-2.91653	0.373244	-7.81403	5.53896e-15	5.12491e-13
AT1G19000.2	1549.23	-0.883551	0.245054	-3.60554	0.000311505	0.00432182
AT1G19000.1	969.562	-0.754542	0.201682	-3.74124	0.000183115	0.00274646
AT1G19630.2	21.9283	-2.41828	0.745807	-3.2425	0.00118484	0.0131484
AT1G19630.1	21.6914	-1.80566	0.549322	-3.28707	0.00101235	0.0115942
AT1G19630.3	14.1215	-2.2412	0.695991	-3.22016	0.00128121	0.0140094
AT1G19640.1	66.8956	-1.35639	0.471394	-2.87741	0.00400957	0.0352638
AT1G19700.3	85.1637	-1.40686	0.320747	-4.38619	1.15352e-05	0.000242889
AT1G19700.1	78.6078	-1.28447	0.31234	-4.11243	3.91521e-05	0.000706993
AT1G19700.2	66.5016	-1.23055	0.380411	-3.2348	0.00121729	0.0134501
AT1G19700.4	70.9371	-1.13366	0.360917	-3.14106	0.00168335	0.0176098
AT1G19700.5	62.5953	-1.47118	0.384416	-3.82705	0.000129689	0.0020304
AT1G19720.1	1111.69	-0.685029	0.244017	-2.8073	0.00499582	0.0419442
AT1G19830.1	13.5837	-4.00241	0.94515	-4.23468	2.28875e-05	0.000443093
AT1G19840.1	29.8936	-1.59365	0.472691	-3.37143	0.00074778	0.00905825
AT1G19920.1	1952.82	-0.476941	0.16701	-2.85577	0.00429329	0.0372565
AT1G19950.1	129.859	-0.819336	0.292891	-2.79741	0.00515141	0.0430506
AT1G19960.1	662.794	-1.35972	0.275961	-4.92724	8.33994e-07	2.28105e-05
AT1G19980.1	81.7247	-1.11288	0.321636	-3.46005	0.000540076	0.00691826
AT1G20020.1	4168.27	-0.812033	0.215882	-3.76147	0.000168916	0.00255306
AT1G20020.2	3863.61	-0.877049	0.207749	-4.22167	2.42496e-05	0.000464644
AT1G20020.3	3268.6	-0.811803	0.224824	-3.61084	0.000305211	0.00424311
AT1G20470.1	35.5072	-2.8845	0.621737	-4.63942	3.49388e-06	8.42324e-05
AT1G20650.1	425.938	-0.944893	0.205633	-4.59504	4.3266e-06	0.000101682
AT1G20693.1	1416.97	-0.578214	0.194974	-2.9656	0.00302096	0.0282633
AT1G20693.3	564.093	-0.598772	0.196064	-3.05396	0.00225844	0.0223887
AT1G20870.2	24.5139	-1.69328	0.587853	-2.88046	0.00397101	0.0350146
AT1G21060.1	78.7456	-1.24239	0.362463	-3.42763	0.000608867	0.00763519
AT1G21560.5	54.7752	-1.10903	0.404538	-2.74147	0.00611655	0.0494148
AT1G21560.1	42.9372	-1.45142	0.485694	-2.98835	0.00280489	0.0266642
AT1G21580.9	65.7257	-1.07399	0.345426	-3.10917	0.00187615	0.0193009
AT1G21590.2	410.672	-0.785934	0.199163	-3.94618	7.94073e-05	0.00132017
AT1G21590.1	470.895	-0.937032	0.193817	-4.83461	1.33406e-06	3.50163e-05
AT1G22030.1	54.6388	-1.7216	0.393071	-4.37986	1.18755e-05	0.000249514
AT1G22070.1	567.631	-0.96926	0.27328	-3.54676	0.00039	0.0052616
AT1G22150.1	15.5889	-2.07395	0.67796	-3.05911	0.00221998	0.0220874
AT1G22150.3	16.768	-2.57094	0.679407	-3.78409	0.000154272	0.00235952
AT1G22170.2	65.6777	-0.892218	0.325849	-2.73814	0.00617886	0.0498006
AT1G22250.1	52.3204	-1.80822	0.430997	-4.19544	2.72348e-05	0.000516079
AT1G22590.1	260.312	-0.831512	0.258861	-3.21219	0.00131727	0.0143389
AT1G22630.1	1003.92	-1.37058	0.395132	-3.46866	0.000523065	0.0067424
AT1G22640.2	43.0017	-1.17534	0.400645	-2.93363	0.00335028	0.0306532
AT1G23080.4	218.718	-0.805942	0.240625	-3.34937	0.000809966	0.00965029
AT1G23080.1	227.114	-0.958787	0.260051	-3.68692	0.000226989	0.0032927
AT1G23080.3	226.101	-0.834966	0.266915	-3.12821	0.00175873	0.0183051
AT1G23110.1	186.99	-2.41473	0.325707	-7.41381	1.22722e-13	9.4944e-12
AT1G23110.6	144.025	-2.44096	0.336567	-7.25252	4.0909e-13	2.97449e-11
AT1G23110.5	80.3259	-2.51264	0.372063	-6.75325	1.44568e-11	8.79852e-10
AT1G23110.4	83.3391	-2.58965	0.379406	-6.82553	8.75995e-12	5.48578e-10
AT1G23110.3	71.9519	-2.77911	0.39587	-7.02027	2.21438e-12	1.48642e-10
AT1G23110.2	67.9845	-2.57109	0.390355	-6.58653	4.50212e-11	2.52321e-09
AT1G23110.7	101.12	-2.69103	0.330553	-8.14099	3.92045e-16	4.29482e-14
AT1G23140.1	210.518	-1.20746	0.265292	-4.55145	5.32773e-06	0.000122547
AT1G23205.1	258.021	-1.46908	0.348846	-4.21124	2.53971e-05	0.000483923
AT1G23390.1	1242.45	-0.806023	0.285778	-2.82045	0.00479556	0.0405363
AT1G24020.1	1049.1	-1.01718	0.295723	-3.43963	0.000582508	0.00736623
AT1G24020.2	697.112	-0.909103	0.290304	-3.13156	0.00173881	0.0181162
AT1G24100.1	1120.04	-0.609289	0.189649	-3.21272	0.00131482	0.0143233
AT1G24147.1	379.605	-1.3166	0.473627	-2.77983	0.00543878	0.0449921
AT1G24260.2	16.174	-3.33218	0.849865	-3.92084	8.82408e-05	0.00144654
AT1G24625.1	208.415	-1.22437	0.26369	-4.64323	3.43008e-06	8.29865e-05
AT1G25440.1	3839.46	-1.63198	0.185651	-8.79063	1.4873e-18	2.17437e-16
AT1G25450.1	320.55	-0.920274	0.278706	-3.30195	0.000960137	0.0111328
AT1G26130.2	61.636	-0.90996	0.32583	-2.79275	0.00522626	0.0435799
AT1G26230.3	117.908	-0.969031	0.34814	-2.78346	0.00537832	0.0446267
AT1G26230.2	67.4287	-1.07194	0.376849	-2.84448	0.00444834	0.0382136
AT1G26230.5	94.3324	-1.22201	0.389292	-3.13907	0.00169485	0.0177044
AT1G26761.1	360.144	-0.869995	0.23547	-3.69471	0.00022014	0.0032024
AT1G26800.1	94.6581	-1.24934	0.39294	-3.17947	0.00147542	0.0157556
AT1G26920.1	340.286	-1.23221	0.204314	-6.03097	1.62976e-09	7.19141e-08
AT1G26945.1	78.399	-1.50453	0.355583	-4.23115	2.32499e-05	0.000449051
AT1G27210.1	570.53	-0.662732	0.216087	-3.06696	0.00216247	0.0216042
AT1G27940.2	26.2069	-1.50688	0.485351	-3.10473	0.00190456	0.0195261
AT1G27940.1	28.0118	-1.70262	0.532627	-3.19664	0.00139038	0.0150114
AT1G28375.1	4.10637	-5.46415	1.64379	-3.32412	0.000886991	0.0104021
AT1G29510.1	36.439	-1.97141	0.511662	-3.85295	0.000116705	0.00185397
AT1G29530.1	323.989	-0.677502	0.228258	-2.96815	0.00299599	0.0280796
AT1G29720.1	543.148	-0.653575	0.220701	-2.96136	0.00306281	0.0285378
AT1G30260.1	111.678	-1.59479	0.360736	-4.42092	9.82831e-06	0.000210181
AT1G30500.2	96.7836	-1.17847	0.333847	-3.52998	0.000415593	0.00555399
AT1G30530.1	1052.57	-1.85729	0.242814	-7.649	2.02545e-14	1.70508e-12
AT1G31120.1	299.712	-0.740708	0.269894	-2.74444	0.00606147	0.0490663
AT1G31230.1	1352.33	-0.613857	0.207343	-2.96059	0.0030705	0.0285828
AT1G31580.1	18398.4	-1.14376	0.341862	-3.34567	0.00082083	0.00974863
AT1G31650.2	199.436	-0.928978	0.253184	-3.66919	0.000243322	0.00349874
AT1G31690.1	939.535	-1.23448	0.392885	-3.14209	0.00167749	0.0175664
AT1G32240.2	36.2728	-1.20791	0.441105	-2.73838	0.00617432	0.0497916
AT1G32240.1	48.5265	-1.15249	0.406777	-2.83321	0.00460825	0.0393252
AT1G32440.1	606.039	-0.673284	0.220789	-3.04944	0.00229267	0.0226461
AT1G32520.1	284.364	-1.13733	0.237849	-4.78171	1.7381e-06	4.47105e-05
AT1G32700.1	223.761	-0.971145	0.299303	-3.24469	0.00117579	0.013083
AT1G32780.1	19.0923	-2.54964	0.766319	-3.32712	0.000877473	0.010317
AT1G32900.1	1291	-1.17313	0.22697	-5.16865	2.35789e-07	7.1434e-06
AT1G33430.2	12.4864	-3.11627	1.06962	-2.91344	0.00357476	0.0322545
AT1G33430.1	22.3849	-3.36512	0.924118	-3.64144	0.00027112	0.00383554
AT1G33430.3	9.7054	-4.25815	1.16181	-3.66511	0.000247236	0.00354262
AT1G34245.1	31.7624	-1.5894	0.472625	-3.36292	0.000771233	0.00927979
AT1G34570.1	280.644	-0.850031	0.255477	-3.32724	0.000877117	0.0103157
AT1G34640.1	68.7679	-1.72796	0.476999	-3.62257	0.000291686	0.00408132
AT1G35490.1	3.23282	-5.10863	1.86686	-2.73649	0.00620989	0.0499821
AT1G36180.1	162.672	-0.944693	0.338458	-2.79116	0.00525187	0.0437809
AT1G36280.1	119.921	-0.789652	0.260621	-3.02989	0.00244645	0.0239121
AT1G36370.1	751.913	-0.994462	0.331872	-2.99652	0.00273078	0.0261073
AT1G41830.1	1190.04	-0.682667	0.184043	-3.70929	0.000207845	0.00304729
AT1G43670.1	3278.96	-0.556051	0.201535	-2.75908	0.00579641	0.0473702
AT1G44000.1	1592.32	-0.612766	0.212464	-2.8841	0.00392534	0.034664
AT1G44740.1	28.1664	-1.47347	0.513734	-2.86815	0.00412876	0.036111
AT1G44970.1	84.2362	-4.12824	1.27993	-3.22537	0.00125809	0.0138229
AT1G45010.1	40.2066	-2.11449	0.451853	-4.67959	2.87445e-06	7.09222e-05
AT1G45010.2	30.3304	-2.16266	0.623853	-3.46662	0.000527041	0.00678289
AT1G45010.3	25.3678	-2.01325	0.507001	-3.9709	7.16009e-05	0.0012065
AT1G45010.4	30.8535	-2.29175	0.48668	-4.70895	2.48996e-06	6.22582e-05
AT1G45191.4	128.985	-0.963682	0.319307	-3.01804	0.00254414	0.0246732
AT1G47395.1	72.5796	-1.67567	0.406086	-4.1264	3.6849e-05	0.000670117
AT1G47580.1	255.286	-0.844121	0.295031	-2.86113	0.00422136	0.0368034
AT1G47900.3	185.457	-1.02811	0.254166	-4.04501	5.23204e-05	0.000915796
AT1G47900.2	159.671	-0.828992	0.246324	-3.36545	0.000764188	0.00921985
AT1G47900.1	204.048	-0.990837	0.228965	-4.32746	1.50842e-05	0.000308295
AT1G47970.1	914.425	-0.723737	0.183389	-3.94646	7.9316e-05	0.00131918
AT1G48120.1	115.235	-1.65196	0.336089	-4.91523	8.86797e-07	2.41262e-05
AT1G48330.1	70.5309	-2.68436	0.398072	-6.7434	1.54724e-11	9.38881e-10
AT1G49010.1	455.337	-1.09859	0.249828	-4.39738	1.09565e-05	0.000231892
AT1G49200.1	58.5627	-2.10721	0.457923	-4.60168	4.19103e-06	9.88923e-05
AT1G49205.1	15.2159	-2.04793	0.661235	-3.09712	0.00195408	0.0199145
AT1G49210.1	6.80253	-3.54985	1.20183	-2.9537	0.00313988	0.0290516
AT1G49230.1	54.4721	-1.45292	0.357933	-4.05919	4.9243e-05	0.000865248
AT1G49470.1	82.8626	-1.37794	0.345239	-3.99126	6.57218e-05	0.00111844
AT1G49750.1	2992.75	-0.923396	0.238868	-3.86571	0.000110765	0.00177332
AT1G50110.1	102.06	-1.18143	0.297537	-3.97072	7.16557e-05	0.00120692
AT1G50110.2	79.1484	-1.18313	0.301624	-3.92254	8.76217e-05	0.00143926
AT1G50575.1	257.335	-0.64337	0.224722	-2.86296	0.00419705	0.036607
AT1G50732.1	253.968	-0.945059	0.340132	-2.77851	0.0054609	0.0451478
AT1G51080.1	172.8	-0.94025	0.342363	-2.74635	0.0060262	0.0488288
AT1G51100.1	366.993	-0.770889	0.230637	-3.34243	0.000830493	0.00985688
AT1G51110.1	1575.97	-0.884829	0.262513	-3.37062	0.000749998	0.00907596
AT1G51140.1	492.992	-0.795544	0.265383	-2.99772	0.00272004	0.0260471
AT1G51170.1	80.4939	-1.23645	0.37438	-3.30265	0.000957746	0.0111082
AT1G51340.4	23.0172	-1.66985	0.538286	-3.10217	0.0019211	0.0196515
AT1G51340.1	25.7985	-1.39078	0.499685	-2.78331	0.00538079	0.0446268
AT1G51440.1	52.6928	-1.54797	0.451104	-3.43152	0.000600202	0.00754265
AT1G51805.1	641.425	-0.624898	0.207471	-3.01197	0.00259555	0.0251007
AT1G51805.2	503.075	-0.624268	0.205069	-3.04419	0.00233309	0.0229846
AT1G52342.1	181.983	-1.51693	0.311937	-4.86295	1.15652e-06	3.07713e-05
AT1G52520.1	100.484	-1.11985	0.293302	-3.81807	0.000134498	0.0020969
AT1G52770.1	213.1	-1.16286	0.283759	-4.09804	4.16672e-05	0.000747807
AT1G53035.2	19.021	-1.58043	0.558652	-2.829	0.00466934	0.0397145
AT1G53542.1	41.5663	-1.96676	0.476371	-4.12864	3.64913e-05	0.000664996
AT1G53800.1	313.429	-0.66102	0.222618	-2.9693	0.0029848	0.0279951
AT1G53875.1	40.5432	-2.72787	0.561312	-4.85982	1.17495e-06	3.11809e-05
AT1G54050.1	91.7499	-1.26667	0.3145	-4.02757	5.63554e-05	0.000977263
AT1G54820.1	132.588	-0.87795	0.277963	-3.15851	0.00158579	0.016747
AT1G54820.2	116.03	-1.27281	0.326736	-3.89554	9.79803e-05	0.00158657
AT1G54820.3	108.38	-1.27656	0.327625	-3.89641	9.76275e-05	0.00158331
AT1G54820.4	95.676	-1.43097	0.315047	-4.5421	5.56957e-06	0.000127538
AT1G55210.1	649.601	-0.881275	0.223104	-3.95007	7.81285e-05	0.0013026
AT1G55260.1	445.538	-1.00576	0.201831	-4.98317	6.25513e-07	1.76005e-05
AT1G55260.2	226.881	-1.15296	0.263507	-4.37546	1.21176e-05	0.000254241
AT1G55320.1	90.651	-1.22258	0.33611	-3.63746	0.000275343	0.00388707
AT1G55320.2	91.7774	-1.22012	0.290918	-4.19402	2.74051e-05	0.000518699
AT1G55370.2	282.536	-0.771409	0.230563	-3.34577	0.000820557	0.00974821
AT1G55370.1	249.223	-0.921183	0.265705	-3.46693	0.00052643	0.0067795
AT1G55480.1	3677.61	-0.737793	0.242618	-3.04097	0.00235821	0.023182
AT1G55910.1	192.08	-0.750614	0.26902	-2.79018	0.0052679	0.0438699
AT1G56220.4	823.145	-0.813942	0.178023	-4.57211	4.82837e-06	0.000112446
AT1G56430.1	224.079	-1.48718	0.33595	-4.42679	9.56474e-06	0.000205682
AT1G56570.2	691.06	-0.831065	0.257328	-3.2296	0.00123965	0.0136494
AT1G56580.1	641.249	-0.971368	0.262454	-3.7011	0.000214669	0.00313169
AT1G56600.1	141.123	-1.24426	0.267195	-4.65675	3.21243e-06	7.82276e-05
AT1G56650.1	136.92	-2.2494	0.377009	-5.96643	2.42496e-09	1.04863e-07
AT1G56710.1	31.9146	-2.45765	0.519563	-4.73023	2.24268e-06	5.66266e-05
AT1G58280.2	134.575	-1.08959	0.295358	-3.68906	0.000225086	0.00326625
AT1G58280.3	107.582	-0.806696	0.284827	-2.83223	0.00462239	0.0394049
AT1G58460.1	4.09814	-5.46146	1.67023	-3.26989	0.00107589	0.0121659
AT1G58460.2	4.1878	-5.49534	1.63499	-3.36108	0.00077639	0.00931781
AT1G58520.2	80.2167	-2.28309	0.383761	-5.94926	2.6936e-09	1.15507e-07
AT1G58520.4	77.4827	-2.00987	0.355716	-5.65019	1.60266e-08	6.15318e-07
AT1G58520.5	75.7616	-2.37612	0.342104	-6.94559	3.76892e-12	2.48525e-10
AT1G58520.1	67.3151	-2.74784	0.38553	-7.12742	1.02264e-12	7.07259e-11
AT1G58520.6	74.1212	-2.06	0.40406	-5.09825	3.42808e-07	1.01025e-05
AT1G58520.7	66.8071	-2.64795	0.395911	-6.68825	2.25862e-11	1.32175e-09
AT1G60000.1	1142.65	-0.66112	0.205951	-3.21008	0.00132697	0.0144253
AT1G60010.1	728.817	-1.18871	0.320422	-3.70983	0.000207399	0.00304291
AT1G60270.1	182.418	-1.23464	0.375144	-3.29111	0.000997924	0.0114609
AT1G60270.2	155.356	-1.21257	0.322842	-3.75591	0.000172712	0.00260182
AT1G60590.1	632.757	-1.9207	0.317909	-6.04167	1.52524e-09	6.78122e-08
AT1G60800.1	469.84	-0.874974	0.195028	-4.4864	7.24377e-06	0.000161203
AT1G60800.2	361.739	-0.931204	0.212009	-4.39229	1.12161e-05	0.000236777
AT1G61350.1	229.439	-1.03757	0.239381	-4.33441	1.46151e-05	0.000299901
AT1G61580.1	289.917	-0.936331	0.251322	-3.72562	0.000194834	0.00288488
AT1G62030.1	58.9708	-2.27172	0.404934	-5.6101	2.02215e-08	7.62828e-07
AT1G62050.1	155.338	-0.963622	0.253498	-3.8013	0.000143938	0.00222464
AT1G62170.2	14.0995	-2.18571	0.781357	-2.79733	0.00515273	0.0430506
AT1G62180.1	1608.77	-0.905628	0.291599	-3.10574	0.00189807	0.0194741
AT1G62250.1	134.049	-0.768309	0.262675	-2.92495	0.00344515	0.0314023
AT1G62310.1	421.665	-0.756673	0.236587	-3.19829	0.00138246	0.0149455
AT1G62540.2	108.169	-0.981059	0.304562	-3.22121	0.00127651	0.0139729
AT1G62540.1	132.459	-0.920168	0.323093	-2.84799	0.00439958	0.0379306
AT1G62560.1	528.227	-0.893164	0.208697	-4.27972	1.87128e-05	0.000371014
AT1G62560.2	384.221	-0.800807	0.219742	-3.64431	0.000268107	0.00379796
AT1G62630.1	330.609	-0.996144	0.232203	-4.28997	1.78701e-05	0.000356543
AT1G62780.1	2171.17	-0.819735	0.202501	-4.04806	5.16445e-05	0.000904737
AT1G62870.1	151.495	-1.10318	0.340008	-3.24457	0.00117627	0.0130848
AT1G62940.1	60.7418	-9.34859	2.23668	-4.17968	2.91925e-05	0.000547107
AT1G62975.1	13.3715	-2.40907	0.801369	-3.0062	0.00264537	0.0254507
AT1G63100.2	148.59	-1.22171	0.423404	-2.88546	0.00390846	0.0345446
AT1G63650.3	30.0194	-1.68223	0.479246	-3.51016	0.000447845	0.00591405
AT1G63650.1	27.8531	-1.63611	0.502758	-3.25428	0.00113681	0.0127286
AT1G63650.2	25.1608	-2.22826	0.57797	-3.85532	0.00011558	0.00183823
AT1G63670.4	58.3336	-1.1274	0.35765	-3.15226	0.00162015	0.017066
AT1G63670.1	66.8781	-1.07203	0.327659	-3.2718	0.00106866	0.0120974
AT1G63670.5	41.3776	-1.16571	0.424128	-2.74848	0.0059872	0.0486087
AT1G63710.1	62.2677	-1.8484	0.542885	-3.40477	0.00066219	0.00818641
AT1G64330.1	673.949	-1.01126	0.345065	-2.93063	0.00338274	0.030902
AT1G64400.1	394.802	-0.877881	0.271903	-3.22866	0.00124373	0.0136797
AT1G64625.3	7.51469	-3.04501	1.01716	-2.99364	0.0027567	0.0263184
AT1G64770.2	400.763	-0.735621	0.248476	-2.96053	0.00307108	0.0285828
AT1G64780.1	432.702	-1.08605	0.309098	-3.51362	0.00044205	0.00585047
AT1G64860.1	1710.54	-0.696842	0.238435	-2.92256	0.00347162	0.0315875
AT1G64860.2	979.451	-0.645368	0.219408	-2.94141	0.00326724	0.0300155
AT1G65010.1	1543.29	-0.968344	0.24705	-3.91963	8.86846e-05	0.00145265
AT1G65060.2	111.734	-1.57899	0.442842	-3.56559	0.000363034	0.00493671
AT1G65060.1	167.037	-1.71489	0.404193	-4.24276	2.20786e-05	0.000428848
AT1G65190.1	849.038	-0.659882	0.195435	-3.37648	0.000734187	0.0089287
AT1G65295.1	254.474	-1.03091	0.277317	-3.71743	0.000201259	0.00296581
AT1G65450.1	33.115	-1.70857	0.617789	-2.76562	0.00568146	0.0466225
AT1G65900.1	177.194	-0.955847	0.305678	-3.12697	0.00176618	0.0183687
AT1G65900.2	136.134	-0.887392	0.272302	-3.25885	0.00111866	0.0125631
AT1G66140.1	145.216	-1.03475	0.352903	-2.93212	0.00336655	0.0307705
AT1G66190.1	67.8964	-1.19283	0.385612	-3.09335	0.00197913	0.0201149
AT1G66230.1	97.3886	-1.32835	0.344346	-3.85761	0.000114501	0.0018246
AT1G66380.1	7.82782	-3.53283	1.11073	-3.18065	0.00146947	0.0157206
AT1G66380.2	3.29646	-5.13995	1.73146	-2.96857	0.00299188	0.0280487
AT1G66540.1	28.3528	-2.05454	0.533383	-3.8519	0.000117207	0.0018605
AT1G66540.2	24.2787	-1.53145	0.532124	-2.87799	0.00400212	0.0352134
AT1G66840.1	203.773	-1.67691	0.390683	-4.29227	1.76857e-05	0.000353318
AT1G66840.2	193.403	-2.03503	0.381455	-5.33491	9.5591e-08	3.15673e-06
AT1G66980.3	283.41	-1.06154	0.267259	-3.97193	7.12916e-05	0.00120178
AT1G66980.2	303.338	-1.12712	0.211621	-5.3261	1.00345e-07	3.30576e-06
AT1G66980.4	296.881	-0.993455	0.215582	-4.60825	4.06069e-06	9.61483e-05
AT1G66980.1	313.418	-1.11387	0.247203	-4.5059	6.60928e-06	0.000148207
AT1G67050.1	155.28	-0.933488	0.242515	-3.8492	0.000118505	0.00187604
AT1G67080.2	145.823	-1.07792	0.391714	-2.75181	0.00592666	0.0482125
AT1G67480.2	329.475	-0.70108	0.197843	-3.54362	0.000394672	0.00531273
AT1G67480.1	313.798	-0.565577	0.201783	-2.8029	0.00506452	0.0423998
AT1G67480.3	293.831	-0.627625	0.208864	-3.00494	0.00265631	0.0255321
AT1G67600.1	69.2673	-1.19131	0.411929	-2.89202	0.0038277	0.0340065
AT1G67750.1	351.157	-1.23307	0.287042	-4.29578	1.74083e-05	0.000348515
AT1G68050.1	149.94	-1.11402	0.273179	-4.07801	4.54238e-05	0.000807117
AT1G68130.1	130.278	-0.827165	0.265322	-3.11759	0.00182334	0.018863
AT1G68490.1	564.253	-0.864521	0.231864	-3.72857	0.00019257	0.00285802
AT1G68520.1	4482.96	-0.885794	0.186281	-4.75514	1.98307e-06	5.06633e-05
AT1G68600.1	259.647	-1.08603	0.218654	-4.96688	6.804e-07	1.90276e-05
AT1G68740.1	223.381	-1.27869	0.282606	-4.52463	6.05026e-06	0.000137094
AT1G68740.2	196.997	-1.30796	0.250921	-5.21265	1.86161e-07	5.78054e-06
AT1G68780.1	226.783	-1.49213	0.322637	-4.62478	3.74993e-06	8.96687e-05
AT1G68810.1	174.714	-0.910046	0.319411	-2.84914	0.00438382	0.0378265
AT1G68870.1	72.5346	-0.97343	0.344676	-2.82419	0.00474009	0.0401666
AT1G69040.1	181.615	-0.927123	0.255622	-3.62692	0.000286819	0.00401732
AT1G69080.1	44.2906	-1.2397	0.393664	-3.14913	0.00163758	0.0172231
AT1G69160.1	150.84	-1.33686	0.246424	-5.42503	5.79438e-08	1.99865e-06
AT1G69200.1	828.319	-0.671873	0.242262	-2.77334	0.00554849	0.045688
AT1G69440.1	111.937	-1.43797	0.295808	-4.86116	1.16702e-06	3.09904e-05
AT1G69500.1	18.2663	-6.64585	1.45944	-4.5537	5.27107e-06	0.000121447
AT1G69523.1	209.05	-1.26858	0.317295	-3.99812	6.38474e-05	0.00109152
AT1G69530.2	648.772	-1.12387	0.263312	-4.26819	1.97063e-05	0.000388834
AT1G69530.1	556.699	-1.08077	0.268838	-4.02017	5.81571e-05	0.00100511
AT1G69530.3	282.355	-1.37725	0.247006	-5.57576	2.46449e-08	9.10466e-07
AT1G69530.5	302.537	-1.34263	0.249638	-5.37831	7.51902e-08	2.52773e-06
AT1G69530.4	420.296	-1.28617	0.251225	-5.11957	3.06235e-07	9.06372e-06
AT1G69550.1	469.119	-0.876138	0.276013	-3.17426	0.00150217	0.0159913
AT1G69580.1	105.642	-1.39941	0.333298	-4.19867	2.68481e-05	0.000509668
AT1G69580.2	56.4436	-1.67165	0.4382	-3.81481	0.000136285	0.00212153
AT1G69730.1	399.443	-0.875264	0.24169	-3.62143	0.000292978	0.00409521
AT1G70200.1	1144.43	-0.737205	0.258946	-2.84694	0.00441414	0.0379925
AT1G70550.2	58.255	-1.4045	0.371106	-3.78462	0.000153941	0.0023562
AT1G70550.1	62.2929	-1.49886	0.348431	-4.30174	1.69461e-05	0.000340755
AT1G70560.1	75.5684	-1.18565	0.315631	-3.75646	0.000172335	0.00259805
AT1G70890.1	1567.53	-0.942104	0.225102	-4.18522	2.84887e-05	0.000535137
AT1G71130.1	224.484	-1.31393	0.28123	-4.67209	2.98147e-06	7.31672e-05
AT1G71810.1	480.74	-0.889626	0.212475	-4.18697	2.82704e-05	0.000532312
AT1G72030.1	566.041	-0.725536	0.187148	-3.8768	0.000105839	0.00169976
AT1G72510.2	211.748	-0.993026	0.308046	-3.22363	0.00126575	0.0138847
AT1G72510.1	359.59	-0.892215	0.23357	-3.8199	0.000133504	0.00208377
AT1G72645.1	454.79	-1.39801	0.375954	-3.71858	0.000200345	0.00295703
AT1G72890.2	89.4327	-1.24547	0.358972	-3.46955	0.000521327	0.0067221
AT1G72890.1	130.039	-1.29578	0.319709	-4.05298	5.05699e-05	0.000887425
AT1G73010.1	1179.07	-1.10489	0.343663	-3.21504	0.00130425	0.0142235
AT1G73325.1	322.641	-1.61223	0.366779	-4.39565	1.1044e-05	0.000233503
AT1G73600.2	1182.29	-1.4238	0.342309	-4.15939	3.19103e-05	0.000591031
AT1G73600.1	1042.16	-1.35183	0.340931	-3.96511	7.33614e-05	0.00123111
AT1G73830.1	30.4812	-1.4159	0.508515	-2.78438	0.00536309	0.0445261
AT1G73870.1	445.831	-0.82458	0.296652	-2.77962	0.00544223	0.0450024
AT1G74070.1	543.971	-0.90605	0.275986	-3.28296	0.00102724	0.0117337
AT1G74070.2	368.85	-1.05548	0.302672	-3.48721	0.00048809	0.00636749
AT1G74160.1	225.036	-0.88342	0.261177	-3.38246	0.000718395	0.0087704
AT1G74160.2	152.446	-0.854229	0.260934	-3.27374	0.00106135	0.0120345
AT1G74200.3	16.3696	-2.77178	0.765616	-3.62032	0.000294237	0.00411001
AT1G74210.1	532.919	-0.843637	0.260666	-3.23647	0.00121018	0.0133859
AT1G74310.1	99.4798	-0.831764	0.280726	-2.96291	0.0030475	0.0284404
AT1G74520.1	242.518	-0.681707	0.229178	-2.97458	0.00293392	0.0276251
AT1G74940.1	197.631	-1.93077	0.279411	-6.91015	4.84158e-12	3.16211e-10
AT1G75090.1	84.694	-1.32126	0.406986	-3.24644	0.00116859	0.0130312
AT1G75540.1	247.658	-0.782979	0.232962	-3.36097	0.000776703	0.00931884
AT1G75780.1	122.442	-1.12479	0.266213	-4.22514	2.38793e-05	0.000458619
AT1G76530.1	33.217	-1.69625	0.581454	-2.91726	0.00353117	0.0319663
AT1G76620.1	114.415	-1.32843	0.272862	-4.86851	1.12441e-06	3.00727e-05
AT1G76620.2	97.6538	-1.36701	0.347132	-3.93801	8.21614e-05	0.0013599
AT1G76800.1	35.9306	-1.27133	0.452779	-2.80783	0.00498768	0.041893
AT1G76880.1	417.179	-0.808917	0.198871	-4.06754	4.7511e-05	0.000839123
AT1G76890.2	453.333	-0.941163	0.287505	-3.27355	0.00106205	0.0120392
AT1G77580.1	98.4906	-1.03913	0.347286	-2.99214	0.00277033	0.0264239
AT1G77580.3	113.269	-1.10387	0.36818	-2.99819	0.00271592	0.0260197
AT1G77580.4	113.374	-1.2373	0.360468	-3.43248	0.000598096	0.00752999
AT1G77580.2	122.194	-1.18728	0.372393	-3.18824	0.00143141	0.0153775
AT1G77740.1	491.434	-0.864041	0.194803	-4.43546	9.18743e-06	0.000198334
AT1G77740.2	447.051	-0.851084	0.206244	-4.12659	3.68181e-05	0.000670039
AT1G77920.1	198.313	-1.08396	0.395252	-2.74245	0.00609827	0.0492864
AT1G78020.1	1325.91	-0.901631	0.287563	-3.13542	0.00171605	0.0178972
AT1G78170.1	131.565	-3.33316	0.309171	-10.7809	4.23515e-27	1.68917e-24
AT1G78180.1	257.444	-0.722484	0.222836	-3.24222	0.00118601	0.013154
AT1G78210.1	271.916	-0.992715	0.26646	-3.72557	0.000194872	0.00288488
AT1G78260.1	40.8032	-1.24792	0.418491	-2.98196	0.00286412	0.027142
AT1G78290.3	161.202	-0.829279	0.285566	-2.90398	0.00368451	0.0330019
AT1G78430.1	126.859	-0.773328	0.275347	-2.80855	0.00497647	0.0418417
AT1G78450.1	125.297	-1.36291	0.303531	-4.49018	7.11644e-06	0.000158455
AT1G78510.1	315.231	-0.727835	0.255857	-2.84469	0.00444547	0.0381979
AT1G78510.2	257.927	-0.763256	0.268586	-2.84176	0.00448658	0.0384868
AT1G78570.1	2313.45	-1.36565	0.246847	-5.53238	3.15907e-08	1.1404e-06
AT1G78680.2	360.519	-0.893919	0.286871	-3.1161	0.0018326	0.0189206
AT1G78680.1	554.559	-0.742331	0.213727	-3.47326	0.00051417	0.0066507
AT1G78995.1	389.898	-1.18592	0.280119	-4.23363	2.29944e-05	0.000444533
AT1G79110.2	143.37	-2.74958	0.345005	-7.96968	1.59079e-15	1.58236e-13
AT1G79110.3	131.616	-2.61361	0.322496	-8.10429	5.3054e-16	5.69063e-14
AT1G79110.1	136.485	-3.02863	0.313779	-9.65212	4.81492e-22	1.0989e-19
AT1G79160.1	117.494	-1.51168	0.327076	-4.6218	3.80432e-06	9.08635e-05
AT1G79170.1	13.6294	-2.87995	0.97268	-2.96084	0.00306801	0.0285772
AT1G79460.1	141.092	-0.785129	0.255883	-3.06832	0.00215269	0.0215351
AT1G80520.1	28.489	-1.86711	0.5029	-3.71268	0.000205079	0.00301103
AT1G80850.1	243.324	-0.892586	0.310996	-2.87009	0.00410352	0.0359132
AT1G80940.1	205.033	-0.733576	0.235868	-3.11011	0.00187015	0.0192502
AT1G80940.2	173.456	-0.989607	0.250406	-3.95202	7.74955e-05	0.00129362
AT1G80940.4	110.999	-1.03543	0.3159	-3.27772	0.00104649	0.0118989
AT2G01505.1	51.346	-1.92883	0.460606	-4.18759	2.81927e-05	0.000531765
AT2G01680.1	560.681	-0.955546	0.215743	-4.42909	9.46299e-06	0.00020364
AT2G01990.2	73.4938	-1.06515	0.328196	-3.24546	0.00117263	0.0130655
AT2G01990.1	49.1322	-1.73943	0.458918	-3.79028	0.000150476	0.00230919
AT2G02020.1	86.785	-0.83998	0.292402	-2.87269	0.00406989	0.0356721
AT2G02130.1	1449.53	-1.0584	0.288281	-3.67144	0.000241191	0.00347418
AT2G02950.1	255.402	-1.91193	0.315825	-6.05377	1.41494e-09	6.33194e-08
AT2G03310.1	181.442	-1.29065	0.360717	-3.57802	0.00034621	0.00473615
AT2G03340.1	483.563	-0.617002	0.184347	-3.34697	0.000817015	0.00971174
AT2G03500.1	61.5352	-1.02077	0.372889	-2.73746	0.00619152	0.0498635
AT2G03550.1	766.006	-1.29421	0.231508	-5.59033	2.26638e-08	8.42581e-07
AT2G03710.2	64.9714	-0.976777	0.346376	-2.81999	0.00480244	0.0405861
AT2G03750.1	602.276	-1.08584	0.210252	-5.16447	2.41116e-07	7.28864e-06
AT2G04032.1	12.929	-3.66655	0.862384	-4.25165	2.12202e-05	0.000413934
AT2G04039.1	513.895	-0.629969	0.20175	-3.12252	0.00179311	0.0186206
AT2G04039.2	330.755	-0.683072	0.247892	-2.75552	0.00585981	0.0477728
AT2G04240.1	80.5769	-1.34012	0.329892	-4.06228	4.85956e-05	0.00085497
AT2G04240.2	53.5644	-1.43459	0.432941	-3.31359	0.000921078	0.0107375
AT2G05160.3	53.2932	-1.43083	0.43334	-3.30187	0.000960426	0.011133
AT2G05160.1	66.9053	-1.78537	0.453874	-3.93363	8.36725e-05	0.00138157
AT2G05160.2	66.9724	-1.79062	0.481715	-3.71718	0.000201459	0.00296742
AT2G05310.2	552.359	-0.659899	0.238406	-2.76797	0.00564074	0.0463361
AT2G05320.1	163.732	-0.77073	0.265468	-2.90329	0.0036927	0.0330501
AT2G11810.1	140.339	-2.37679	0.352743	-6.73803	1.60544e-11	9.699e-10
AT2G11810.3	102.047	-2.85363	0.389724	-7.32219	2.43957e-13	1.81888e-11
AT2G11810.2	88.1893	-2.33103	0.365806	-6.37231	1.86204e-10	9.56181e-09
AT2G11810.4	101.712	-2.41165	0.456964	-5.27754	1.30929e-07	4.23187e-06
AT2G12462.1	87.4282	-2.41359	0.328638	-7.34424	2.06939e-13	1.55701e-11
AT2G13570.1	5.10702	-4.77187	1.50871	-3.16288	0.00156215	0.0165313
AT2G14560.3	685.64	-1.58323	0.314539	-5.03349	4.81642e-07	1.38269e-05
AT2G14560.4	394.639	-1.67337	0.331689	-5.045	4.5353e-07	1.30931e-05
AT2G14560.2	391.582	-1.48501	0.353329	-4.20291	2.63511e-05	0.00050117
AT2G14560.1	662.02	-1.57729	0.323959	-4.86879	1.12286e-06	3.00706e-05
AT2G14660.1	110.578	-1.24237	0.357784	-3.4724	0.000515827	0.00666794
AT2G14750.1	1382.12	-0.62268	0.173288	-3.59333	0.00032648	0.00449769
AT2G15020.1	319.985	-3.24638	0.381844	-8.50186	1.86584e-17	2.38787e-15
AT2G15050.3	194.436	-1.22789	0.280354	-4.37978	1.18802e-05	0.000249514
AT2G15050.1	239.745	-1.76981	0.256506	-6.89968	5.21206e-12	3.38792e-10
AT2G15050.2	183.659	-1.2286	0.229107	-5.36254	8.20584e-08	2.73402e-06
AT2G15820.1	384.019	-0.8013	0.25246	-3.17396	0.00150373	0.0159997
AT2G16365.2	117.321	-0.820073	0.283135	-2.8964	0.00377471	0.0336084
AT2G16910.1	34.1629	-4.58701	0.900864	-5.09179	3.54698e-07	1.04379e-05
AT2G17695.1	305.494	-1.20128	0.296883	-4.04632	5.20296e-05	0.000911095
AT2G17695.3	123.286	-0.881422	0.30433	-2.89627	0.00377629	0.0336151
AT2G17695.2	136.84	-1.1642	0.386871	-3.00927	0.00261879	0.0252645
AT2G17972.1	254.784	-1.10414	0.266598	-4.1416	3.44888e-05	0.000633081
AT2G18160.1	855.41	-0.874968	0.251301	-3.48176	0.000498132	0.00647998
AT2G18300.3	212.884	-1.87674	0.285759	-6.56755	5.11499e-11	2.82431e-09
AT2G18300.2	303.972	-1.51266	0.255798	-5.91348	3.34947e-09	1.40983e-07
AT2G18300.1	227.503	-1.76848	0.283851	-6.23031	4.65504e-10	2.23665e-08
AT2G18560.1	179.016	-1.20913	0.231831	-5.21557	1.8325e-07	5.69446e-06
AT2G18940.1	604.426	-0.7587	0.241303	-3.14418	0.00166552	0.0174544
AT2G18990.1	161.636	-0.671518	0.239272	-2.80651	0.00500814	0.0420305
AT2G19310.1	311.005	-1.48017	0.287079	-5.15597	2.52315e-07	7.6104e-06
AT2G19650.1	163.578	-1.2271	0.234166	-5.24028	1.60333e-07	5.04724e-06
AT2G19870.1	634.439	-0.806556	0.285126	-2.82877	0.00467268	0.0397347
AT2G20290.3	59.5826	-0.991295	0.333033	-2.97657	0.00291496	0.0275033
AT2G20670.1	1546.48	-1.01283	0.205339	-4.93249	8.11899e-07	2.22654e-05
AT2G21140.1	448.508	-1.50594	0.337496	-4.46208	8.11693e-06	0.000177746
AT2G21210.2	175.85	-1.22766	0.287328	-4.27267	1.93148e-05	0.000382395
AT2G21210.1	156.377	-1.06633	0.326666	-3.26429	0.0010974	0.0123479
AT2G21320.1	161.358	-2.16937	0.326146	-6.65153	2.90069e-11	1.67364e-09
AT2G21370.3	115.085	-0.90724	0.282176	-3.21515	0.00130376	0.0142219
AT2G21380.1	464.761	-0.600777	0.218355	-2.75137	0.00593461	0.048239
AT2G21385.4	296.852	-0.607294	0.217098	-2.79733	0.00515274	0.0430506
AT2G21560.1	80.1386	-1.5533	0.371354	-4.18281	2.87925e-05	0.000540349
AT2G22080.1	1066.24	-1.29008	0.240456	-5.36513	8.08917e-08	2.70172e-06
AT2G22190.2	89.1497	-0.905303	0.304285	-2.97518	0.0029282	0.0275902
AT2G22200.1	46.5645	-1.89941	0.453245	-4.19068	2.78116e-05	0.000525784
AT2G22540.1	510.625	-0.637975	0.196541	-3.24601	0.00117034	0.0130471
AT2G22540.3	356.738	-0.573404	0.190586	-3.00864	0.0026242	0.0252885
AT2G22795.1	339.733	-0.752085	0.233302	-3.22366	0.00126564	0.0138847
AT2G22795.2	302.823	-1.00381	0.242482	-4.13973	3.47719e-05	0.000637708
AT2G22795.3	311.391	-0.860388	0.274339	-3.13622	0.00171142	0.0178535
AT2G23000.2	163.967	-0.88416	0.283381	-3.12003	0.0018083	0.0187309
AT2G23000.1	184.531	-0.895882	0.313889	-2.85413	0.00431546	0.0373763
AT2G23180.1	44.1562	-2.12897	0.460251	-4.62568	3.73374e-06	8.93856e-05
AT2G23390.1	475.382	-0.625433	0.193387	-3.2341	0.00122028	0.0134723
AT2G23430.1	327.236	-1.23872	0.350792	-3.53119	0.000413693	0.0055322
AT2G23520.1	260.698	-0.734196	0.231636	-3.16961	0.00152645	0.0162079
AT2G23590.1	65.096	-1.31903	0.451917	-2.91875	0.00351435	0.0318563
AT2G23670.1	992.31	-0.631599	0.19473	-3.24346	0.00118088	0.0131149
AT2G23840.1	155.909	-1.0082	0.253213	-3.98161	6.84504e-05	0.00115864
AT2G23910.2	43.0461	-1.4848	0.421823	-3.51995	0.000431626	0.00573839
AT2G23910.3	42.9138	-1.28614	0.438538	-2.93279	0.00335935	0.0307294
AT2G23910.1	59.5722	-1.53313	0.390391	-3.92716	8.59559e-05	0.00141473
AT2G23910.4	49.3074	-1.64571	0.403862	-4.07494	4.60261e-05	0.000816407
AT2G23950.2	114.774	-0.953486	0.280934	-3.39398	0.000688839	0.00846998
AT2G23950.1	160.906	-0.935733	0.263249	-3.55456	0.000378613	0.00511638
AT2G24020.1	1213.28	-0.73158	0.242173	-3.0209	0.00252025	0.0245052
AT2G24280.2	661.745	-0.691224	0.217126	-3.18351	0.00145502	0.0155904
AT2G24440.1	75.4455	-1.03362	0.329349	-3.13839	0.00169881	0.01774
AT2G24490.2	67.7954	-1.04346	0.34112	-3.05892	0.00222138	0.022096
AT2G24490.1	70.874	-1.05855	0.359826	-2.94184	0.00326265	0.0299985
AT2G24762.1	239.444	-0.974569	0.32216	-3.02511	0.00248545	0.0242299
AT2G25900.1	389.408	-0.844498	0.257576	-3.27863	0.00104312	0.011877
AT2G26110.1	269.368	-0.74529	0.24258	-3.07235	0.00212382	0.0213035
AT2G26660.1	466.6	-1.37919	0.250158	-5.51328	3.52214e-08	1.2593e-06
AT2G26790.1	31.7546	-1.43584	0.479094	-2.997	0.0027265	0.0260873
AT2G27190.1	1381.27	-0.977858	0.189087	-5.17148	2.32242e-07	7.05153e-06
AT2G27420.1	116.14	-2.7923	0.377847	-7.39003	1.46792e-13	1.12507e-11
AT2G27770.1	72.8452	-1.74405	0.448122	-3.89191	9.94596e-05	0.00160799
AT2G27880.1	27.011	-2.52414	0.553541	-4.55998	5.11596e-06	0.000118398
AT2G28260.1	27.4889	-1.7897	0.489259	-3.65797	0.000254217	0.00363252
AT2G28260.2	27.895	-2.24466	0.537216	-4.17831	2.93685e-05	0.000550154
AT2G28310.1	166.496	-0.700391	0.240066	-2.91749	0.00352864	0.0319577
AT2G28310.2	138.064	-0.958017	0.28498	-3.3617	0.000774655	0.00930515
AT2G28410.1	101.747	-1.12762	0.324971	-3.46991	0.000520637	0.00671531
AT2G28470.1	213.765	-0.873264	0.242516	-3.60085	0.000317174	0.00438714
AT2G28470.2	171.896	-0.891044	0.256759	-3.47035	0.000519777	0.00670678
AT2G28470.4	150.284	-0.835078	0.261058	-3.19883	0.00137988	0.0149238
AT2G28550.3	160.954	-0.875478	0.260503	-3.36072	0.000777403	0.00932452
AT2G28550.1	228.354	-0.823525	0.241559	-3.4092	0.000651537	0.00806685
AT2G28550.2	158.838	-0.825424	0.254471	-3.24369	0.00117993	0.0131078
AT2G28550.5	225.234	-0.821442	0.251483	-3.26639	0.00108928	0.0122814
AT2G28550.6	115.286	-1.12605	0.294052	-3.82943	0.000128441	0.00201316
AT2G28720.1	246.556	-1.33074	0.29484	-4.51342	6.37899e-06	0.000143749
AT2G28740.1	514.081	-0.824359	0.276396	-2.98253	0.00285878	0.027104
AT2G28780.1	22.2952	-1.56787	0.558714	-2.80621	0.00501277	0.0420608
AT2G28810.2	85.004	-1.29369	0.300133	-4.31039	1.62969e-05	0.000329476
AT2G28810.1	123.931	-1.226	0.311506	-3.93574	8.29417e-05	0.0013712
AT2G29180.1	654.788	-0.721654	0.253708	-2.84443	0.00444915	0.0382136
AT2G29290.1	234.007	-0.655467	0.237173	-2.76366	0.00571564	0.0468484
AT2G29360.1	561.686	-0.75649	0.197271	-3.83477	0.00012568	0.00197818
AT2G29630.2	1841.65	-0.602276	0.2126	-2.83291	0.0046126	0.0393541
AT2G29970.1	740.157	-0.850367	0.194047	-4.38227	1.1745e-05	0.000247117
AT2G30100.1	449.524	-0.957864	0.293947	-3.25863	0.00111953	0.0125693
AT2G30290.2	4.32867	-4.51813	1.64646	-2.74415	0.00606685	0.0490904
AT2G30420.1	22.5366	-1.67689	0.588941	-2.84731	0.00440911	0.0379888
AT2G30424.1	47.2909	-1.39788	0.493516	-2.83249	0.00461871	0.0393817
AT2G30520.3	648.276	-0.570971	0.204614	-2.79048	0.00526297	0.0438416
AT2G30520.1	768.702	-0.595629	0.202793	-2.93713	0.0033126	0.0303761
AT2G30766.1	285.09	-1.28471	0.320869	-4.00384	6.23237e-05	0.00106814
AT2G30766.2	69.8179	-1.60424	0.516416	-3.10649	0.00189322	0.0194342
AT2G30890.1	95.3739	-1.06517	0.312028	-3.41369	0.00064089	0.00796624
AT2G31160.1	88.7398	-1.23267	0.324458	-3.79915	0.000145194	0.00223984
AT2G31210.1	7.04701	-4.37604	1.3397	-3.26644	0.0010891	0.0122814
AT2G31230.1	76.2153	-1.23576	0.433396	-2.85134	0.0043535	0.0376439
AT2G31270.1	139.836	-0.981976	0.348461	-2.81804	0.00483184	0.0407842
AT2G31560.1	160.282	-1.33025	0.296764	-4.48252	7.37681e-06	0.000163898
AT2G31560.3	156.193	-1.29619	0.31168	-4.15873	3.20026e-05	0.000592207
AT2G31560.2	169.733	-1.11057	0.316908	-3.50441	0.000457623	0.00603131
AT2G31790.1	1574.56	-0.755501	0.254094	-2.97331	0.00294609	0.027727
AT2G32010.1	68.9586	-0.95625	0.327724	-2.91785	0.00352453	0.0319275
AT2G32010.4	56.8196	-1.07451	0.381744	-2.81473	0.00488179	0.0411467
AT2G32100.1	121.188	-1.89489	0.433904	-4.36707	1.25922e-05	0.000262723
AT2G32160.4	100.87	-0.973955	0.354585	-2.74674	0.00601903	0.04879
AT2G32160.3	119.435	-0.98582	0.341413	-2.88747	0.00388356	0.0343763
AT2G32160.2	112.103	-0.816861	0.296249	-2.75734	0.00582732	0.0475469
AT2G32290.1	199.757	-2.02156	0.313886	-6.44042	1.19143e-10	6.31549e-09
AT2G32480.1	863.565	-0.684569	0.241818	-2.83092	0.00464138	0.0395176
AT2G32510.1	24.1602	-1.94405	0.579552	-3.35439	0.0007954	0.00951262
AT2G32540.1	274.379	-1.13441	0.271043	-4.18537	2.84707e-05	0.000535043
AT2G32560.1	333.573	-0.691807	0.218501	-3.16614	0.00154475	0.0163599
AT2G32960.1	337.414	-1.74161	0.23754	-7.33184	2.27019e-13	1.69876e-11
AT2G32990.1	227.4	-1.06747	0.289254	-3.69042	0.00022388	0.00325105
AT2G33060.1	115.55	-1.14835	0.294718	-3.89643	9.76214e-05	0.00158331
AT2G33200.1	4.26094	-4.5079	1.5807	-2.85184	0.00434666	0.0375927
AT2G33240.1	8.77338	-3.18571	1.01218	-3.14738	0.00164739	0.0172997
AT2G33480.1	119.829	-2.00475	0.416929	-4.80837	1.5217e-06	3.94901e-05
AT2G33480.3	92.9754	-2.22841	0.50935	-4.37501	1.21428e-05	0.000254639
AT2G33480.2	82.0909	-1.99715	0.389598	-5.12618	2.95679e-07	8.79566e-06
AT2G33770.1	2079.12	-1.44448	0.299952	-4.8157	1.46684e-06	3.81629e-05
AT2G33850.1	581.483	-1.55954	0.344661	-4.52486	6.04359e-06	0.000137018
AT2G33880.1	6.32948	-5.08993	1.49249	-3.41037	0.000648751	0.00803962
AT2G34210.2	53.488	-2.2654	0.48243	-4.69581	2.65548e-06	6.6075e-05
AT2G34210.1	49.9706	-2.36487	0.427662	-5.52976	3.20663e-08	1.15554e-06
AT2G35130.1	111.807	-1.05941	0.384403	-2.756	0.00585137	0.0477178
AT2G35130.3	150.725	-1.01869	0.310032	-3.28577	0.00101704	0.0116322
AT2G35130.2	113.791	-0.962973	0.337983	-2.84918	0.00438322	0.0378265
AT2G35370.1	8447.05	-0.639938	0.179019	-3.57469	0.000350643	0.00479041
AT2G35700.1	20.0343	-2.299	0.67605	-3.40064	0.000672283	0.00829372
AT2G36470.1	145.169	-1.4014	0.318867	-4.39492	1.10814e-05	0.000234173
AT2G37240.1	843.776	-0.796278	0.220693	-3.60808	0.000308468	0.00428259
AT2G37300.4	18.9601	-1.97778	0.609955	-3.2425	0.00118487	0.0131484
AT2G37300.2	11.4316	-2.08552	0.736887	-2.83018	0.00465224	0.0396019
AT2G37380.1	36.7923	-2.44402	0.518849	-4.71046	2.47162e-06	6.18748e-05
AT2G37630.1	809.486	-0.909714	0.255016	-3.56728	0.000360706	0.00490993
AT2G37890.1	111.607	-1.56926	0.36835	-4.26024	2.04209e-05	0.000400625
AT2G38740.1	698.885	-0.714428	0.245322	-2.9122	0.0035889	0.0323324
AT2G38995.2	39.2353	-1.1784	0.397755	-2.96264	0.00305011	0.0284518
AT2G38995.3	44.1919	-1.44667	0.45483	-3.18069	0.00146925	0.0157206
AT2G38995.4	33.6799	-1.44554	0.475056	-3.04288	0.00234323	0.0230624
AT2G39240.2	9.16074	-3.05608	0.928301	-3.29213	0.000994328	0.0114324
AT2G39250.1	191.205	-1.83022	0.313324	-5.84131	5.17925e-09	2.13838e-07
AT2G39250.2	130.784	-2.29383	0.353717	-6.48493	8.87709e-11	4.81108e-09
AT2G39470.1	1063.44	-0.74291	0.187417	-3.96395	7.37205e-05	0.00123613
AT2G39470.2	728.764	-0.97516	0.252949	-3.85516	0.000115655	0.00183871
AT2G39470.3	430.221	-1.17727	0.328396	-3.58492	0.000337188	0.00462504
AT2G39510.1	40.7532	-1.64504	0.457435	-3.59621	0.000322883	0.00445113
AT2G39780.1	648.19	-0.658045	0.23037	-2.85647	0.00428387	0.0371905
AT2G40020.3	99.5328	-1.1091	0.399562	-2.77578	0.00550687	0.0454273
AT2G40020.2	64.6687	-1.42984	0.44986	-3.17841	0.00148084	0.0158079
AT2G40020.1	86.4772	-1.10437	0.343605	-3.21408	0.00130863	0.0142674
AT2G40020.4	94.5098	-1.191	0.374504	-3.18021	0.00147169	0.0157319
AT2G40130.1	128.239	-1.44067	0.327434	-4.39986	1.08319e-05	0.000229491
AT2G40130.2	123.248	-1.44821	0.307468	-4.71012	2.47575e-06	6.19405e-05
AT2G40260.2	19.7224	-2.12932	0.666608	-3.19426	0.00140188	0.0151196
AT2G40460.1	289.122	-0.90494	0.298327	-3.03339	0.00241825	0.0236703
AT2G40475.1	109.561	-2.43023	0.31933	-7.61038	2.73284e-14	2.24986e-12
AT2G40750.1	370.113	-1.34277	0.334703	-4.01183	6.02507e-05	0.00103606
AT2G40820.3	57.6512	-1.0106	0.366804	-2.75515	0.00586647	0.0477986
AT2G40900.1	70.2575	-1.65744	0.340938	-4.86142	1.16545e-06	3.0969e-05
AT2G41090.1	7292.87	-1.49198	0.195297	-7.63955	2.17983e-14	1.82011e-12
AT2G41140.1	737.395	-0.882167	0.249749	-3.53221	0.000412102	0.00551631
AT2G41310.1	408.891	-1.17597	0.261096	-4.50399	6.66893e-06	0.000149219
AT2G42190.1	281.602	-0.69312	0.236023	-2.93666	0.0033177	0.0304092
AT2G42200.1	177.147	-1.19839	0.31911	-3.75543	0.000173046	0.0026059
AT2G42530.1	1121.96	-0.615554	0.211572	-2.90943	0.0036209	0.0325564
AT2G42620.1	311.313	-0.758983	0.208079	-3.64756	0.00026474	0.0037621
AT2G42690.1	2362	-0.648502	0.210771	-3.0768	0.00209235	0.0210676
AT2G42990.1	21.7412	-6.0362	1.17722	-5.1275	2.93611e-07	8.74046e-06
AT2G43440.1	15.1784	-2.43	0.690502	-3.51917	0.000432894	0.00575338
AT2G43840.1	15.571	-2.16158	0.782552	-2.76223	0.00574088	0.0470178
AT2G43910.3	185.033	-0.659418	0.238702	-2.76251	0.00573586	0.046986
AT2G43910.2	456.472	-0.635351	0.215959	-2.94199	0.00326107	0.0299906
AT2G44130.1	74.281	-1.16431	0.412965	-2.81939	0.00481148	0.0406374
AT2G44310.1	622.156	-0.904092	0.251	-3.60196	0.000315833	0.00437302
AT2G44670.1	494.138	-1.07769	0.205415	-5.24639	1.5511e-07	4.90373e-06
AT2G44740.1	52.6071	-1.36521	0.374498	-3.64544	0.000266936	0.00378463
AT2G44940.1	72.327	-1.46138	0.378569	-3.86027	0.000113262	0.00180626
AT2G45050.1	27.701	-1.35052	0.484806	-2.78568	0.00534151	0.0443901
AT2G45130.1	82.7214	-1.27439	0.430534	-2.96003	0.00307612	0.0286164
AT2G45135.1	66.1965	-1.71799	0.405917	-4.23238	2.31229e-05	0.000446807
AT2G45560.1	210.076	-0.953965	0.274443	-3.47601	0.000508941	0.00659137
AT2G45590.1	467.059	-0.706635	0.206353	-3.4244	0.000616162	0.00771489
AT2G45600.1	99.2805	-1.21176	0.296505	-4.0868	4.37362e-05	0.000780507
AT2G45650.1	8.22044	-6.46204	1.41585	-4.56406	5.01731e-06	0.000116253
AT2G45900.1	39.5074	-1.85519	0.487149	-3.80827	0.000139943	0.00217189
AT2G45900.2	29.7496	-2.54278	0.530449	-4.79365	1.63774e-06	4.23144e-05
AT2G45900.3	27.8951	-1.73019	0.536682	-3.22386	0.00126474	0.0138827
AT2G46340.1	549.13	-0.824653	0.241632	-3.41285	0.000642872	0.00798688
AT2G46340.2	509.309	-0.792891	0.214084	-3.70364	0.000212532	0.00310601
AT2G46440.1	397.578	-0.605445	0.215317	-2.81188	0.00492536	0.0414554
AT2G46530.3	63.5505	-0.968951	0.32462	-2.98488	0.00283694	0.0269342
AT2G46535.1	112.545	-1.27196	0.363915	-3.49522	0.000473676	0.00620308
AT2G46690.1	178.6	-1.53224	0.389152	-3.93739	8.23719e-05	0.00136284
AT2G46870.1	100.793	-1.70074	0.327719	-5.18964	2.10698e-07	6.44025e-06
AT2G47240.1	387.757	-1.00804	0.263531	-3.82513	0.000130705	0.00204474
AT2G47240.2	324.844	-1.11289	0.25148	-4.42535	9.62869e-06	0.000206773
AT2G47240.3	329.913	-0.910892	0.266233	-3.42142	0.000622961	0.00778341
AT2G47240.4	286.348	-0.886069	0.285009	-3.10891	0.00187777	0.0193093
AT3G01140.2	62.9023	-1.35462	0.38523	-3.51639	0.00043745	0.00579893
AT3G01140.1	51.2422	-1.47127	0.400235	-3.67601	0.000236908	0.00341968
AT3G01440.1	745.038	-1.07092	0.249758	-4.28784	1.80417e-05	0.000359444
AT3G01550.1	253.696	-0.820349	0.240772	-3.40717	0.000656413	0.00812476
AT3G01660.1	117.554	-1.20202	0.341438	-3.52048	0.000430769	0.00572885
AT3G01710.1	58.0645	-1.41322	0.445526	-3.17203	0.00151375	0.0160938
AT3G01860.2	130.074	-1.43951	0.3443	-4.18099	2.90239e-05	0.000544442
AT3G01940.1	8.36416	-2.64008	0.910773	-2.89873	0.00374678	0.0333958
AT3G02030.1	304.853	-1.72836	0.296691	-5.82548	5.69498e-09	2.33722e-07
AT3G02040.1	1915.1	-1.88687	0.308408	-6.1181	9.46952e-10	4.35142e-08
AT3G02310.2	12.6278	-4.04592	0.992441	-4.07674	4.56717e-05	0.00081082
AT3G02310.1	24.9805	-3.22447	0.755106	-4.27023	1.95274e-05	0.000385861
AT3G02380.1	374.199	-0.916493	0.270116	-3.39297	0.000691403	0.00849134
AT3G02650.1	234.743	-0.714936	0.213964	-3.34139	0.000833613	0.00988901
AT3G02830.1	965.935	-0.863341	0.248103	-3.47977	0.000501839	0.00652381
AT3G02830.2	806.719	-0.764438	0.246264	-3.10414	0.00190831	0.0195451
AT3G02870.2	300.087	-0.906821	0.21458	-4.22603	2.37853e-05	0.000457364
AT3G02870.3	445.445	-1.10771	0.254759	-4.34808	1.37332e-05	0.000283933
AT3G02870.1	537.018	-1.08179	0.217595	-4.97158	6.64107e-07	1.86099e-05
AT3G02980.1	36.6321	-1.62745	0.43023	-3.78274	0.00015511	0.0023688
AT3G03130.1	141.476	-0.720277	0.258983	-2.78117	0.00541628	0.0448458
AT3G03260.1	19.3247	-2.46218	0.774259	-3.18004	0.00147254	0.015733
AT3G03260.2	32.5695	-3.03228	0.567156	-5.34646	8.96888e-08	2.9642e-06
AT3G03350.2	95.7413	-0.831385	0.289351	-2.87327	0.00406245	0.0356373
AT3G03450.1	85.3183	-2.06034	0.320471	-6.4291	1.28364e-10	6.76067e-09
AT3G03770.1	392.402	-0.742412	0.246788	-3.0083	0.00262716	0.025311
AT3G03790.2	510.45	-1.21487	0.259367	-4.68398	2.81363e-06	6.96726e-05
AT3G03790.1	474.162	-1.25533	0.248989	-5.04169	4.61435e-07	1.3284e-05
AT3G03790.3	424.629	-1.18859	0.291162	-4.08224	4.46028e-05	0.000794591
AT3G04140.1	147.02	-1.83247	0.340069	-5.38853	7.10354e-08	2.40182e-06
AT3G04290.1	866.864	-0.915813	0.312337	-2.93213	0.00336642	0.0307705
AT3G04530.1	40.028	-2.15395	0.529921	-4.06466	4.81016e-05	0.000848096
AT3G04760.1	573.604	-0.694153	0.218218	-3.181	0.00146765	0.0157132
AT3G05030.1	94.6153	-0.945849	0.310118	-3.04996	0.00228872	0.0226234
AT3G05030.3	96.8549	-1.13843	0.320818	-3.54851	0.000387416	0.00523018
AT3G05030.2	72.1581	-1.04168	0.336412	-3.09643	0.00195865	0.0199561
AT3G05030.4	75.1613	-1.03307	0.310687	-3.32511	0.000883851	0.0103757
AT3G05270.3	128.641	-1.04932	0.309964	-3.38529	0.000711043	0.00869743
AT3G05270.1	131.699	-1.00639	0.313487	-3.21032	0.00132587	0.0144209
AT3G05270.2	132.615	-1.09882	0.308986	-3.55621	0.000376243	0.00508937
AT3G05345.1	374.183	-0.673077	0.237857	-2.82975	0.00465844	0.0396382
AT3G05630.1	530.128	-1.31544	0.307931	-4.27188	1.93832e-05	0.000383564
AT3G05730.1	1587.32	-1.49637	0.326052	-4.58936	4.44613e-06	0.000104134
AT3G05800.1	84.3431	-1.01865	0.302752	-3.36465	0.00076641	0.00924124
AT3G05980.1	43.2747	-1.62849	0.412914	-3.94388	8.01723e-05	0.00133069
AT3G06868.1	168.768	-1.24769	0.292519	-4.26531	1.99623e-05	0.00039332
AT3G06870.1	47.4793	-1.27186	0.389585	-3.26466	0.00109597	0.0123352
AT3G07230.1	1082.44	-0.938325	0.342613	-2.73873	0.00616771	0.0497596
AT3G07450.1	8.56976	-5.54131	1.73224	-3.19893	0.00137939	0.0149238
AT3G08505.1	27.7717	-1.6178	0.530792	-3.04791	0.0023044	0.0227456
AT3G08505.3	30.2844	-1.71221	0.457872	-3.73949	0.000184396	0.00275762
AT3G08510.4	535.023	-1.03619	0.226002	-4.58488	4.54257e-06	0.000106211
AT3G08510.1	791.097	-0.874344	0.193616	-4.51587	6.30567e-06	0.000142253
AT3G08510.3	397.035	-0.845686	0.20745	-4.07658	4.57029e-05	0.000811023
AT3G08510.2	667.19	-0.72013	0.18485	-3.89576	9.78904e-05	0.00158574
AT3G08770.1	1184.62	-0.703717	0.228586	-3.07857	0.00207999	0.0209586
AT3G09162.2	30.4023	-1.52014	0.484619	-3.13678	0.00170816	0.0178285
AT3G09440.2	709.688	-1.00134	0.209011	-4.79085	1.66076e-06	4.28715e-05
AT3G09440.1	729.154	-1.01534	0.238723	-4.25323	2.10712e-05	0.000411616
AT3G09440.3	670.314	-1.02739	0.239092	-4.29706	1.73077e-05	0.000347176
AT3G09440.4	727.483	-1.01568	0.223887	-4.53659	5.71712e-06	0.000130263
AT3G09550.1	13.1397	-2.2837	0.709808	-3.21735	0.00129382	0.014136
AT3G09590.1	4.75101	-4.66956	1.55576	-3.00147	0.00268682	0.025777
AT3G10150.1	33.7262	-1.42675	0.484747	-2.94328	0.00324751	0.0298793
AT3G10150.2	40.504	-1.44926	0.43969	-3.2961	0.00098037	0.0113071
AT3G10185.1	42.148	-1.81015	0.536025	-3.37699	0.000732835	0.00891489
AT3G10420.2	753.19	-0.989349	0.278233	-3.55583	0.000376791	0.00509512
AT3G10420.1	567.748	-0.959568	0.29294	-3.27564	0.00105422	0.0119702
AT3G10525.1	394.43	-1.35566	0.293679	-4.61612	3.90976e-06	9.30035e-05
AT3G10570.1	78.9652	-1.99366	0.400706	-4.97537	6.51232e-07	1.82616e-05
AT3G10840.2	118.258	-0.935655	0.320368	-2.92056	0.00349404	0.0317282
AT3G10840.4	103.452	-1.04115	0.276848	-3.76072	0.000169428	0.00255892
AT3G10940.1	597.824	-0.648879	0.225953	-2.87175	0.00408209	0.0357562
AT3G11000.1	26.9928	-2.25295	0.582841	-3.86546	0.000110878	0.00177444
AT3G11090.1	143.122	-1.04822	0.35306	-2.96894	0.00298827	0.0280213
AT3G11670.1	684.316	-1.38362	0.198778	-6.96066	3.3869e-12	2.24053e-10
AT3G11670.2	286.602	-1.26437	0.292266	-4.32611	1.51765e-05	0.000309565
AT3G11720.2	42.275	-1.17252	0.428198	-2.73826	0.00617653	0.0497916
AT3G11720.1	45.1505	-1.29955	0.450002	-2.88788	0.00387845	0.0343385
AT3G11720.4	40.0672	-1.63495	0.500067	-3.26946	0.00107755	0.0121779
AT3G11720.3	32.6861	-1.51667	0.534573	-2.83716	0.00455165	0.0389149
AT3G11745.1	19.5408	-1.64903	0.600286	-2.74708	0.00601285	0.0487592
AT3G12560.2	221.411	-0.680949	0.220528	-3.08781	0.00201636	0.0204226
AT3G12560.1	228.941	-0.704909	0.246784	-2.85637	0.0042851	0.0371933
AT3G12920.1	190.411	-2.23104	0.290771	-7.67284	1.68234e-14	1.44285e-12
AT3G13784.2	13.109	-3.01692	0.914686	-3.29832	0.000972665	0.0112558
AT3G14210.1	13872.9	-0.568352	0.20592	-2.76005	0.00577916	0.0472654
AT3G14570.2	33.1102	-1.43666	0.463755	-3.09788	0.0019491	0.0198786
AT3G14720.3	171.313	-1.38648	0.268217	-5.16926	2.35025e-07	7.1299e-06
AT3G14720.2	130.957	-1.15314	0.27286	-4.22613	2.37746e-05	0.000457364
AT3G14720.1	251.3	-1.1676	0.282468	-4.13355	3.57202e-05	0.000652478
AT3G14740.2	35.9223	-1.26444	0.409388	-3.08862	0.00201085	0.0203769
AT3G15354.5	178.442	-0.954667	0.271441	-3.51703	0.000436401	0.00579063
AT3G15354.4	242.449	-1.14185	0.251886	-4.53322	5.80919e-06	0.000132068
AT3G15354.1	224.516	-1.02069	0.234639	-4.35004	1.36112e-05	0.000281694
AT3G15354.2	255.633	-1.05201	0.22246	-4.72898	2.25651e-06	5.6906e-05
AT3G15354.3	237.228	-1.08499	0.217205	-4.99521	5.87704e-07	1.66622e-05
AT3G15400.1	54.2601	-1.43599	0.457812	-3.13664	0.00170895	0.0178322
AT3G15570.1	340.777	-0.798621	0.267125	-2.98969	0.00279265	0.0265901
AT3G16000.1	3175.47	-0.877212	0.233005	-3.76477	0.0001667	0.00252278
AT3G16250.1	1494.57	-0.843894	0.22306	-3.78327	0.000154782	0.00236467
AT3G16290.1	1846.16	-0.757934	0.221328	-3.42448	0.000615971	0.00771489
AT3G17640.1	117.335	-1.22501	0.28037	-4.36926	1.24666e-05	0.000260496
AT3G17675.1	9.61893	-4.85198	1.48752	-3.2618	0.00110707	0.0124397
AT3G17790.1	1448.15	-1.74167	0.236909	-7.35163	1.95807e-13	1.47595e-11
AT3G17930.1	1518.46	-0.742672	0.230151	-3.22689	0.00125143	0.013757
AT3G18110.1	720.156	-0.597826	0.176307	-3.39082	0.000696836	0.00854274
AT3G18320.1	63.7321	-1.30019	0.378755	-3.43279	0.000597395	0.00752578
AT3G18750.5	56.8145	-1.03545	0.376302	-2.75163	0.00592989	0.0482197
AT3G18773.1	86.2362	-1.29751	0.32132	-4.03805	5.38977e-05	0.000939403
AT3G19370.3	139.685	-1.43681	0.300282	-4.78488	1.71087e-06	4.40654e-05
AT3G19370.1	145.778	-1.48468	0.320313	-4.6351	3.56763e-06	8.58594e-05
AT3G19370.2	132.763	-1.36873	0.32433	-4.22018	2.44111e-05	0.000467521
AT3G20820.1	702.63	-0.726497	0.25656	-2.83168	0.00463041	0.0394467
AT3G21190.1	397.248	-0.844472	0.227342	-3.71454	0.000203575	0.0029943
AT3G21270.1	166.047	-0.708847	0.257255	-2.75543	0.00586155	0.0477774
AT3G21560.1	485.09	-0.702363	0.227787	-3.08342	0.00204638	0.0206808
AT3G21670.1	714.517	-0.88324	0.2968	-2.97587	0.00292156	0.0275529
AT3G21750.1	894.017	-0.89479	0.239389	-3.7378	0.000185636	0.00277314
AT3G21760.1	148.218	-1.25263	0.277281	-4.51756	6.25572e-06	0.000141437
AT3G21950.2	43.2794	-1.7726	0.459863	-3.85462	0.000115909	0.00184203
AT3G21950.1	74.3109	-1.26817	0.399389	-3.17527	0.00149696	0.0159441
AT3G22104.1	61.5984	-1.2762	0.422445	-3.02099	0.00251947	0.0245034
AT3G22104.2	41.7114	-1.15874	0.414913	-2.79272	0.0052267	0.0435799
AT3G22104.3	41.4149	-1.1992	0.394309	-3.04126	0.00235586	0.0231645
AT3G22104.4	40.2998	-1.39244	0.423875	-3.28502	0.00101973	0.0116593
AT3G22150.2	309.998	-0.9512	0.243855	-3.90068	9.5921e-05	0.00155937
AT3G22150.1	350.495	-1.11663	0.225342	-4.95528	7.22271e-07	2.0062e-05
AT3G22210.1	698.179	-1.14525	0.357788	-3.20092	0.00136991	0.0148371
AT3G22231.1	5402.91	-1.78435	0.348379	-5.12185	3.02549e-07	8.97401e-06
AT3G22235.1	2089.06	-1.29498	0.258449	-5.01059	5.42634e-07	1.54805e-05
AT3G22235.2	1912.34	-1.21858	0.250059	-4.87316	1.09826e-06	2.95271e-05
AT3G22530.1	124.408	-0.956192	0.296213	-3.22806	0.00124634	0.0137047
AT3G22550.1	351.912	-0.99876	0.24246	-4.11927	3.80071e-05	0.000688739
AT3G22970.2	567.267	-1.64773	0.2019	-8.16113	3.31896e-16	3.69502e-14
AT3G22970.1	756.994	-1.68406	0.189167	-8.90252	5.45911e-19	8.55975e-17
AT3G23000.1	1220.99	-0.654527	0.181584	-3.60455	0.000312698	0.00433399
AT3G23070.1	836.492	-0.794619	0.229389	-3.46407	0.000532078	0.00683309
AT3G23110.1	209.335	-0.890907	0.264486	-3.36844	0.000755939	0.00913912
AT3G23120.1	153.178	-1.21976	0.38601	-3.15991	0.00157815	0.0166792
AT3G23410.2	220.46	-0.842972	0.286921	-2.938	0.00330341	0.0303067
AT3G23430.1	413.876	-0.557529	0.203072	-2.74547	0.00604238	0.0489406
AT3G23740.1	81.1557	-1.24298	0.425358	-2.92221	0.00347562	0.0316029
AT3G23880.1	153.526	-1.27358	0.327618	-3.88741	0.000101321	0.00163551
AT3G23930.1	43.7474	-1.72694	0.469448	-3.67867	0.000234455	0.00339023
AT3G24140.2	101.961	-1.00146	0.294242	-3.40352	0.000665246	0.00821429
AT3G24230.1	10.6215	-3.37795	1.02763	-3.28712	0.00101218	0.0115942
AT3G24460.1	63.0409	-2.08275	0.377371	-5.51912	3.40711e-08	1.22349e-06
AT3G24460.2	72.5297	-1.87754	0.34825	-5.39137	6.99236e-08	2.37399e-06
AT3G24463.1	19.2536	-2.53247	0.65774	-3.85026	0.000117994	0.00186926
AT3G25130.1	96.245	-1.62174	0.429642	-3.77463	0.000160246	0.00244089
AT3G25240.1	103.234	-1.24269	0.357745	-3.47369	0.000513355	0.00664225
AT3G25460.1	6.04811	-3.56778	1.20353	-2.96443	0.00303242	0.0283447
AT3G25590.1	112.953	-2.08024	0.361793	-5.7498	8.93511e-09	3.54651e-07
AT3G26310.1	232.419	-1.07732	0.318688	-3.38049	0.000723566	0.00882043
AT3G26440.2	298.461	-1.0998	0.266769	-4.12267	3.74502e-05	0.000679845
AT3G26440.1	298.72	-1.27734	0.279537	-4.56947	4.88949e-06	0.000113547
AT3G26510.5	94.8369	-0.981867	0.305988	-3.20884	0.00133272	0.0144764
AT3G26510.1	102.489	-0.937475	0.27478	-3.41173	0.000645525	0.00800689
AT3G26510.6	112.098	-0.792262	0.278804	-2.84165	0.0044881	0.0384884
AT3G26510.7	117.492	-0.829339	0.271685	-3.05258	0.00226884	0.0224647
AT3G26932.2	53.8687	-1.81107	0.41788	-4.33396	1.46453e-05	0.000300371
AT3G26932.3	61.8507	-1.91891	0.355088	-5.40404	6.51568e-08	2.22873e-06
AT3G27350.3	41.7193	-1.27055	0.407131	-3.12074	0.001804	0.0187099
AT3G27350.2	61.4816	-1.14184	0.350477	-3.25796	0.00112216	0.0125921
AT3G27350.1	198.536	-1.22329	0.293226	-4.17182	3.02178e-05	0.000564115
AT3G27360.1	336.945	-0.620018	0.207445	-2.98883	0.00280045	0.026637
AT3G27650.1	50.389	-1.14773	0.393871	-2.91398	0.00356848	0.032219
AT3G27820.1	2284.93	-0.772775	0.272274	-2.83823	0.00453648	0.0388176
AT3G28070.1	92.9627	-1.21626	0.385261	-3.15698	0.00159413	0.0168264
AT3G28070.4	86.4411	-1.34546	0.406642	-3.30871	0.000937259	0.010889
AT3G28070.3	82.1035	-1.43227	0.398149	-3.59731	0.000321519	0.00443578
AT3G28070.2	62.5794	-1.58364	0.401	-3.94922	7.84054e-05	0.00130562
AT3G28070.5	72.9729	-1.96748	0.427483	-4.60248	4.17492e-06	9.87192e-05
AT3G28080.5	41.6278	-1.32344	0.454709	-2.91051	0.00360836	0.0324579
AT3G28080.9	72.4711	-1.58972	0.476414	-3.33685	0.000847342	0.0100229
AT3G28130.6	62.6849	-1.51244	0.462559	-3.26973	0.0010765	0.0121694
AT3G28130.4	69.2507	-1.36965	0.397427	-3.4463	0.000568329	0.00722151
AT3G28857.1	6.54763	-5.13676	1.64886	-3.11534	0.00183733	0.0189599
AT3G28920.1	463.255	-0.592793	0.196208	-3.02124	0.0025174	0.0244949
AT3G29230.1	360.185	-0.675704	0.223284	-3.0262	0.00247646	0.0241537
AT3G29320.1	3260.14	-0.591964	0.209329	-2.82792	0.0046852	0.0398005
AT3G29760.2	52.7306	-1.16096	0.370769	-3.13122	0.00174082	0.0181325
AT3G43110.1	129.077	-1.44945	0.434155	-3.33855	0.000842172	0.00997902
AT3G43800.1	337.346	-1.36432	0.25096	-5.4364	5.43679e-08	1.88321e-06
AT3G43840.1	9.60079	-3.22439	1.05394	-3.05937	0.00221806	0.022079
AT3G44450.1	106.241	-1.96735	0.438066	-4.491	7.08899e-06	0.00015793
AT3G44460.1	7.59862	-3.15247	1.07004	-2.94612	0.00321784	0.0296728
AT3G44510.4	17.7931	-2.06272	0.748085	-2.75733	0.00582748	0.0475469
AT3G44510.3	25.6452	-1.69881	0.550971	-3.08329	0.00204722	0.0206842
AT3G44990.1	161.996	-1.61869	0.304733	-5.31185	1.0852e-07	3.55229e-06
AT3G45160.1	816.41	-1.05132	0.305923	-3.43655	0.000589183	0.00743653
AT3G45210.1	125.132	-2.06956	0.343672	-6.0219	1.72382e-09	7.56583e-08
AT3G45680.1	14.3397	-2.05714	0.72074	-2.85421	0.00431439	0.0373763
AT3G46130.2	64.2722	-1.29655	0.347656	-3.72941	0.000191932	0.00285059
AT3G46320.1	293.04	-0.782874	0.274163	-2.8555	0.00429686	0.0372718
AT3G46590.2	287.365	-0.662084	0.224211	-2.95295	0.00314749	0.0291156
AT3G46590.4	265.061	-0.717605	0.23237	-3.0882	0.0020137	0.0204007
AT3G46590.3	238.247	-0.785126	0.228805	-3.43141	0.000600442	0.00754335
AT3G46590.5	220.738	-0.677764	0.240726	-2.8155	0.00487014	0.0410659
AT3G46970.1	3627.08	-0.709745	0.205554	-3.45284	0.000554717	0.00706834
AT3G47070.1	3437.57	-0.773861	0.166732	-4.64135	3.46145e-06	8.35977e-05
AT3G47295.1	157.508	-0.907426	0.299789	-3.02688	0.0024709	0.0241109
AT3G47420.3	470.722	-2.54384	0.241658	-10.5266	6.51279e-26	2.28677e-23
AT3G47420.1	551.463	-2.41267	0.259872	-9.28406	1.63135e-20	3.14636e-18
AT3G47420.2	462.915	-2.50986	0.259321	-9.67862	3.71709e-22	8.62721e-20
AT3G47430.1	390.26	-1.07618	0.200786	-5.35985	8.32897e-08	2.7683e-06
AT3G47500.1	165.43	-1.42974	0.30131	-4.74508	2.08428e-06	5.29853e-05
AT3G48200.1	1869.46	-0.546676	0.171283	-3.19166	0.00141458	0.0152247
AT3G48360.2	1179.3	-0.764857	0.200365	-3.81732	0.000134909	0.00210171
AT3G48460.1	201.576	-1.08239	0.358126	-3.02236	0.0025081	0.0244333
AT3G48480.1	19.3457	-1.84089	0.660138	-2.78865	0.00529284	0.0440509
AT3G48720.1	291.103	-1.18797	0.347	-3.42353	0.000618139	0.00773492
AT3G49000.1	205.984	-0.836926	0.259763	-3.22189	0.0012735	0.0139473
AT3G49570.1	65.122	-3.093	0.508911	-6.07769	1.21926e-09	5.52361e-08
AT3G49580.3	7.73589	-5.39251	1.47645	-3.65235	0.000259856	0.0037042
AT3G49580.1	23.1586	-2.90578	0.899944	-3.22884	0.00124292	0.0136745
AT3G49650.1	111.457	-0.812643	0.28662	-2.83526	0.00457881	0.0390902
AT3G49900.1	40.036	-1.48884	0.405842	-3.66852	0.000243954	0.00350538
AT3G50310.1	7.81559	-3.03013	1.05061	-2.88415	0.00392468	0.034664
AT3G50630.1	82.4696	-1.32068	0.368302	-3.58586	0.000335975	0.00460995
AT3G50630.2	61.6887	-1.43134	0.362801	-3.94524	7.97191e-05	0.00132481
AT3G50890.1	58.9081	-1.62102	0.373977	-4.33454	1.46063e-05	0.000299871
AT3G51720.1	373.056	-0.825533	0.255652	-3.22912	0.00124172	0.0136649
AT3G51750.3	49.8429	-1.86107	0.48595	-3.82975	0.000128273	0.00201283
AT3G51750.1	51.6723	-1.53319	0.471606	-3.251	0.00115001	0.0128554
AT3G51760.2	15.26	-2.79157	0.904358	-3.08679	0.00202328	0.0204826
AT3G51950.2	554.973	-0.60412	0.207525	-2.91107	0.00360194	0.0324143
AT3G52060.1	784.118	-1.40235	0.237423	-5.90654	3.4937e-09	1.46753e-07
AT3G52180.1	439.718	-0.908336	0.209519	-4.33534	1.45532e-05	0.000298931
AT3G52180.4	339.315	-0.926137	0.268113	-3.45428	0.000551758	0.007035
AT3G52180.3	287.996	-0.724303	0.215855	-3.3555	0.000792204	0.00947715
AT3G52180.2	289.371	-0.696024	0.212052	-3.28232	0.00102956	0.0117519
AT3G52190.1	277.658	-1.09041	0.259927	-4.19506	2.72805e-05	0.000516694
AT3G52360.1	207.077	-1.09978	0.286897	-3.83335	0.00012641	0.00198738
AT3G52550.1	14.7834	-2.55258	0.869384	-2.93608	0.00332388	0.0304455
AT3G52630.2	75.8026	-1.22149	0.41194	-2.96523	0.0030246	0.0282909
AT3G52720.1	479.561	-1.62129	0.240932	-6.72923	1.70569e-11	1.02294e-09
AT3G52720.3	451.006	-1.64939	0.240349	-6.86248	6.76766e-12	4.30375e-10
AT3G52720.4	439.174	-1.83326	0.257479	-7.12002	1.07914e-12	7.43827e-11
AT3G52720.2	254.098	-1.94298	0.260216	-7.46678	8.21824e-14	6.46769e-12
AT3G52740.1	43.9386	-1.74388	0.561811	-3.10404	0.001909	0.0195457
AT3G52900.1	170.79	-1.22597	0.380696	-3.22035	0.00128035	0.0140045
AT3G52910.1	163.576	-1.29675	0.355723	-3.64539	0.000266982	0.00378463
AT3G52920.2	364.38	-0.856235	0.280286	-3.05486	0.00225162	0.0223314
AT3G53100.1	234.285	-0.808355	0.259482	-3.11526	0.0018378	0.01896
AT3G53700.1	295.291	-0.770669	0.240643	-3.20255	0.00136218	0.0147651
AT3G54340.1	34.0355	-2.78713	0.595256	-4.68223	2.83767e-06	7.01409e-05
AT3G55110.1	133.489	-1.19308	0.353206	-3.37786	0.000730517	0.00888933
AT3G55120.1	302.133	-1.23866	0.325571	-3.80458	0.000142043	0.00219988
AT3G55130.1	392.692	-1.4068	0.351055	-4.00736	6.14022e-05	0.00105366
AT3G55630.4	175.23	-0.762406	0.275701	-2.76533	0.00568646	0.0466465
AT3G55630.1	171.56	-0.743242	0.261075	-2.84686	0.00441531	0.0379925
AT3G55630.6	174.873	-0.859459	0.257893	-3.33263	0.000860308	0.0101572
AT3G55630.5	246.464	-0.762503	0.271101	-2.81261	0.0049141	0.041385
AT3G56040.1	2835.15	-1.17262	0.227259	-5.15986	2.47135e-07	7.46511e-06
AT3G56080.1	102.995	-0.92997	0.270901	-3.43288	0.000597204	0.00752569
AT3G56160.3	259.019	-0.845227	0.292942	-2.88531	0.00391031	0.0345535
AT3G56160.4	195.276	-0.769954	0.260073	-2.96053	0.00307111	0.0285828
AT3G56290.1	636.604	-0.791246	0.209207	-3.78212	0.000155501	0.00237301
AT3G57040.2	170.818	-2.27352	0.458085	-4.96309	6.93819e-07	1.9337e-05
AT3G57040.1	206.092	-1.89174	0.429206	-4.40753	1.04558e-05	0.000222326
AT3G57230.2	72.3834	-1.18411	0.357141	-3.31554	0.000914678	0.0106841
AT3G57980.2	86.268	-0.883742	0.315831	-2.79815	0.00513959	0.0429669
AT3G57980.1	93.5307	-1.02133	0.317924	-3.21249	0.00131591	0.0143278
AT3G58070.1	27.012	-2.25422	0.56896	-3.96201	7.43215e-05	0.00124519
AT3G59010.1	77.2041	-1.76854	0.473689	-3.73354	0.000188805	0.00280821
AT3G59040.1	529.222	-0.921033	0.32481	-2.83561	0.00457385	0.039056
AT3G59300.2	258.593	-1.25199	0.240716	-5.20111	1.98102e-07	6.09147e-06
AT3G59300.3	239.889	-1.27813	0.231216	-5.52787	3.24134e-08	1.16703e-06
AT3G59420.1	161.597	-1.27984	0.24897	-5.14054	2.73954e-07	8.20882e-06
AT3G59510.1	22.5473	-3.01266	0.815546	-3.69405	0.000220714	0.00320847
AT3G59940.1	773.165	-1.47293	0.311532	-4.72802	2.26717e-06	5.71045e-05
AT3G60220.1	33.7978	-1.37198	0.472672	-2.9026	0.00370077	0.0331151
AT3G61080.1	355.619	-0.917701	0.22275	-4.11988	3.79073e-05	0.000687537
AT3G61080.2	222.728	-0.932358	0.264571	-3.52403	0.000425032	0.0056654
AT3G61220.1	288.371	-1.19355	0.280993	-4.24762	2.1605e-05	0.000420642
AT3G61220.3	137.791	-1.40717	0.31422	-4.4783	7.52388e-06	0.000166714
AT3G61220.2	168.473	-1.36945	0.35172	-3.89359	9.87722e-05	0.00159813
AT3G61460.1	454.978	-1.33842	0.34341	-3.89744	9.72131e-05	0.0015785
AT3G61550.1	115.283	-0.958978	0.307375	-3.11989	0.00180918	0.0187353
AT3G61880.1	29.2587	-1.91574	0.534082	-3.58697	0.000334544	0.00459492
AT3G61880.2	14.3787	-2.6995	0.771002	-3.50128	0.000463029	0.00608905
AT3G61898.1	18.0917	-2.80436	0.764105	-3.67012	0.000242435	0.00348965
AT3G61920.1	53.9903	-2.2513	0.495928	-4.53957	5.6368e-06	0.000128802
AT3G61950.1	13.6087	-2.54404	0.893909	-2.84597	0.00442758	0.0380601
AT3G61950.5	11.2186	-2.49071	0.832451	-2.99202	0.00277138	0.0264278
AT3G61950.6	14.4188	-3.11394	0.920087	-3.38439	0.000713359	0.00871928
AT3G61950.2	17.7088	-2.27557	0.761351	-2.98885	0.00280028	0.026637
AT3G61970.1	56.1026	-1.24478	0.351709	-3.53922	0.000401318	0.00538952
AT3G62070.1	59.0804	-1.1312	0.358443	-3.15588	0.00160016	0.0168814
AT3G62110.1	253.007	-0.996081	0.252486	-3.94509	7.97686e-05	0.0013251
AT3G62110.2	256.997	-0.822639	0.244627	-3.36283	0.000771465	0.00927979
AT3G62630.1	255.353	-1.06775	0.336925	-3.1691	0.00152912	0.0162277
AT3G62750.7	125.944	-1.10419	0.381386	-2.89521	0.00378904	0.033714
AT3G63110.1	191.932	-0.830166	0.262075	-3.16766	0.00153671	0.0162873
AT3G63160.1	13281.6	-0.597813	0.218218	-2.73951	0.006153	0.0496507
AT3G63210.1	275.005	-1.35576	0.237562	-5.70698	1.15001e-08	4.49938e-07
AT3G63440.1	119.953	-1.13116	0.370507	-3.05301	0.00226559	0.0224433
AT4G00238.1	198.813	-0.672742	0.243335	-2.76468	0.00569792	0.0467312
AT4G00270.1	374.037	-0.831093	0.190497	-4.36276	1.2843e-05	0.000267006
AT4G00480.1	44.3487	-1.24908	0.379389	-3.29234	0.000993571	0.0114324
AT4G00500.2	134.093	-1.20876	0.323184	-3.74016	0.000183905	0.00275429
AT4G00500.1	134.323	-0.863485	0.297349	-2.90395	0.00368491	0.0330019
AT4G00630.1	713.893	-0.66968	0.192531	-3.4783	0.000504601	0.00655168
AT4G00630.2	596.032	-0.647303	0.201826	-3.20723	0.00134021	0.01455
AT4G00870.1	40.4941	-2.64965	0.493383	-5.37036	7.85781e-08	2.63731e-06
AT4G00880.1	294.082	-0.858554	0.264079	-3.25113	0.00114948	0.012853
AT4G01080.1	319.483	-1.76818	0.324478	-5.44931	5.05644e-08	1.75888e-06
AT4G01190.2	5.45143	-4.87094	1.49507	-3.25801	0.00112198	0.0125921
AT4G01390.1	110.856	-1.79161	0.458058	-3.91132	9.17914e-05	0.00149579
AT4G01460.1	155.049	-1.55325	0.285721	-5.43625	5.44137e-08	1.88321e-06
AT4G01460.2	130.888	-1.48633	0.326226	-4.55613	5.21036e-06	0.000120251
AT4G01480.2	346.183	-0.759092	0.239861	-3.16472	0.00155231	0.0164357
AT4G01915.4	54.4742	-1.05838	0.371213	-2.85114	0.00435627	0.037652
AT4G02050.1	166.896	-0.834804	0.241415	-3.45797	0.000544266	0.00695243
AT4G02050.2	167.905	-0.848801	0.286278	-2.96495	0.00302732	0.0283099
AT4G02530.1	1186.1	-0.533399	0.179969	-2.96384	0.00303828	0.02838
AT4G02630.1	284.85	-0.895432	0.224242	-3.99316	6.51997e-05	0.00111048
AT4G02710.1	245.967	-1.17488	0.312642	-3.75791	0.000171335	0.00258488
AT4G03050.2	64.7148	-1.32932	0.361063	-3.68168	0.000231698	0.00335509
AT4G03260.1	773.529	-0.653899	0.190586	-3.431	0.00060136	0.00755026
AT4G03960.1	321.698	-0.715765	0.240943	-2.97067	0.00297147	0.0279083
AT4G04040.1	1565.12	-0.513892	0.172027	-2.98727	0.00281484	0.0267429
AT4G04610.1	1711.46	-1.32839	0.352059	-3.77319	0.000161171	0.00245407
AT4G04700.1	96.1741	-1.13715	0.413044	-2.75311	0.00590327	0.0480603
AT4G04750.3	80.1636	-1.29852	0.384169	-3.38008	0.000724655	0.00882584
AT4G04750.2	77.6005	-1.18936	0.386887	-3.07417	0.00211088	0.0212022
AT4G04750.1	77.1823	-1.22062	0.377304	-3.23512	0.00121592	0.0134386
AT4G04840.1	210.817	-1.16603	0.289685	-4.02518	5.69321e-05	0.000985547
AT4G09350.1	306.27	-1.46498	0.206347	-7.09958	1.25133e-12	8.58194e-11
AT4G09500.2	65.3779	-1.11381	0.34778	-3.20261	0.00136186	0.0147651
AT4G09500.1	46.9404	-1.60268	0.480785	-3.33347	0.000857712	0.010131
AT4G09890.1	186.598	-1.62939	0.424223	-3.84088	0.000122593	0.00193329
AT4G09970.1	171.58	-1.14877	0.328872	-3.49307	0.000477495	0.00624315
AT4G10120.1	479.047	-1.22187	0.276344	-4.42155	9.79939e-06	0.000209671
AT4G10120.3	463.427	-1.38722	0.245733	-5.64522	1.64968e-08	6.32779e-07
AT4G10120.4	413.306	-1.34061	0.286606	-4.67754	2.9034e-06	7.14181e-05
AT4G10120.2	472.502	-1.25578	0.254107	-4.94195	7.73453e-07	2.12964e-05
AT4G10120.5	367.084	-1.1036	0.25508	-4.32648	1.51508e-05	0.00030935
AT4G10310.1	54.261	-2.1676	0.562168	-3.85578	0.000115363	0.00183549
AT4G10470.1	156.402	-1.08338	0.358993	-3.01784	0.00254585	0.0246839
AT4G10950.1	2.91722	-4.97516	1.81225	-2.74529	0.0060458	0.0489587
AT4G10955.1	74.7752	-0.986277	0.358384	-2.75202	0.00592298	0.0481921
AT4G11175.1	827.084	-0.926319	0.281402	-3.2918	0.000995485	0.0114393
AT4G11410.1	176.006	-0.715274	0.257185	-2.78116	0.00541648	0.0448458
AT4G12310.1	373.609	-0.938727	0.204252	-4.59593	4.30822e-06	0.000101308
AT4G12320.1	895.163	-2.01678	0.207558	-9.71671	2.55919e-22	6.04218e-20
AT4G12390.1	394.149	-0.973176	0.236815	-4.10944	3.9662e-05	0.000715382
AT4G12830.1	478.3	-1.45039	0.263847	-5.4971	3.86088e-08	1.37086e-06
AT4G12880.1	552.092	-0.971141	0.200117	-4.85286	1.21692e-06	3.22115e-05
AT4G12910.1	232.062	-1.12027	0.235626	-4.75443	1.99005e-06	5.081e-05
AT4G12910.2	145.853	-0.983487	0.272366	-3.6109	0.000305135	0.00424311
AT4G13070.1	86.4835	-1.18846	0.395404	-3.0057	0.00264973	0.0254793
AT4G13100.1	41.4696	-1.51231	0.414137	-3.65171	0.0002605	0.00371197
AT4G13100.4	26.3206	-1.48082	0.479598	-3.08762	0.00201765	0.0204306
AT4G13100.5	21.7363	-1.65892	0.595723	-2.78472	0.00535743	0.0444893
AT4G13540.1	132.947	-1.17774	0.266608	-4.41751	9.98459e-06	0.000213079
AT4G13670.4	143.735	-0.965005	0.292757	-3.29627	0.000979777	0.0113062
AT4G13670.3	318.828	-0.834987	0.225651	-3.70035	0.000215304	0.00313872
AT4G13670.2	273.486	-0.958595	0.266409	-3.5982	0.000320427	0.00442469
AT4G13670.1	406.976	-0.894739	0.207713	-4.30757	1.65054e-05	0.000333198
AT4G13800.9	8.93416	-2.87954	0.988848	-2.91202	0.003591	0.0323442
AT4G13840.1	718.807	-1.07782	0.313073	-3.44272	0.000575902	0.00730205
AT4G14090.1	469.153	-1.50438	0.336487	-4.47084	7.79143e-06	0.000172086
AT4G14096.1	62.7384	-1.08575	0.331714	-3.27314	0.00106358	0.0120466
AT4G14096.2	67.6889	-1.02315	0.322908	-3.16854	0.00153205	0.0162463
AT4G14103.2	13.9938	-2.97593	0.808546	-3.68059	0.000232694	0.00336832
AT4G14400.1	1484.28	-1.89332	0.2395	-7.90532	2.67244e-15	2.56511e-13
AT4G14400.2	1194.57	-1.83194	0.266975	-6.86183	6.79851e-12	4.31668e-10
AT4G14400.3	1184.44	-1.80746	0.275914	-6.55079	5.72344e-11	3.14338e-09
AT4G14480.1	61.1852	-1.51088	0.473167	-3.19311	0.00140747	0.01516
AT4G14510.1	565.205	-0.815007	0.235567	-3.45977	0.000540637	0.00692211
AT4G14540.1	624.227	-0.858939	0.238774	-3.59729	0.000321554	0.00443578
AT4G14560.1	84.6568	-1.32247	0.313163	-4.22296	2.41112e-05	0.000462641
AT4G14620.1	195.697	-1.55036	0.347777	-4.45793	8.27554e-06	0.000180738
AT4G14740.3	60.1264	-1.0212	0.356398	-2.86535	0.00416553	0.0363862
AT4G14760.3	189.66	-0.933644	0.3302	-2.82751	0.0046912	0.0398345
AT4G14760.4	181.591	-0.983353	0.315431	-3.11749	0.00182397	0.0188646
AT4G14990.1	268.518	-0.642692	0.222364	-2.89027	0.00384912	0.0341377
AT4G15200.3	9.75369	-2.90649	0.973734	-2.98489	0.00283678	0.0269342
AT4G15200.2	8.2332	-3.94664	1.17378	-3.36232	0.000772909	0.00929232
AT4G15200.4	9.13367	-2.9408	0.983805	-2.98921	0.00279696	0.0266223
AT4G15200.1	6.82409	-5.2047	1.45819	-3.5693	0.000357941	0.00487714
AT4G15210.1	1442.82	-1.2159	0.261405	-4.65141	3.29675e-06	7.99809e-05
AT4G15210.3	1291.62	-1.25317	0.239369	-5.23529	1.64723e-07	5.1775e-06
AT4G15210.4	1312.91	-1.21535	0.25875	-4.697	2.64014e-06	6.5733e-05
AT4G15210.2	937.707	-1.21463	0.334035	-3.63625	0.000276637	0.0038973
AT4G15430.1	54.4521	-1.09278	0.378959	-2.88363	0.00393115	0.0347078
AT4G15450.1	180.769	-0.838506	0.249348	-3.36279	0.000771584	0.00927979
AT4G15540.1	379.079	-0.776895	0.245233	-3.16799	0.00153495	0.0162728
AT4G15540.2	364.36	-0.790959	0.288383	-2.74274	0.00609297	0.0492533
AT4G15550.1	335.133	-1.53785	0.352902	-4.35772	1.31423e-05	0.000272538
AT4G15620.1	229.002	-1.1418	0.234387	-4.87144	1.10786e-06	2.97269e-05
AT4G15810.1	192.634	-0.858623	0.260981	-3.28998	0.00100195	0.0115008
AT4G16146.1	370.067	-0.966613	0.249232	-3.87837	0.000105159	0.00169147
AT4G16270.1	50.1159	-3.46667	0.562879	-6.15881	7.32942e-10	3.40997e-08
AT4G16310.2	80.3049	-0.832021	0.299172	-2.78108	0.00541783	0.0448458
AT4G16447.1	45.7199	-1.19652	0.403381	-2.96623	0.00301473	0.0282307
AT4G16470.1	69.0559	-1.20901	0.416785	-2.9008	0.00372217	0.0332414
AT4G16880.1	152.907	-1.2774	0.270107	-4.72925	2.25353e-06	5.68657e-05
AT4G17030.1	200.667	-1.05618	0.29854	-3.53783	0.000403437	0.00541444
AT4G17350.1	64.4536	-1.17758	0.360513	-3.2664	0.00108923	0.0122814
AT4G17470.4	86.9193	-1.10198	0.344609	-3.19777	0.00138495	0.0149645
AT4G17670.1	51.4451	-1.65389	0.51895	-3.187	0.00143758	0.0154237
AT4G17680.3	15.0055	-2.97076	0.834776	-3.55875	0.00037262	0.00504654
AT4G17680.2	12.6501	-2.04276	0.718986	-2.84116	0.00449493	0.0385182
AT4G17680.1	23.6462	-2.551	0.623154	-4.0937	4.24546e-05	0.000760531
AT4G17770.2	141.191	-1.06854	0.270999	-3.94296	8.04821e-05	0.00133479
AT4G17770.1	156.528	-1.11513	0.285687	-3.90331	9.48876e-05	0.00154441
AT4G17880.1	498.663	-2.29497	0.309353	-7.4186	1.18361e-13	9.17433e-12
AT4G18240.1	1647.12	-0.691301	0.202118	-3.42028	0.000625564	0.0078088
AT4G18290.2	35.8966	-1.47479	0.506108	-2.91399	0.00356845	0.032219
AT4G18750.1	71.2433	-1.2827	0.387605	-3.30929	0.000935318	0.0108726
AT4G19170.1	698.301	-1.54172	0.318194	-4.84523	1.26465e-06	3.33245e-05
AT4G19380.2	40.3886	-1.83587	0.438293	-4.18868	2.80587e-05	0.000529724
AT4G19380.1	32.0024	-1.84587	0.496018	-3.72138	0.000198138	0.00293217
AT4G19550.2	40.1757	-1.48633	0.539312	-2.75597	0.00585191	0.0477178
AT4G19590.2	12.5999	-2.57425	0.854995	-3.01084	0.0026053	0.0251713
AT4G19660.2	167.304	-1.21153	0.282662	-4.28613	1.81815e-05	0.000361701
AT4G19660.1	208.041	-1.1927	0.290014	-4.11258	3.91256e-05	0.000706825
AT4G19670.2	86.2848	-0.990249	0.325045	-3.0465	0.00231525	0.0228198
AT4G20090.2	37.6231	-1.66907	0.492784	-3.38702	0.000706556	0.00864642
AT4G20270.1	720.335	-0.95942	0.286501	-3.34875	0.000811779	0.00966349
AT4G20820.1	16.4403	-2.48809	0.684642	-3.63414	0.000278905	0.00392387
AT4G21445.1	278.641	-1.23073	0.287405	-4.2822	1.85053e-05	0.000367431
AT4G21590.1	14.4555	-2.03191	0.704039	-2.88608	0.00390073	0.034506
AT4G21760.2	67.8612	-2.20953	0.486339	-4.54319	5.54101e-06	0.00012699
AT4G21760.1	50.497	-2.77466	0.545054	-5.09061	3.5692e-07	1.04958e-05
AT4G21820.2	41.6342	-1.40069	0.439755	-3.18517	0.00144671	0.0155142
AT4G21890.1	132.441	-0.827458	0.272358	-3.03812	0.00238056	0.0233682
AT4G22200.1	233.846	-1.78972	0.243771	-7.34181	2.10717e-13	1.58254e-11
AT4G22200.2	199.161	-1.67771	0.249567	-6.7225	1.7863e-11	1.06507e-09
AT4G22560.1	33.7472	-2.83295	0.575246	-4.92476	8.44638e-07	2.30709e-05
AT4G22570.2	364.479	-0.72528	0.199341	-3.63839	0.000274347	0.003877
AT4G22880.2	335.488	-0.996599	0.363947	-2.73831	0.00617559	0.0497916
AT4G23000.2	250.545	-2.14045	0.26462	-8.08875	6.02796e-16	6.43207e-14
AT4G23000.1	232.115	-2.22676	0.241875	-9.20624	3.37748e-20	6.19422e-18
AT4G23020.2	39.5743	-2.38107	0.513617	-4.63588	3.55427e-06	8.5588e-05
AT4G23020.1	58.3801	-1.83739	0.501801	-3.66159	0.000250659	0.00358917
AT4G23430.2	125.702	-0.88346	0.30369	-2.90909	0.00362484	0.0325776
AT4G23670.1	9411.92	-0.684884	0.24804	-2.76119	0.0057592	0.0471284
AT4G24010.1	44.8553	-2.49446	0.486842	-5.12377	2.99494e-07	8.89625e-06
AT4G24090.1	506.226	-0.614687	0.215902	-2.84706	0.00441246	0.0379925
AT4G24700.1	102.198	-1.83934	0.366437	-5.01952	5.18009e-07	1.47986e-05
AT4G24740.3	78.8899	-1.03483	0.341322	-3.03184	0.00243069	0.0237807
AT4G24780.1	735.665	-1.30247	0.238898	-5.45197	4.98136e-08	1.73423e-06
AT4G24780.2	664.707	-1.2106	0.233107	-5.19335	2.06548e-07	6.33223e-06
AT4G24810.1	86.423	-1.01203	0.329385	-3.0725	0.00212275	0.0213006
AT4G24810.4	81.7971	-1.02656	0.358911	-2.86019	0.00423383	0.0368652
AT4G24810.5	61.3685	-1.22734	0.374697	-3.27554	0.00105461	0.0119713
AT4G24810.6	72.535	-1.10926	0.35256	-3.14629	0.00165356	0.0173512
AT4G25420.2	6.71753	-3.29173	1.15617	-2.84711	0.00441181	0.0379925
AT4G25420.1	10.427	-2.70459	0.92592	-2.92097	0.00348939	0.0317
AT4G25760.1	25.4777	-2.31122	0.613499	-3.76727	0.000165041	0.00250187
AT4G26630.2	1121.94	-0.639685	0.194567	-3.28773	0.00100997	0.0115798
AT4G26790.1	30.9056	-2.45264	0.558153	-4.39421	1.11175e-05	0.000234817
AT4G26790.2	28.7198	-1.69112	0.563549	-3.00084	0.00269234	0.0258179
AT4G26850.1	4951.85	-1.61155	0.267579	-6.02272	1.71507e-09	7.53548e-08
AT4G26950.2	19.1552	-2.32291	0.803239	-2.89193	0.00382889	0.0340097
AT4G27360.1	8.97858	-4.15896	1.10846	-3.75203	0.000175411	0.00263861
AT4G27430.1	576.549	-0.792821	0.258127	-3.07144	0.00213031	0.0213452
AT4G27430.2	478.364	-0.67802	0.240333	-2.82117	0.0047849	0.04047
AT4G27595.1	162.604	-1.62055	0.423107	-3.83011	0.000128085	0.00201064
AT4G27595.2	157.907	-1.65048	0.374069	-4.41224	1.02307e-05	0.000217878
AT4G27700.1	1836.15	-0.870857	0.241835	-3.60104	0.000316945	0.00438562
AT4G27820.1	131.138	-1.19012	0.270485	-4.39994	1.08279e-05	0.000229491
AT4G27820.2	151.562	-1.52912	0.324178	-4.71691	2.39458e-06	6.00561e-05
AT4G27820.3	125.943	-1.3675	0.291975	-4.68364	2.81827e-06	6.97455e-05
AT4G28010.1	83.2295	-0.947744	0.333769	-2.83952	0.00451815	0.0387082
AT4G28270.1	224.804	-1.17884	0.242129	-4.86864	1.12371e-06	3.00727e-05
AT4G28310.1	104.221	-1.33659	0.286608	-4.66347	3.10917e-06	7.60284e-05
AT4G29060.1	8335.28	-0.790461	0.253801	-3.11449	0.00184261	0.0190048
AT4G29110.1	35.4634	-3.28892	0.501853	-6.55355	5.61833e-11	3.09807e-09
AT4G29905.1	657.618	-0.595708	0.213481	-2.79045	0.00526343	0.0438416
AT4G29920.1	34.8241	-1.1948	0.433631	-2.75533	0.00586321	0.0477815
AT4G30050.1	7.30309	-3.41347	1.13704	-3.00207	0.0026815	0.0257349
AT4G30110.1	154.726	-1.22186	0.281278	-4.34396	1.39939e-05	0.000288887
AT4G30110.2	132.567	-1.23674	0.272223	-4.54313	5.54256e-06	0.00012699
AT4G30130.3	25.4526	-1.6323	0.575215	-2.83772	0.00454372	0.0388634
AT4G30400.1	91.5963	-1.65444	0.342912	-4.82468	1.40225e-06	3.66917e-05
AT4G30500.1	83.5872	-1.21347	0.356556	-3.4033	0.000665775	0.00821836
AT4G30520.1	167.009	-0.907626	0.262301	-3.46025	0.000539681	0.00691535
AT4G30650.1	1383.8	-0.916626	0.327403	-2.79969	0.00511521	0.0427718
AT4G30660.1	214.8	-0.864017	0.283315	-3.04967	0.00229091	0.0226342
AT4G30660.2	160.493	-1.28129	0.325552	-3.93573	8.2944e-05	0.0013712
AT4G30825.1	364.219	-0.779411	0.238703	-3.26519	0.00109389	0.012322
AT4G30940.1	46.8834	-1.07516	0.37955	-2.83273	0.0046153	0.0393608
AT4G31310.1	234.608	-0.858019	0.270694	-3.16971	0.00152593	0.0162065
AT4G31330.1	19.3328	-2.14977	0.644042	-3.33794	0.000844023	0.00999807
AT4G31615.1	18.1352	-1.55909	0.568265	-2.7436	0.00607694	0.0491624
AT4G31640.1	5.75424	-4.11057	1.43225	-2.87001	0.00410454	0.0359145
AT4G31650.2	121.89	-1.03401	0.27087	-3.81737	0.00013488	0.00210171
AT4G31850.1	725.531	-0.648577	0.220305	-2.94399	0.00324006	0.0298241
AT4G32000.3	18.9068	-1.98896	0.606666	-3.27851	0.00104355	0.0118787
AT4G32240.1	404.593	-0.663503	0.228068	-2.90924	0.00362312	0.0325692
AT4G32980.1	246.455	-1.08606	0.315913	-3.43783	0.000586385	0.00740753
AT4G32980.2	216.087	-1.13051	0.311339	-3.63113	0.000282182	0.00396048
AT4G33030.1	6542.84	-1.51838	0.191555	-7.92662	2.25188e-15	2.20787e-13
AT4G33470.1	738.245	-0.873048	0.239828	-3.64031	0.000272313	0.0038509
AT4G33770.1	109.994	-1.26088	0.298397	-4.22553	2.38381e-05	0.000458041
AT4G33770.3	106.229	-1.69131	0.304415	-5.55594	2.7612e-08	1.0074e-06
AT4G33770.2	118.929	-1.35885	0.376907	-3.60525	0.00031185	0.00432516
AT4G33790.2	12.63	-3.88282	1.03862	-3.73845	0.000185157	0.00276799
AT4G33790.1	12.9922	-3.47421	0.935748	-3.71277	0.000205005	0.00301102
AT4G34310.3	43.8113	-1.1329	0.393911	-2.87602	0.00402719	0.0353884
AT4G34550.1	5.79531	-3.97194	1.39092	-2.85562	0.00429535	0.0372666
AT4G34560.1	114.87	-1.39404	0.273341	-5.1	3.39659e-07	1.00241e-05
AT4G34610.1	119.952	-0.835485	0.286291	-2.91831	0.00351936	0.0318877
AT4G34630.1	431.897	-1.5774	0.243788	-6.47037	9.77639e-11	5.27758e-09
AT4G34760.1	214.97	-0.913129	0.318657	-2.86555	0.00416286	0.0363706
AT4G34830.1	2102.84	-0.488652	0.174926	-2.79348	0.00521445	0.0434954
AT4G34850.1	31.6617	-7.44058	2.05116	-3.62749	0.000286186	0.00400982
AT4G34990.1	65.875	-1.17746	0.352574	-3.33962	0.000838939	0.00994646
AT4G35270.4	68.3276	-0.917001	0.321295	-2.85408	0.00431619	0.0373763
AT4G35270.3	63.2858	-1.13195	0.350273	-3.23162	0.0012309	0.013564
AT4G35270.1	73.4044	-1.02301	0.329887	-3.10108	0.00192813	0.0197088
AT4G35750.1	2170	-1.03804	0.183966	-5.64256	1.67541e-08	6.39847e-07
AT4G36240.1	122.213	-0.897954	0.301279	-2.98047	0.00287809	0.0272556
AT4G36250.1	800.968	-1.11883	0.239176	-4.67786	2.89878e-06	7.13509e-05
AT4G36470.1	104.914	-2.08723	0.368618	-5.66231	1.49348e-08	5.76091e-07
AT4G36540.2	251.019	-1.99843	0.378381	-5.28153	1.28106e-07	4.14547e-06
AT4G36540.1	450.932	-2.15915	0.403696	-5.34846	8.87043e-08	2.93639e-06
AT4G37080.4	166.938	-1.45897	0.349465	-4.17487	2.98152e-05	0.000557758
AT4G37080.3	191.467	-1.32308	0.295948	-4.47066	7.7977e-06	0.000172132
AT4G37080.2	168.233	-1.31711	0.341505	-3.85678	0.000114889	0.00183007
AT4G37080.1	175.06	-1.33296	0.33742	-3.95043	7.80097e-05	0.00130167
AT4G37310.1	592.09	-0.634111	0.222966	-2.84397	0.00445549	0.03826
AT4G37650.1	210.311	-0.919186	0.274184	-3.35244	0.000801024	0.00955762
AT4G37790.1	433.52	-1.39037	0.327663	-4.24328	2.20278e-05	0.000428063
AT4G37925.1	1259.63	-1.49441	0.273893	-5.45618	4.86494e-08	1.69946e-06
AT4G38620.1	229.556	-2.39658	0.273562	-8.76066	1.94113e-18	2.81779e-16
AT4G38840.1	232.762	-1.20317	0.302819	-3.97323	7.09047e-05	0.00119722
AT4G38860.1	212.041	-2.29791	0.341688	-6.72518	1.75373e-11	1.05022e-09
AT4G38910.2	30.0801	-1.44321	0.471875	-3.05846	0.00222479	0.0221246
AT4G39330.1	1408.06	-1.00299	0.295794	-3.39084	0.000696781	0.00854274
AT4G39330.2	620.14	-1.03395	0.299544	-3.45176	0.000556941	0.00709009
AT4G39510.1	300.612	-1.27892	0.300161	-4.26078	2.03712e-05	0.000400033
AT4G40060.1	729.828	-0.831368	0.227677	-3.65153	0.000260687	0.00371334
AT5G01090.1	330.458	-0.753431	0.203406	-3.70407	0.000212169	0.00310182
AT5G01200.1	38.755	-1.19744	0.417941	-2.8651	0.00416876	0.0364067
AT5G01220.2	1450.39	-1.52226	0.236191	-6.44504	1.15572e-10	6.17402e-09
AT5G01220.1	2379.63	-1.47205	0.205259	-7.1717	7.40748e-13	5.23764e-11
AT5G01260.3	83.0695	-1.36688	0.383806	-3.56137	0.000368926	0.00500689
AT5G01260.2	132.595	-1.00349	0.326346	-3.07492	0.0021056	0.0211727
AT5G01260.1	79.808	-1.2742	0.373357	-3.41282	0.00064294	0.00798688
AT5G01790.1	75.5015	-1.20207	0.403539	-2.97881	0.00289369	0.0273529
AT5G01820.1	479.95	-0.938392	0.341334	-2.74919	0.00597432	0.0485233
AT5G02120.1	1164.21	-0.535136	0.183022	-2.92389	0.00345687	0.0315022
AT5G02180.1	79.8236	-0.885516	0.310296	-2.85378	0.00432021	0.0374032
AT5G02180.2	59.4732	-0.986041	0.354009	-2.78536	0.00534691	0.0444199
AT5G02540.1	60.3986	-1.93342	0.596759	-3.23986	0.00119588	0.0132484
AT5G02760.1	107.462	-1.50441	0.379004	-3.96939	7.20578e-05	0.00121171
AT5G02830.1	983.119	-1.31775	0.222211	-5.93015	3.02659e-09	1.28578e-07
AT5G02890.1	209.769	-1.83763	0.368195	-4.99092	6.00937e-07	1.69904e-05
AT5G03230.1	184.685	-1.1277	0.388976	-2.89916	0.00374164	0.0333573
AT5G03350.1	1893.19	-0.851369	0.306005	-2.78221	0.00539904	0.0447354
AT5G03545.1	2152.31	-1.03757	0.279111	-3.71741	0.000201277	0.00296581
AT5G03553.1	21.8673	-2.47456	0.806553	-3.06806	0.00215451	0.0215351
AT5G03760.1	551.036	-1.4094	0.285439	-4.93767	7.90607e-07	2.1696e-05
AT5G04670.1	222.058	-0.655941	0.220219	-2.97858	0.00289589	0.0273674
AT5G04670.2	153.648	-0.755786	0.237449	-3.18294	0.0014579	0.0156131
AT5G04820.1	72.0809	-1.33244	0.339733	-3.92202	8.78094e-05	0.00144122
AT5G04950.1	210.263	-0.748561	0.265038	-2.82436	0.00473757	0.0401535
AT5G05250.1	276.616	-1.0777	0.307833	-3.50092	0.00046366	0.00609523
AT5G05270.1	306.297	-1.73255	0.356942	-4.85387	1.21074e-06	3.20687e-05
AT5G05270.2	246.187	-1.79744	0.339535	-5.29383	1.1978e-07	3.89293e-06
AT5G05280.1	3.98865	-5.4147	1.75956	-3.07731	0.00208876	0.0210366
AT5G05840.1	11.9885	-4.61288	1.12013	-4.11818	3.81873e-05	0.00069153
AT5G06060.1	794.684	-0.576154	0.203449	-2.83193	0.00462684	0.0394347
AT5G06270.1	44.2036	-1.0828	0.394148	-2.74719	0.00601077	0.0487519
AT5G06610.1	111.185	-0.845439	0.296534	-2.85107	0.00435727	0.0376527
AT5G06690.4	119.135	-1.01241	0.354678	-2.85443	0.00431136	0.0373645
AT5G06790.1	124.637	-1.47637	0.416604	-3.54382	0.000394382	0.00531273
AT5G07240.2	243.338	-0.769721	0.247198	-3.11379	0.00184703	0.0190313
AT5G07580.1	536.514	-1.00594	0.248241	-4.05226	5.07253e-05	0.000889772
AT5G07670.1	241.211	-1.2007	0.278797	-4.30673	1.65684e-05	0.000334142
AT5G07690.1	531.124	-1.4339	0.37757	-3.7977	0.000146047	0.00225047
AT5G08020.1	119.987	-1.05729	0.314475	-3.36207	0.000773612	0.00929805
AT5G08070.1	33.0027	-1.58435	0.542303	-2.92152	0.00348325	0.0316583
AT5G08640.1	371.312	-1.93542	0.38995	-4.96326	6.93207e-07	1.93331e-05
AT5G08640.2	245.361	-1.84641	0.487045	-3.79104	0.000150017	0.00230301
AT5G08720.1	441.324	-0.904568	0.203343	-4.44848	8.64811e-06	0.000188374
AT5G09820.3	69.1526	-1.01026	0.354445	-2.85026	0.00436835	0.0377405
AT5G09976.1	13.7596	-2.46719	0.756024	-3.26338	0.00110093	0.0123842
AT5G10400.1	559.556	-0.643262	0.228432	-2.81599	0.00486267	0.0410192
AT5G10430.1	114.962	-0.823141	0.290155	-2.8369	0.00455536	0.0389304
AT5G10470.2	695.436	-0.659753	0.189753	-3.4769	0.000507244	0.00658112
AT5G10470.1	585.198	-0.748474	0.231761	-3.22951	0.00124001	0.0136498
AT5G10930.1	159.971	-0.910439	0.296442	-3.07122	0.00213184	0.0213553
AT5G11060.1	707.445	-0.725681	0.207527	-3.4968	0.000470873	0.00617622
AT5G11190.1	12.2227	-2.96655	0.827561	-3.58469	0.000337475	0.00462744
AT5G11460.1	79.2113	-1.27963	0.320979	-3.98666	6.70104e-05	0.00113801
AT5G11590.1	14.7702	-1.99781	0.670929	-2.97768	0.00290444	0.0274166
AT5G11790.2	374.662	-0.735223	0.241056	-3.05002	0.00228829	0.0226234
AT5G11790.1	459.353	-0.841586	0.23827	-3.53206	0.000412334	0.00551762
AT5G12100.1	149.379	-0.764242	0.274304	-2.78611	0.00533448	0.0443459
AT5G12235.1	6.27467	-3.60421	1.19555	-3.01469	0.00257241	0.0249062
AT5G13240.3	102.165	-1.03776	0.310474	-3.34251	0.00083024	0.00985688
AT5G13240.2	77.148	-1.0251	0.351896	-2.91309	0.0035787	0.0322664
AT5G13240.1	104.549	-0.893259	0.314377	-2.84136	0.00449212	0.0385102
AT5G13730.1	589.548	-0.898404	0.244892	-3.66858	0.000243904	0.00350538
AT5G14330.1	42.6954	-1.60847	0.449357	-3.57949	0.000344264	0.00471423
AT5G14360.1	17.913	-2.60177	0.7043	-3.69412	0.000220649	0.00320847
AT5G14370.1	708.361	-0.783951	0.239028	-3.27975	0.001039	0.01184
AT5G14760.1	257.713	-1.03453	0.2446	-4.22946	2.34252e-05	0.000452011
AT5G14880.1	426.753	-0.631619	0.221084	-2.85692	0.00427773	0.0371766
AT5G15070.5	41.9338	-1.22958	0.390856	-3.14588	0.0016559	0.0173668
AT5G15070.6	30.4442	-1.57306	0.539237	-2.9172	0.00353192	0.0319663
AT5G15310.2	41.2637	-1.91564	0.413663	-4.63092	3.64043e-06	8.74134e-05
AT5G15310.4	50.1575	-2.09484	0.403411	-5.19283	2.07124e-07	6.34517e-06
AT5G15310.3	59.8503	-2.21442	0.442671	-5.00241	5.66193e-07	1.60745e-05
AT5G15310.1	66.025	-2.01041	0.348801	-5.76377	8.22547e-09	3.29027e-07
AT5G15580.1	443.888	-0.876252	0.204154	-4.29211	1.7698e-05	0.000353318
AT5G15770.1	26.5401	-1.46673	0.499657	-2.93548	0.00333035	0.0304912
AT5G15800.1	32.4502	-3.46428	0.65821	-5.26319	1.41579e-07	4.51218e-06
AT5G15800.2	22.9129	-3.01382	0.737223	-4.08807	4.34969e-05	0.000776912
AT5G15950.1	354.339	-1.26968	0.284335	-4.46543	7.99089e-06	0.000175582
AT5G15950.2	295.025	-1.05397	0.262563	-4.01417	5.96557e-05	0.00102842
AT5G16000.1	288.022	-0.733712	0.264638	-2.77252	0.00556245	0.0457754
AT5G16600.1	38.6358	-1.69953	0.509974	-3.33259	0.000860424	0.0101572
AT5G16940.1	49.4338	-1.1741	0.379072	-3.0973	0.00195293	0.0199127
AT5G17170.1	1544.13	-0.768962	0.176423	-4.35863	1.3088e-05	0.000271686
AT5G17220.1	430.054	-1.30712	0.372275	-3.51118	0.000446117	0.00589669
AT5G17230.1	1552.15	-0.860794	0.18844	-4.568	4.9239e-06	0.000114282
AT5G17230.4	1254.39	-0.884188	0.20797	-4.25151	2.12333e-05	0.000413995
AT5G17230.3	996.509	-0.919947	0.227899	-4.03665	5.4221e-05	0.000944636
AT5G17230.2	1215.88	-0.905228	0.218017	-4.1521	3.2944e-05	0.000607438
AT5G17300.2	149.404	-1.92838	0.318714	-6.05052	1.4438e-09	6.45407e-08
AT5G17300.1	175.956	-1.57358	0.27621	-5.69704	1.21905e-08	4.74242e-07
AT5G17310.2	210.164	-0.760841	0.273571	-2.78114	0.00541679	0.0448458
AT5G17310.6	97.3349	-0.898507	0.302413	-2.97113	0.00296709	0.0278991
AT5G17700.1	162.582	-1.33297	0.273885	-4.8669	1.13364e-06	3.02802e-05
AT5G17700.2	147.547	-1.29284	0.261239	-4.94887	7.46471e-07	2.06504e-05
AT5G17700.3	137.653	-1.34822	0.258878	-5.20794	1.90949e-07	5.91582e-06
AT5G18020.1	25.4791	-1.79615	0.628723	-2.85682	0.00427915	0.037181
AT5G18080.1	24.3178	-1.49139	0.531115	-2.80804	0.00498448	0.0418833
AT5G18460.1	314.349	-1.20479	0.271526	-4.4371	9.1178e-06	0.000197078
AT5G18670.1	777.441	-1.11035	0.310296	-3.57835	0.000345765	0.00473164
AT5G18680.2	135.257	-0.834582	0.249443	-3.34579	0.000820499	0.00974821
AT5G19220.1	4782.56	-1.04227	0.252453	-4.12857	3.65027e-05	0.000664996
AT5G19970.1	13.1251	-2.93559	0.882727	-3.3256	0.000882297	0.0103618
AT5G20150.1	1651.43	-2.53013	0.274606	-9.21367	3.15158e-20	5.80582e-18
AT5G20240.1	33.2211	-2.38019	0.658197	-3.61622	0.000298932	0.00416924
AT5G20240.2	16.1081	-2.24823	0.778825	-2.88669	0.00389312	0.0344461
AT5G20410.1	602.078	-1.07262	0.298055	-3.59874	0.000319764	0.00441851
AT5G20635.2	22.2583	-1.84984	0.569751	-3.24674	0.00116733	0.0130242
AT5G20700.1	6683.2	-0.655138	0.206424	-3.17375	0.00150483	0.0160072
AT5G20790.1	502.921	-3.06987	0.753451	-4.07442	4.61294e-05	0.000817886
AT5G20790.2	243.968	-3.06204	0.373526	-8.19766	2.45116e-16	2.8049e-14
AT5G21100.1	725.043	-0.687652	0.234761	-2.92916	0.00339878	0.0310278
AT5G21430.1	1035.17	-0.725928	0.190701	-3.80663	0.000140875	0.00218388
AT5G21430.2	487.908	-0.816298	0.231042	-3.53311	0.000410703	0.00549938
AT5G22020.1	184.719	-1.13177	0.325305	-3.4791	0.000503101	0.00653634
AT5G22020.2	182.351	-0.93623	0.330633	-2.83163	0.00463112	0.0394467
AT5G22020.3	166.645	-0.931351	0.332576	-2.80042	0.00510367	0.042694
AT5G22310.1	55.6308	-1.30951	0.41894	-3.12577	0.00177342	0.0184393
AT5G22580.1	680.044	-0.685193	0.178856	-3.83097	0.000127641	0.00200444
AT5G22799.2	20.005	-2.51922	0.805377	-3.128	0.00176001	0.0183138
AT5G22799.1	23.94	-2.54993	0.821381	-3.10444	0.00190641	0.0195402
AT5G22880.1	1792.49	-1.03648	0.185523	-5.58679	2.31306e-08	8.57606e-07
AT5G23020.1	302.208	-0.652765	0.235341	-2.7737	0.00554226	0.045655
AT5G23060.2	2325.53	-0.614094	0.193314	-3.17666	0.00148982	0.0158846
AT5G23060.1	3602.11	-0.629599	0.192305	-3.27396	0.0010605	0.0120283
AT5G23240.1	866.332	-0.941265	0.210768	-4.46587	7.97423e-06	0.000175369
AT5G23420.1	402.782	-1.46951	0.338061	-4.34687	1.38093e-05	0.000285363
AT5G23760.2	150.072	-1.13124	0.375594	-3.01187	0.00259643	0.0251033
AT5G23940.1	996.023	-1.01119	0.317599	-3.18385	0.00145329	0.0155759
AT5G24150.1	547.865	-1.37436	0.261938	-5.24691	1.54673e-07	4.89533e-06
AT5G24150.2	389.191	-1.46031	0.303425	-4.81275	1.48868e-06	3.86822e-05
AT5G24155.2	70.0029	-1.50912	0.371126	-4.06631	4.77625e-05	0.00084284
AT5G24314.1	1169.11	-0.663491	0.236565	-2.80469	0.00503651	0.0422168
AT5G24660.1	236.434	-3.23825	0.395956	-8.1783	2.87886e-16	3.24908e-14
AT5G24830.1	119.063	-0.699048	0.253992	-2.75224	0.00591887	0.0481697
AT5G24890.1	665.457	-0.916642	0.219854	-4.16932	3.05515e-05	0.0005692
AT5G25040.3	67.3492	-0.889615	0.312818	-2.84388	0.0044568	0.0382633
AT5G25120.1	228.252	-1.02709	0.317912	-3.23075	0.00123467	0.0135982
AT5G25280.1	442.877	-0.910129	0.264401	-3.44223	0.000576934	0.00731062
AT5G25280.3	395.976	-1.08339	0.270014	-4.01235	6.01179e-05	0.00103552
AT5G25280.2	390.777	-0.988956	0.23358	-4.23391	2.29659e-05	0.00044425
AT5G25590.1	350.884	-0.88267	0.276935	-3.18728	0.00143618	0.0154127
AT5G25830.1	23.5696	-1.64891	0.562321	-2.93233	0.00336429	0.0307677
AT5G25840.1	171.78	-2.29315	0.421642	-5.43861	5.36966e-08	1.86153e-06
AT5G25880.1	11.8489	-2.26533	0.751512	-3.01436	0.00257521	0.0249216
AT5G26230.1	69.6469	-2.88166	0.378532	-7.61271	2.68412e-14	2.21419e-12
AT5G26660.2	6.41947	-3.13787	1.10378	-2.84284	0.00447133	0.038372
AT5G27270.2	59.2294	-1.06257	0.359466	-2.95598	0.00311673	0.0288895
AT5G27270.4	64.0455	-1.13737	0.367545	-3.0945	0.00197143	0.0200539
AT5G28650.1	8.76658	-2.79281	0.946157	-2.95174	0.00315985	0.0292167
AT5G33370.2	132.29	-2.539	0.453324	-5.60084	2.13315e-08	7.98834e-07
AT5G33370.1	225.695	-2.33083	0.483975	-4.81602	1.46449e-06	3.81502e-05
AT5G35670.1	102.604	-1.3164	0.45025	-2.9237	0.00345895	0.0315046
AT5G36940.1	295.641	-0.708358	0.255567	-2.77171	0.0055762	0.0458702
AT5G37260.1	1197.35	-2.45574	0.310387	-7.91185	2.53586e-15	2.46278e-13
AT5G37300.3	17.6509	-2.60288	0.757203	-3.4375	0.000587111	0.00741442
AT5G37300.4	19.202	-2.73835	0.798081	-3.43117	0.000600974	0.00754773
AT5G37300.2	19.8304	-2.28393	0.667815	-3.42001	0.000626198	0.00781198
AT5G37300.1	19.6232	-2.46265	0.743014	-3.3144	0.000918392	0.0107192
AT5G37410.1	14.7334	-2.13307	0.66588	-3.20338	0.00135826	0.0147342
AT5G37940.1	71.7308	-5.64673	1.20912	-4.67012	3.01019e-06	7.37839e-05
AT5G38150.1	385.01	-1.09204	0.371262	-2.94143	0.00326698	0.0300155
AT5G38510.2	159.66	-0.933253	0.265708	-3.51232	0.000444206	0.00587522
AT5G38510.1	177.031	-0.779956	0.267506	-2.91566	0.00354934	0.0321027
AT5G38510.3	137.442	-0.875813	0.269102	-3.25458	0.0011356	0.0127185
AT5G38980.1	2184.76	-0.724298	0.239617	-3.02273	0.00250503	0.0244092
AT5G39210.1	380.331	-1.14891	0.267939	-4.28796	1.80324e-05	0.000359432
AT5G39710.1	130.361	-1.02592	0.306101	-3.35159	0.000803489	0.00958424
AT5G40060.2	114.71	-0.855594	0.288644	-2.96418	0.0030349	0.0283614
AT5G40500.2	73.6037	-1.13215	0.363246	-3.11676	0.00182847	0.0189017
AT5G40830.1	148.416	-0.865608	0.248182	-3.4878	0.000487011	0.00635543
AT5G41050.1	232.569	-0.885583	0.241077	-3.67345	0.000239298	0.00345055
AT5G41140.2	282.032	-1.03127	0.29661	-3.47685	0.000507349	0.00658112
AT5G41410.1	379.678	-0.88152	0.232972	-3.78381	0.000154446	0.00236129
AT5G41460.1	223.172	-1.19987	0.252378	-4.75423	1.99199e-06	5.0828e-05
AT5G41620.4	20.0557	-1.52277	0.542822	-2.80529	0.00502709	0.0421638
AT5G41761.1	51.9914	-1.57252	0.547007	-2.87478	0.00404315	0.0354908
AT5G41840.1	13.6702	-3.09597	1.09292	-2.83275	0.00461497	0.0393608
AT5G42680.2	48.6328	-1.53209	0.498975	-3.07048	0.00213718	0.0214036
AT5G42680.1	64.4814	-1.3848	0.475218	-2.91403	0.00356793	0.032219
AT5G42750.1	206.579	-1.1222	0.252899	-4.43735	9.10714e-06	0.000197015
AT5G42760.2	71.6977	-1.35697	0.321346	-4.22278	2.41304e-05	0.000462793
AT5G42760.1	98.1976	-0.920369	0.306848	-2.99943	0.00270482	0.0259316
AT5G42800.1	1239.9	-0.861793	0.309133	-2.78778	0.0053071	0.0441516
AT5G42860.1	97.0061	-1.44124	0.359116	-4.01329	5.9878e-05	0.00103182
AT5G43630.2	114.54	-1.01792	0.30174	-3.37349	0.000742216	0.00900767
AT5G43630.1	120.739	-0.967955	0.323866	-2.98875	0.0028012	0.026638
AT5G43630.4	120.945	-0.98048	0.288882	-3.39405	0.000688666	0.00846998
AT5G43700.1	415.56	-1.59641	0.230881	-6.91445	4.69683e-12	3.07246e-10
AT5G43740.2	152.458	-0.83782	0.280042	-2.99176	0.00277374	0.0264442
AT5G43740.1	135.706	-1.01885	0.296893	-3.4317	0.000599813	0.00754006
AT5G43750.1	2287.44	-1.14243	0.298329	-3.82943	0.00012844	0.00201316
AT5G44005.1	128.938	-1.03092	0.279125	-3.69339	0.000221288	0.00321568
AT5G44410.1	233.866	-1.78071	0.271788	-6.55185	5.68305e-11	3.12537e-09
AT5G44520.1	242.014	-0.769268	0.232741	-3.30525	0.000948933	0.0110153
AT5G44520.2	255.303	-0.828037	0.217285	-3.81084	0.000138497	0.0021527
AT5G44630.1	16.8068	-2.74863	0.740953	-3.70958	0.0002076	0.00304477
AT5G44650.1	2150.4	-0.739718	0.269209	-2.74775	0.00600056	0.0486884
AT5G44680.1	514.794	-1.42764	0.25385	-5.62395	1.86644e-08	7.0799e-07
AT5G45100.2	170.729	-1.58269	0.396871	-3.98792	6.66539e-05	0.00113243
AT5G45100.1	217.244	-1.4606	0.324106	-4.50655	6.5891e-06	0.000147836
AT5G45820.1	116.718	-1.1182	0.402251	-2.77987	0.0054381	0.0449921
AT5G45850.1	34.9616	-2.17873	0.636618	-3.42236	0.000620806	0.00776121
AT5G45940.1	54.0516	-1.54368	0.49922	-3.09219	0.00198685	0.0201734
AT5G45950.1	414.337	-1.02445	0.281285	-3.64204	0.00027049	0.00382908
AT5G46240.1	215.704	-0.871191	0.273516	-3.18515	0.00144678	0.0155142
AT5G46570.1	243.788	-0.828466	0.270545	-3.06221	0.00219708	0.0219081
AT5G46690.2	89.228	-1.58476	0.378232	-4.18991	2.79064e-05	0.000527334
AT5G46690.1	100.047	-1.30352	0.277822	-4.69194	2.70629e-06	6.72171e-05
AT5G46740.2	79.6912	-1.22899	0.354598	-3.46587	0.000528509	0.00679552
AT5G46740.1	94.1056	-1.14305	0.365761	-3.12512	0.00177732	0.0184752
AT5G46830.1	20.7644	-3.98483	0.76868	-5.18399	2.1719e-07	6.6239e-06
AT5G47370.1	156.98	-1.13905	0.30234	-3.76744	0.000164927	0.00250106
AT5G47390.1	358.192	-0.856866	0.198061	-4.32628	1.51648e-05	0.000309482
AT5G47600.1	36.3194	-2.56971	0.605466	-4.24419	2.19382e-05	0.000426523
AT5G47610.1	59.8776	-1.66961	0.393907	-4.23858	2.24936e-05	0.000435877
AT5G48250.1	335.418	-0.735682	0.261297	-2.8155	0.00487021	0.0410659
AT5G48730.1	225.926	-0.973075	0.253265	-3.84212	0.000121976	0.00192432
AT5G48790.2	308.322	-0.903076	0.291722	-3.09568	0.00196363	0.0199897
AT5G48790.3	206.885	-1.03389	0.266072	-3.88577	0.000102006	0.00164528
AT5G48880.3	177.804	-1.16539	0.410783	-2.837	0.0045539	0.0389261
AT5G48880.4	154.483	-1.09857	0.382377	-2.87299	0.00406609	0.035654
AT5G48910.1	256.674	-1.00094	0.219825	-4.55333	5.28028e-06	0.000121591
AT5G49170.1	47.7146	-1.22273	0.399298	-3.0622	0.00219716	0.0219081
AT5G49330.1	115.308	-2.98269	0.339025	-8.79782	1.39494e-18	2.05396e-16
AT5G49740.2	519.258	-1.02369	0.230007	-4.4507	8.5592e-06	0.000186536
AT5G49740.1	558.663	-1.02825	0.223546	-4.59973	4.23043e-06	9.97076e-05
AT5G49740.3	464.649	-1.45023	0.260419	-5.56881	2.56482e-08	9.43289e-07
AT5G50010.1	83.4669	-1.26602	0.437177	-2.89589	0.0037809	0.0336489
AT5G50160.1	355.047	-1.13694	0.214203	-5.30777	1.10973e-07	3.62678e-06
AT5G50160.2	332.774	-1.33235	0.250052	-5.32831	9.91288e-08	3.27093e-06
AT5G50740.1	110.178	-0.902879	0.326629	-2.76423	0.00570569	0.0467856
AT5G50800.1	26.4295	-1.86958	0.582402	-3.21012	0.0013268	0.0144253
AT5G51050.1	351.082	-1.13912	0.252486	-4.51162	6.43332e-06	0.000144894
AT5G51750.1	808.769	-0.690636	0.222132	-3.10912	0.00187649	0.0193009
AT5G51850.1	33.2736	-3.12303	0.56121	-5.56482	2.62423e-08	9.61694e-07
AT5G51850.2	30.8085	-2.36154	0.566147	-4.17125	3.02934e-05	0.00056516
AT5G52010.1	409.846	-0.769263	0.217007	-3.54487	0.0003928	0.00529764
AT5G52160.1	68.3525	-6.12079	1.46682	-4.17283	3.00835e-05	0.000562265
AT5G52280.1	435.103	-1.17381	0.266069	-4.41167	1.02578e-05	0.000218342
AT5G52550.1	330.105	-0.912011	0.29089	-3.13524	0.00171711	0.0179037
AT5G52780.1	558.172	-0.722274	0.235514	-3.06679	0.00216368	0.0216073
AT5G52900.1	154.659	-1.18367	0.386818	-3.06002	0.00221321	0.0220361
AT5G53020.2	23.6558	-2.03	0.617643	-3.28668	0.00101374	0.0116069
AT5G53020.1	24.5024	-1.65169	0.51336	-3.21741	0.00129352	0.014136
AT5G53020.4	24.3064	-1.803	0.570194	-3.16208	0.00156646	0.0165685
AT5G53020.9	22.2144	-1.85063	0.551747	-3.35413	0.00079616	0.00951893
AT5G53020.6	33.8225	-1.50786	0.46368	-3.25194	0.00114622	0.01282
AT5G53020.8	27.451	-1.6079	0.53614	-2.99904	0.00270833	0.0259591
AT5G53020.5	30.3084	-1.5839	0.529765	-2.98982	0.00279142	0.0265881
AT5G53020.10	19.4262	-1.74607	0.579702	-3.01201	0.00259526	0.0251007
AT5G53050.3	313.998	-1.43347	0.225911	-6.34526	2.22049e-10	1.12201e-08
AT5G53050.4	128.773	-1.10792	0.293134	-3.77955	0.000157109	0.00239666
AT5G53050.5	89.1431	-1.19833	0.314504	-3.81023	0.000138838	0.00215719
AT5G53200.1	41.1465	-2.50958	0.467635	-5.36654	8.02636e-08	2.68292e-06
AT5G53280.1	252.952	-0.949727	0.264627	-3.58893	0.000332041	0.00456359
AT5G53420.4	191.279	-1.23942	0.366795	-3.37905	0.000727374	0.00885633
AT5G53420.1	166.835	-1.69653	0.406858	-4.16983	3.04833e-05	0.000568187
AT5G53420.5	190.221	-1.50857	0.414788	-3.63697	0.00027586	0.00388959
AT5G53420.3	75.9567	-1.37196	0.442612	-3.09969	0.00193724	0.0197872
AT5G53420.2	149.701	-1.63454	0.430509	-3.79676	0.000146601	0.00225646
AT5G53450.1	341.343	-0.815935	0.285641	-2.8565	0.00428338	0.0371905
AT5G53486.4	19.8491	-1.74907	0.591634	-2.95634	0.00311316	0.0288694
AT5G53486.2	15.5233	-2.18788	0.655614	-3.33714	0.000846445	0.0100181
AT5G53486.3	14.8299	-2.37231	0.674363	-3.51785	0.000435051	0.00577645
AT5G54130.2	139.926	-2.48568	0.377738	-6.58042	4.69108e-11	2.6184e-09
AT5G54130.3	60.2841	-1.77635	0.392096	-4.53039	5.88756e-06	0.000133702
AT5G54130.4	66.038	-1.90655	0.361476	-5.27435	1.3323e-07	4.29272e-06
AT5G54585.1	23.2992	-2.05509	0.596435	-3.44563	0.000569732	0.00723499
AT5G54610.1	259.528	-1.35334	0.35935	-3.76607	0.000165835	0.00251204
AT5G54630.1	284.796	-1.66303	0.214141	-7.76606	8.09658e-15	7.2942e-13
AT5G55090.1	10.4979	-2.77144	0.991824	-2.79429	0.00520135	0.0434038
AT5G55570.2	42.4609	-1.38965	0.412163	-3.37161	0.000747309	0.00905611
AT5G55580.1	169.046	-1.00562	0.266562	-3.77256	0.000161581	0.00245848
AT5G55580.2	157.079	-0.955212	0.261157	-3.65762	0.000254569	0.00363628
AT5G55620.1	256.702	-2.11181	0.345406	-6.11399	9.71709e-10	4.45025e-08
AT5G55720.1	54.1514	-3.8605	0.496961	-7.76821	7.96015e-15	7.18705e-13
AT5G55740.1	345.034	-1.31939	0.227704	-5.79432	6.86e-09	2.77105e-07
AT5G55840.3	29.408	-1.34665	0.488183	-2.7585	0.00580679	0.0474177
AT5G55960.1	521.336	-1.1947	0.277908	-4.29892	1.71635e-05	0.000344789
AT5G56010.1	3212.09	-0.672603	0.205002	-3.28096	0.00103455	0.0117991
AT5G56040.1	228.365	-0.667349	0.242841	-2.74809	0.0059944	0.0486479
AT5G56260.1	311.069	-0.893077	0.212869	-4.19543	2.72354e-05	0.000516079
AT5G56490.1	43.6486	-1.13101	0.39745	-2.84567	0.00443177	0.0380882
AT5G56550.1	326.446	-1.29574	0.285441	-4.53944	5.64045e-06	0.000128802
AT5G56630.1	496.683	-0.568105	0.19839	-2.86358	0.00418885	0.036551
AT5G56840.1	102.471	-1.75318	0.377683	-4.64195	3.45132e-06	8.34022e-05
AT5G56850.3	179.122	-1.36145	0.409038	-3.32843	0.000873366	0.0102834
AT5G56850.1	157.962	-1.34092	0.41472	-3.2333	0.00122368	0.0134989
AT5G56850.2	175.829	-1.46874	0.406689	-3.61146	0.000304475	0.00423573
AT5G56850.5	207.389	-1.31647	0.397835	-3.3091	0.000935977	0.0108772
AT5G56850.4	222.353	-1.22436	0.372134	-3.29009	0.00100156	0.0114994
AT5G56850.8	151.437	-1.48839	0.47879	-3.10865	0.00187944	0.0193216
AT5G56850.7	157.348	-1.39358	0.457299	-3.04741	0.00230824	0.0227671
AT5G56860.1	425.016	-1.56615	0.27887	-5.61606	1.95362e-08	7.39692e-07
AT5G57030.1	1341	-0.64757	0.207503	-3.12078	0.00180374	0.0187099
AT5G57123.1	66.4413	-1.72674	0.451634	-3.82331	0.00013167	0.00205826
AT5G57180.1	262.567	-1.24423	0.271075	-4.59	4.43243e-06	0.000103873
AT5G57180.2	329.287	-0.780603	0.259325	-3.01014	0.00261129	0.0252059
AT5G57180.4	138.076	-0.72067	0.246076	-2.92864	0.00340444	0.0310726
AT5G57180.3	136.264	-0.940517	0.257694	-3.64974	0.000262506	0.00373279
AT5G57610.1	534.362	-0.717438	0.196768	-3.64611	0.000266245	0.00378189
AT5G57685.1	128.653	-1.21205	0.266108	-4.55472	5.2455e-06	0.000120926
AT5G57760.1	10.363	-3.34691	1.07254	-3.12054	0.00180521	0.0187178
AT5G57780.1	44.8041	-2.2085	0.554458	-3.98316	6.80038e-05	0.00115298
AT5G58000.2	70.0094	-0.975968	0.31558	-3.09262	0.00198398	0.0201493
AT5G58000.1	46.521	-1.07884	0.364287	-2.96153	0.00306118	0.0285291
AT5G58770.1	162.367	-1.58122	0.288362	-5.48347	4.1707e-08	1.47196e-06
AT5G59020.1	104.16	-1.09441	0.384236	-2.84827	0.00439569	0.0379202
AT5G59350.1	91.5563	-1.58654	0.390732	-4.06044	4.89807e-05	0.000861377
AT5G59350.2	50.1267	-1.44364	0.421737	-3.42309	0.000619131	0.00774262
AT5G59350.3	73.3649	-1.78191	0.454516	-3.92046	8.83798e-05	0.00144824
AT5G59360.1	14.1882	-2.17262	0.779023	-2.7889	0.00528877	0.0440259
AT5G59480.1	191.432	-0.795449	0.264949	-3.00228	0.0026797	0.025731
AT5G59670.2	259.221	-1.55639	0.351791	-4.4242	9.68024e-06	0.000207771
AT5G59670.1	257.194	-1.55451	0.39022	-3.98368	6.78566e-05	0.00115096
AT5G59780.2	49.1591	-1.24842	0.38576	-3.23627	0.00121102	0.0133917
AT5G59780.1	62.7426	-1.45501	0.40718	-3.57338	0.000352406	0.0048113
AT5G59780.3	37.1357	-1.38767	0.45338	-3.06073	0.002208	0.0220013
AT5G59900.1	70.7634	-0.975866	0.336396	-2.90094	0.00372043	0.0332331
AT5G59970.2	233.639	-1.00219	0.264188	-3.79349	0.000148545	0.00228249
AT5G59970.1	294.946	-1.01279	0.250962	-4.03563	5.4457e-05	0.000947334
AT5G60050.1	70.709	-1.1191	0.370772	-3.01829	0.00254206	0.0246632
AT5G60100.4	54.6008	-1.28893	0.428025	-3.01136	0.00260084	0.0251401
AT5G60100.5	65.9364	-1.54726	0.417454	-3.70642	0.000210208	0.00307754
AT5G60100.6	46.4797	-1.39003	0.454204	-3.06037	0.0022106	0.0220154
AT5G60200.1	163.608	-0.784237	0.272502	-2.87791	0.00400319	0.0352152
AT5G60210.3	92.9488	-1.00442	0.324874	-3.09173	0.00198995	0.0201949
AT5G60210.5	98.7338	-1.03511	0.314428	-3.29203	0.000994653	0.0114329
AT5G60880.1	21.6514	-1.61109	0.533118	-3.02202	0.00251097	0.0244555
AT5G60910.1	116.481	-0.989784	0.314083	-3.15135	0.00162518	0.0171059
AT5G60970.1	85.6671	-0.856363	0.30552	-2.80297	0.00506341	0.0423991
AT5G61000.1	229.185	-0.834022	0.255143	-3.26884	0.00107988	0.0121975
AT5G61310.5	53.7431	-1.51655	0.491763	-3.0839	0.00204308	0.0206626
AT5G61310.2	49.8279	-1.29297	0.437127	-2.95787	0.0030977	0.0287716
AT5G61340.2	51.8601	-1.29508	0.351377	-3.68573	0.000228048	0.0033069
AT5G61340.1	42.1699	-1.49828	0.388552	-3.85607	0.000115226	0.00183401
AT5G61420.2	796.269	-1.48163	0.25748	-5.75436	8.69682e-09	3.45861e-07
AT5G61420.1	579.862	-1.58834	0.278187	-5.70959	1.13247e-08	4.43499e-07
AT5G62140.1	425.361	-1.26451	0.235501	-5.36943	7.89854e-08	2.64666e-06
AT5G62280.1	23.4885	-1.89979	0.560698	-3.38825	0.000703394	0.00861799
AT5G62430.1	199.834	-1.09347	0.320478	-3.41201	0.000644866	0.00800113
AT5G63180.1	940.606	-1.47714	0.26935	-5.48408	4.15631e-08	1.46815e-06
AT5G63530.1	628.564	-0.98688	0.247436	-3.98843	6.65122e-05	0.00113049
AT5G63530.2	558.195	-1.04337	0.242849	-4.29637	1.73614e-05	0.000347745
AT5G64040.1	11784.2	-0.530576	0.186972	-2.83773	0.00454356	0.0388634
AT5G64040.2	5910.17	-0.669464	0.20794	-3.2195	0.00128415	0.0140378
AT5G64170.1	109.616	-1.03094	0.339521	-3.03647	0.00239368	0.0234913
AT5G64170.3	84.4546	-1.0973	0.354455	-3.09575	0.00196319	0.0199897
AT5G64330.1	294.544	-0.607429	0.215882	-2.8137	0.00489744	0.0412701
AT5G64550.1	532.408	-1.10764	0.35025	-3.16243	0.00156457	0.0165527
AT5G64770.1	785.186	-3.56199	0.404418	-8.80771	1.27732e-18	1.88754e-16
AT5G64800.1	13.1382	-3.44709	0.882253	-3.90714	9.33943e-05	0.0015213
AT5G64940.1	2892.52	-0.518743	0.183516	-2.8267	0.00470309	0.0399107
AT5G65230.1	24.7842	-1.87206	0.676468	-2.7674	0.00565058	0.0463985
AT5G65310.1	1139.4	-1.22465	0.282394	-4.33668	1.44648e-05	0.00029771
AT5G65310.2	670.671	-1.15475	0.271669	-4.25057	2.1323e-05	0.000415546
AT5G65683.1	184.49	-1.83476	0.305908	-5.99774	2.00081e-09	8.72562e-08
AT5G65860.1	70.8301	-1.19666	0.345487	-3.46367	0.000532856	0.00684071
AT5G65860.2	60.7852	-0.994166	0.341378	-2.91222	0.00358874	0.0323324
AT5G65860.3	48.0562	-1.12452	0.380864	-2.95256	0.00315149	0.029146
AT5G65890.3	32.2323	-1.73589	0.551532	-3.14739	0.00164733	0.0172997
AT5G65890.1	35.6067	-1.8281	0.493049	-3.70773	0.000209122	0.00306382
AT5G65890.4	25.0215	-1.68373	0.54878	-3.06814	0.00215396	0.0215351
AT5G65890.5	26.5101	-1.8083	0.556825	-3.24751	0.00116419	0.0129927
AT5G66190.2	6536.64	-0.63031	0.223641	-2.8184	0.00482631	0.040746
AT5G66580.1	48.5438	-1.30897	0.395238	-3.31184	0.000926838	0.0107924
AT5G67150.1	275.621	-0.776239	0.216963	-3.57774	0.000346577	0.00473959
AT5G67180.1	71.8487	-1.69218	0.385705	-4.38724	1.14796e-05	0.000241967
AT5G67190.1	119.687	-1.01042	0.300382	-3.36378	0.000768837	0.00925963
AT5G67370.1	1048.82	-0.91032	0.182268	-4.99439	5.9021e-07	1.67217e-05
AT5G67390.2	14.5072	-2.76608	0.764275	-3.61923	0.000295487	0.00412607
AT5G67390.3	10.7946	-2.69893	0.814105	-3.31521	0.000915729	0.0106933
AT5G67390.1	10.8085	-2.59239	0.866759	-2.9909	0.0027816	0.026513
AT5G67420.2	598.283	-1.43696	0.259339	-5.54085	3.01007e-08	1.09141e-06
AT5G67420.1	611.047	-1.42563	0.236006	-6.04065	1.53491e-09	6.81682e-08
ATCG00170.1	105.841	-1.32168	0.415223	-3.18306	0.00145725	0.0156103
ATCG00180.1	171.928	-1.26164	0.288572	-4.37203	1.23098e-05	0.000257877
AT1G04033.1	6.7132	-4.34691	1.47167	-2.95373	0.00313959	0.0290516
AT1G04977.1	102.761	-1.05903	0.302954	-3.49568	0.000472855	0.00619788
AT1G05207.1	183.021	-0.950854	0.281446	-3.37846	0.000728926	0.00887259
AT1G05733.1	11.9961	-2.56193	0.761042	-3.36635	0.000761711	0.00920078
AT1G05787.1	31.1946	-4.52308	0.702394	-6.43951	1.19856e-10	6.34511e-09
AT1G06002.1	594.316	-1.0546	0.343562	-3.06959	0.00214352	0.0214566
AT1G07187.1	102.672	-1.22567	0.38337	-3.19709	0.00138824	0.0149961
AT1G07323.1	237.544	-0.614406	0.210915	-2.91305	0.00357922	0.0322664
AT1G07897.1	51.5441	-1.71954	0.473076	-3.63482	0.000278178	0.00391498
AT1G08477.1	715.295	-0.957892	0.245651	-3.8994	9.64329e-05	0.00156707
AT1G08947.1	9.42706	-4.82056	1.26207	-3.81957	0.000133682	0.00208575
AT1G09543.1	44.7666	-1.63017	0.416609	-3.91294	9.11784e-05	0.00148698
AT1G53233.1	387.744	-0.870248	0.276227	-3.15049	0.00162998	0.0171476
AT1G74456.1	87.3865	-1.1642	0.350524	-3.32132	0.00089592	0.0104948
AT1G76878.1	400.634	-0.868192	0.198999	-4.3628	1.2841e-05	0.000267006
AT2G04955.1	34.7828	-1.30913	0.4282	-3.05728	0.00223354	0.0222009
AT2G07015.1	192.09	-1.30888	0.314606	-4.16037	3.17736e-05	0.000588764
AT2G07305.1	26.7196	-1.54	0.531138	-2.89943	0.00373843	0.0333359
AT2G08470.1	73.8672	-1.88214	0.503886	-3.73525	0.000187532	0.00279332
AT2G08480.1	65.9114	-1.40447	0.495264	-2.83579	0.00457119	0.0390495
AT2G23672.1	1103.48	-0.630742	0.181182	-3.48127	0.000499044	0.00648978
AT2G45780.1	6.34675	-5.0897	1.52988	-3.32686	0.000878295	0.0103207
AT3G03225.1	5.31278	-5.82778	1.56732	-3.71831	0.00020056	0.00295736
AT3G03265.1	108.836	-1.21055	0.410819	-2.94667	0.00321218	0.0296339
AT3G04085.1	4.89324	-5.71151	1.56488	-3.6498	0.000262449	0.00373279
AT3G04255.1	63.6781	-2.08596	0.469551	-4.44245	8.89389e-06	0.000193113
AT3G07205.1	8.69799	-4.47923	1.36371	-3.28459	0.00102131	0.011674
AT3G08280.1	13.7457	-2.61325	0.758772	-3.44405	0.000573072	0.00727065
AT3G08635.1	43.8674	-2.19684	0.547106	-4.01538	5.9351e-05	0.00102402
AT3G09275.1	639.809	-1.30966	0.295854	-4.42672	9.56788e-06	0.000205682
AT3G17185.1	266.513	-1.11249	0.312192	-3.56347	0.000365987	0.00497192
AT3G17185.2	106.356	-1.49741	0.396279	-3.77868	0.000157663	0.00240243
AT3G18217.1	21.8122	-1.72958	0.542561	-3.18782	0.00143352	0.0153962
AT3G21755.1	169.325	-1.37235	0.264349	-5.19143	2.08686e-07	6.38825e-06
AT3G21755.2	152.649	-0.946325	0.261531	-3.6184	0.00029643	0.00413643
AT3G21755.3	142.157	-1.05638	0.286801	-3.68332	0.000230219	0.00333721
AT3G21755.4	145.316	-0.900649	0.298236	-3.01992	0.0025284	0.0245611
AT3G21755.5	154.571	-1.27267	0.27784	-4.58059	4.63667e-06	0.000108248
AT4G03038.1	294.769	-1.32166	0.323583	-4.08447	4.41774e-05	0.000787696
AT4G05305.1	6.78326	-5.18875	1.4839	-3.4967	0.000471057	0.00617667
AT4G06175.1	4.37663	-5.54679	1.69453	-3.27334	0.00106284	0.0120415
AT4G07735.1	6.38791	-4.24757	1.4758	-2.87815	0.00400009	0.0352134
AT4G07815.1	17.3393	-4.36129	0.908215	-4.80204	1.57055e-06	4.07065e-05
AT5G00880.1	25.6113	-1.4567	0.516355	-2.82111	0.00478575	0.04047
AT5G01545.1	17.2646	-2.05328	0.675087	-3.04151	0.00235397	0.0231514
AT5G02515.1	86.0972	-2.912	0.625021	-4.65904	3.17684e-06	7.74527e-05
AT5G03285.1	75.323	-1.58093	0.53027	-2.98136	0.00286972	0.0271826
AT5G03395.1	16.0727	-1.81628	0.635656	-2.85733	0.00427219	0.0371362
AT5G03552.1	10.285	-2.52071	0.915878	-2.75223	0.00591905	0.0481697
AT5G05395.1	51.881	-1.97963	0.553221	-3.57837	0.000345741	0.00473164
AT5G07265.1	19.8565	-2.50668	0.813559	-3.08113	0.00206218	0.0208046
AT5G07725.1	5.20117	-4.79102	1.59212	-3.00921	0.00261925	0.0252645
AT5G40316.1	17.2213	-2.23261	0.804405	-2.77548	0.005512	0.0454605
AT5G53048.1	438.674	-3.08067	0.330016	-9.33492	1.01066e-20	1.9961e-18
AT5G53048.2	102.64	-2.6529	0.472911	-5.60972	2.02654e-08	7.63782e-07
AT5G53048.3	160.305	-3.19231	0.350675	-9.10333	8.76063e-20	1.50584e-17
AT5G53048.4	34.5482	-1.86777	0.555248	-3.36385	0.000768645	0.00925963
ATMG00780.1	3.15325	-5.07488	1.76289	-2.87873	0.00399281	0.0351757

## Sheet: atb''_brushed_vs_unbrushed_up
Upregulated_genes_Brushed_atb''αβγδ-vs-unbrushed_atb''αβγδ
Transcript	baseMean	log2FoldChange	lfcSE	stat	pvalue	padj
AT1G01120.1	978.621	0.896859	0.288979	3.10354	0.00191217	0.030367
AT1G01140.1	950.678	2.29827	0.187402	12.2638	1.41646e-34	2.02679e-31
AT1G01140.2	715.176	2.27344	0.219171	10.3729	3.29305e-25	1.69681e-22
AT1G01140.3	750.964	2.34174	0.208194	11.2479	2.3727e-29	1.96676e-26
AT1G01260.3	119.749	0.881276	0.264176	3.33595	0.000850093	0.015804
AT1G01260.1	133.961	1.2613	0.275654	4.57565	4.74753e-06	0.00017558
AT1G01260.2	100.877	1.06803	0.293871	3.63436	0.000278668	0.00621017
AT1G01340.2	71.55	1.14414	0.317049	3.60873	0.000307704	0.00675758
AT1G01340.1	60.4707	1.25994	0.388827	3.24037	0.00119376	0.0206805
AT1G01470.1	2602.67	1.79979	0.609543	2.95269	0.00315019	0.0450719
AT1G01550.2	711.693	0.653821	0.177032	3.69323	0.000221422	0.00511686
AT1G01560.2	83.1742	1.71798	0.525695	3.26802	0.00108304	0.0191383
AT1G01650.1	198.055	1.14282	0.216071	5.28908	1.2293e-07	6.19196e-06
AT1G01650.2	147.096	1.15005	0.246975	4.65656	3.21532e-06	0.000124594
AT1G01650.4	160.632	1.08067	0.26435	4.08805	4.35019e-05	0.00126717
AT1G01650.3	143.388	1.21825	0.261891	4.65172	3.29175e-06	0.000127168
AT1G01950.1	147.115	0.88471	0.245381	3.60546	0.000311605	0.0068181
AT1G01950.4	131.646	0.920292	0.263963	3.48645	0.000489476	0.00995399
AT1G01950.3	118.886	0.876034	0.260203	3.36673	0.000760657	0.0144083
AT1G01950.2	122.691	0.939608	0.268703	3.49683	0.000470813	0.00963613
AT1G02170.1	447.662	0.746933	0.173425	4.30694	1.65529e-05	0.00054084
AT1G02270.1	206.98	1.01126	0.239484	4.22268	2.41419e-05	0.000761397
AT1G02270.2	163.711	1.1023	0.238579	4.62028	3.83226e-06	0.000145397
AT1G02360.2	31.1755	1.45075	0.447112	3.24472	0.00117565	0.0203974
AT1G02390.1	83.2229	1.55114	0.390443	3.97277	7.10426e-05	0.00192117
AT1G02400.1	379.65	4.90426	0.748225	6.55453	5.58161e-11	5.05527e-09
AT1G02400.2	237.254	4.87164	0.864124	5.63766	1.72379e-08	1.00195e-06
AT1G02660.1	935.916	2.14015	0.260869	8.20394	2.32641e-16	4.54903e-14
AT1G02700.1	23.7422	2.7025	0.629359	4.29405	1.75446e-05	0.000569341
AT1G03090.2	393.697	0.780967	0.218615	3.57234	0.000353804	0.0075855
AT1G03090.1	348.238	0.73239	0.202737	3.61252	0.000303241	0.00667627
AT1G03370.1	447.649	1.04558	0.208474	5.01542	5.29179e-07	2.37383e-05
AT1G03370.2	380.82	0.992866	0.204655	4.8514	1.22592e-06	5.1424e-05
AT1G03740.2	371.46	1.16393	0.187898	6.1945	5.8469e-10	4.44108e-08
AT1G03740.1	447.852	1.25598	0.171973	7.30334	2.80704e-13	3.46383e-11
AT1G03960.2	679.139	2.15673	0.341761	6.31064	2.77879e-10	2.22595e-08
AT1G03960.1	655.374	2.22558	0.374601	5.94121	2.82928e-09	1.91617e-07
AT1G03960.3	666.687	2.29786	0.343004	6.69923	2.09522e-11	2.05085e-09
AT1G03960.4	675.035	2.33741	0.38739	6.03374	1.60211e-09	1.12295e-07
AT1G03960.5	651.609	2.45567	0.333604	7.36102	1.82515e-13	2.35909e-11
AT1G03960.6	660.021	2.22461	0.390263	5.70028	1.19612e-08	7.08448e-07
AT1G03960.7	677.779	2.27751	0.371693	6.1274	8.93267e-10	6.53748e-08
AT1G04200.3	150.537	0.867307	0.225147	3.85217	0.000117074	0.00296417
AT1G04430.1	847.069	0.643574	0.201074	3.20069	0.00137101	0.0231468
AT1G04430.3	698.135	0.676789	0.208934	3.23925	0.00119846	0.0207432
AT1G05020.1	23.5585	1.63503	0.519248	3.14884	0.00163921	0.0266083
AT1G05575.1	112.992	2.23109	0.335077	6.65845	2.76739e-11	2.63144e-09
AT1G05675.1	177.276	2.27944	0.245301	9.29242	1.50823e-20	4.60805e-18
AT1G06400.1	743.776	0.616632	0.170639	3.61367	0.00030189	0.0066615
AT1G06410.1	949.908	0.885672	0.238263	3.7172	0.00020144	0.00471221
AT1G06410.2	801.909	0.900085	0.23429	3.84176	0.000122158	0.00307653
AT1G06410.3	913.832	0.826393	0.22804	3.6239	0.000290194	0.00644445
AT1G06620.1	164.006	2.1389	0.334297	6.39819	1.57228e-10	1.30898e-08
AT1G06620.2	165.035	2.12237	0.360721	5.88368	4.01247e-09	2.63331e-07
AT1G06630.1	140.628	0.901192	0.260057	3.46537	0.000529511	0.0106601
AT1G06640.3	526.158	0.704242	0.20831	3.38075	0.000722889	0.0138303
AT1G06640.2	570.757	0.755578	0.244853	3.08585	0.00202972	0.0317445
AT1G07000.1	720.357	1.82384	0.220045	8.2885	1.14683e-16	2.40268e-14
AT1G07135.1	612.904	1.20853	0.307636	3.92845	8.54953e-05	0.00226384
AT1G07150.1	40.7891	1.30555	0.438173	2.97954	0.00288684	0.0419494
AT1G07220.1	268.129	0.779315	0.216377	3.60166	0.000316196	0.00689341
AT1G07650.1	342.791	0.775781	0.210567	3.68424	0.000229382	0.00527843
AT1G07650.3	309.06	0.78862	0.223038	3.53581	0.000406523	0.00854506
AT1G07650.2	310.703	0.826561	0.21562	3.83342	0.000126375	0.00316393
AT1G07650.4	263.944	0.871472	0.231828	3.75913	0.000170507	0.00410445
AT1G07870.2	118.452	1.08543	0.278235	3.90111	9.57534e-05	0.0024939
AT1G07870.1	152.492	1.04316	0.284997	3.66024	0.000251978	0.00570542
AT1G08290.1	47.51	1.37501	0.400814	3.43053	0.000602402	0.0118952
AT1G08720.2	261.603	1.45617	0.195648	7.4428	9.85768e-14	1.31885e-11
AT1G08720.1	325.414	1.30584	0.212435	6.147	7.8964e-10	5.85778e-08
AT1G08860.1	8.79661	3.62678	1.07412	3.37652	0.000734082	0.0140023
AT1G08930.1	1846.36	1.43003	0.196987	7.25951	3.88503e-13	4.70274e-11
AT1G08930.2	1788.83	1.49216	0.20117	7.41742	1.19423e-13	1.58111e-11
AT1G09060.4	225.789	0.594969	0.195426	3.04447	0.00233091	0.03548
AT1G09070.1	7058.71	2.39053	0.194942	12.2628	1.43518e-34	2.02679e-31
AT1G09250.1	377.338	0.780277	0.266794	2.92464	0.00344856	0.0485037
AT1G09560.1	921.262	1.06867	0.27524	3.8827	0.000103303	0.00265427
AT1G09570.1	309.374	0.635735	0.195492	3.25198	0.00114604	0.0200452
AT1G09570.4	239.022	0.702778	0.19571	3.59092	0.000329515	0.00714699
AT1G09570.5	257.692	0.611672	0.187171	3.26799	0.00108315	0.0191383
AT1G09570.6	256.565	0.6003	0.190328	3.15402	0.00161037	0.0263308
AT1G09570.2	260.395	0.56506	0.19027	2.96979	0.00298005	0.04312
AT1G09575.1	104.766	2.25195	0.311361	7.2326	4.7382e-13	5.62827e-11
AT1G09575.2	69.2615	1.91207	0.355187	5.38329	7.31385e-08	3.8366e-06
AT1G09870.1	321.802	0.580395	0.19179	3.02621	0.00247643	0.0372784
AT1G09932.4	49.8079	1.80594	0.403986	4.47032	7.81042e-06	0.000273221
AT1G09932.3	46.0407	1.64667	0.465358	3.5385	0.000402404	0.00847248
AT1G09932.1	62.9432	1.61708	0.36524	4.42745	9.53553e-06	0.000326676
AT1G09940.1	891.131	1.48461	0.182342	8.14186	3.8924e-16	7.42087e-14
AT1G09950.1	149.704	4.32167	0.462074	9.35278	8.53775e-21	2.71287e-18
AT1G09970.1	2306.38	1.44728	0.172154	8.40688	4.21068e-17	9.17448e-15
AT1G09970.2	1737.57	1.49889	0.186481	8.03773	9.15196e-16	1.63067e-13
AT1G10070.1	91.4955	1.31432	0.427182	3.07671	0.00209297	0.0325277
AT1G10090.1	591.076	1.21611	0.212614	5.71983	1.06629e-08	6.36267e-07
AT1G10340.2	45.3344	1.55993	0.474745	3.28583	0.00101683	0.0182199
AT1G10340.1	61.3139	1.65044	0.415017	3.9768	6.98484e-05	0.0018956
AT1G11210.1	305.141	1.80553	0.390432	4.62445	3.7559e-06	0.000142926
AT1G11260.1	2148.95	1.18694	0.174725	6.79318	1.09691e-11	1.11096e-09
AT1G11580.2	597.816	0.709551	0.181897	3.90084	9.58589e-05	0.00249495
AT1G11580.1	577.817	0.602535	0.194302	3.10103	0.00192849	0.0306006
AT1G11670.1	319.805	2.3055	0.276867	8.32709	8.28503e-17	1.78479e-14
AT1G11960.1	436.208	3.41217	0.248721	13.7189	7.82536e-43	2.98381e-39
AT1G11960.2	372.361	3.40319	0.276617	12.3029	8.74128e-35	1.49209e-31
AT1G11960.3	394.105	3.46545	0.301955	11.4767	1.72727e-30	1.60636e-27
AT1G12360.1	775.005	0.627346	0.159728	3.9276	8.57995e-05	0.00227032
AT1G12580.1	876.207	0.717592	0.171215	4.19116	2.77531e-05	0.000857558
AT1G12610.1	626.001	9.5292	0.702712	13.5606	6.85677e-42	2.01114e-38
AT1G12950.1	21.979	1.91034	0.619606	3.08315	0.00204819	0.031981
AT1G13210.1	1873.44	1.36845	0.18528	7.38586	1.51469e-13	1.97792e-11
AT1G13340.1	168.446	1.35541	0.457709	2.9613	0.00306348	0.0440628
AT1G13380.1	437.311	0.527348	0.173487	3.0397	0.00236811	0.0359745
AT1G13390.2	181.338	0.74972	0.239112	3.13543	0.00171601	0.0276782
AT1G13560.3	286.32	0.72359	0.201781	3.58602	0.000335759	0.00726177
AT1G13560.1	489.649	0.664657	0.193416	3.43641	0.000589473	0.011664
AT1G13560.2	288.101	0.699025	0.184173	3.79548	0.00014736	0.00363442
AT1G14370.1	263.216	1.07995	0.224783	4.80442	1.552e-06	6.40453e-05
AT1G14480.1	44.5652	1.6465	0.372174	4.42401	9.68876e-06	0.000331033
AT1G14480.2	23.9867	1.75728	0.503763	3.4883	0.000486102	0.0099065
AT1G14740.1	1536.85	0.988161	0.161269	6.12741	8.93227e-10	6.53748e-08
AT1G14780.1	134.264	3.64594	0.306794	11.884	1.43315e-32	1.60723e-29
AT1G14870.1	472.339	2.43218	0.740052	3.2865	0.0010144	0.0181934
AT1G14870.2	193.235	2.40167	0.773578	3.10463	0.00190518	0.0303064
AT1G15010.1	658.629	4.63135	0.311021	14.8908	3.78191e-50	2.88408e-46
AT1G15040.1	191.298	1.53652	0.415723	3.69601	0.000219013	0.00507966
AT1G15040.2	116.325	1.76305	0.447883	3.9364	8.27129e-05	0.00219933
AT1G16110.1	264.026	0.739565	0.219004	3.37695	0.000732957	0.0139878
AT1G16130.1	206.647	1.3939	0.250729	5.55941	2.70696e-08	1.52461e-06
AT1G16370.1	118.303	5.73905	0.489269	11.7298	8.9634e-32	9.49374e-29
AT1G16670.1	186.457	0.900725	0.24546	3.66953	0.000242995	0.00553821
AT1G17340.1	483.337	1.04983	0.172657	6.08043	1.19859e-09	8.54247e-08
AT1G17380.1	314.982	3.27719	0.322348	10.1666	2.79402e-24	1.29922e-21
AT1G17380.2	236.928	3.43743	0.349964	9.82224	9.03157e-23	3.34344e-20
AT1G17380.3	212.352	3.14067	0.365181	8.6003	7.95078e-18	1.95589e-15
AT1G17420.1	2025.37	3.48883	0.281969	12.3731	3.65515e-35	6.96854e-32
AT1G17620.1	807.611	1.76247	0.276392	6.37669	1.80961e-10	1.48708e-08
AT1G17750.1	117.223	1.67322	0.35014	4.77871	1.7642e-06	7.20997e-05
AT1G17980.1	300.792	1.2447	0.220115	5.65479	1.56037e-08	9.11134e-07
AT1G17980.2	214.914	1.13524	0.240079	4.7286	2.26069e-06	9.08325e-05
AT1G17990.1	536.962	0.671405	0.217034	3.09355	0.00197778	0.0311752
AT1G17990.2	363.542	0.768562	0.224703	3.42035	0.000625415	0.012267
AT1G18020.1	538.613	0.545593	0.17316	3.15081	0.00162817	0.0265511
AT1G18200.1	120.601	3.16869	0.385091	8.22843	1.89678e-16	3.74737e-14
AT1G18210.2	538.786	2.11047	0.19804	10.6568	1.62125e-26	9.81243e-24
AT1G18210.1	998.829	2.11852	0.212963	9.94784	2.57722e-23	9.82693e-21
AT1G18270.4	179.227	0.790532	0.223826	3.5319	0.000412578	0.008639
AT1G18270.2	187.162	0.774204	0.265099	2.92043	0.0034955	0.0490453
AT1G18300.1	402.992	3.23309	0.302942	10.6723	1.37208e-26	8.46798e-24
AT1G18390.1	123.944	1.25952	0.330927	3.80604	0.000141211	0.00350774
AT1G18390.2	71.3934	1.36019	0.339753	4.00348	6.24177e-05	0.00172463
AT1G18470.1	462.346	0.664717	0.181599	3.66035	0.000251874	0.00570542
AT1G18470.2	289.707	0.747635	0.203624	3.67165	0.000240989	0.00549946
AT1G18740.1	1028.22	2.29671	0.203945	11.2614	2.03463e-29	1.72401e-26
AT1G18890.1	628.419	0.896998	0.1821	4.92587	8.39869e-07	3.63086e-05
AT1G19020.1	506.198	2.55617	0.188178	13.5838	4.99651e-42	1.58764e-38
AT1G19050.1	296.883	0.828755	0.249219	3.32541	0.000882879	0.0162865
AT1G19180.1	637.474	3.10525	0.310481	10.0014	1.50256e-23	5.87189e-21
AT1G19180.3	636.918	3.13196	0.312202	10.0318	1.10432e-23	4.47954e-21
AT1G19180.2	434.377	3.05057	0.359161	8.49358	2.0036e-17	4.57469e-15
AT1G19300.1	220.466	1.23299	0.214971	5.73558	9.71771e-09	5.84442e-07
AT1G19380.1	706.124	2.81673	0.295219	9.54116	1.41248e-21	4.76619e-19
AT1G19610.1	114.032	3.27673	0.542137	6.0441	1.50246e-09	1.05504e-07
AT1G19770.1	1090.86	1.28224	0.239758	5.34806	8.89042e-08	4.61842e-06
AT1G19780.1	52.3795	1.58252	0.424724	3.72599	0.000194551	0.00457916
AT1G20110.1	854.776	0.559128	0.166976	3.34854	0.000812376	0.0152216
AT1G20310.1	37.5789	2.31593	0.462915	5.00293	5.64655e-07	2.51522e-05
AT1G20440.1	5813.68	1.80243	0.324941	5.54695	2.90692e-08	1.63001e-06
AT1G20450.1	3811.05	2.30385	0.294269	7.82908	4.91454e-15	7.94032e-13
AT1G20450.2	2335.78	2.18255	0.327255	6.66926	2.57102e-11	2.46314e-09
AT1G20510.3	555.683	2.23981	0.200859	11.1511	7.06906e-29	5.39086e-26
AT1G20510.1	850.848	2.15667	0.184178	11.7097	1.13704e-31	1.17177e-28
AT1G20510.2	504.838	2.22983	0.19622	11.3639	6.32637e-30	5.74344e-27
AT1G20780.2	165.91	0.752967	0.236056	3.18978	0.00142383	0.0238677
AT1G20970.1	1647.06	0.587287	0.193405	3.03657	0.00239289	0.0362931
AT1G20980.1	1343.83	0.583257	0.156193	3.73421	0.000188303	0.00445133
AT1G21010.1	150.874	0.718916	0.243381	2.95387	0.00313821	0.0449512
AT1G21080.1	254.97	0.605696	0.196002	3.09026	0.00199984	0.0314319
AT1G21380.1	509.892	0.719988	0.174982	4.11463	3.87798e-05	0.00114893
AT1G21910.1	220.007	1.17569	0.381439	3.08224	0.00205449	0.0320662
AT1G22280.3	297.688	0.823203	0.202291	4.0694	4.71337e-05	0.00135434
AT1G22280.2	264.534	0.71863	0.216704	3.31618	0.000912565	0.0166755
AT1G22280.1	360.775	0.884809	0.178927	4.94508	7.61143e-07	3.32444e-05
AT1G22360.1	653.351	0.721726	0.206034	3.50294	0.000460148	0.0094602
AT1G22360.2	396.253	0.782125	0.220174	3.5523	0.000381876	0.00808492
AT1G22400.1	515.65	0.912321	0.263102	3.46755	0.000525218	0.0105905
AT1G22510.2	72.6089	1.16694	0.308856	3.77827	0.000157921	0.00384516
AT1G22510.1	137.123	1.33291	0.245661	5.42579	5.76978e-08	3.06409e-06
AT1G22530.1	820.872	0.924893	0.257347	3.59396	0.000325693	0.00707617
AT1G22530.2	671.819	1.00857	0.265871	3.79344	0.000148572	0.00365487
AT1G22570.1	480.874	2.41513	0.285261	8.46638	2.53148e-17	5.74556e-15
AT1G22570.2	373.062	2.44074	0.296469	8.2327	1.83043e-16	3.63512e-14
AT1G22830.1	49.4711	1.22624	0.367087	3.34046	0.000836406	0.0155952
AT1G22870.2	85.2009	0.855332	0.280716	3.04696	0.00231168	0.0352436
AT1G22870.3	79.7213	0.950312	0.277922	3.41934	0.000627722	0.0122996
AT1G22870.4	68.2764	0.890092	0.302128	2.94607	0.00321837	0.0458342
AT1G23150.1	53.5379	1.24686	0.334558	3.7269	0.00019385	0.00457102
AT1G23490.1	3368.78	0.9629	0.157891	6.09851	1.07063e-09	7.71701e-08
AT1G23850.1	73.3091	1.37703	0.355093	3.87795	0.00010534	0.00269933
AT1G24150.2	169.331	1.07303	0.315323	3.40295	0.000666634	0.0129423
AT1G24150.1	172.687	1.34671	0.300604	4.48002	7.46373e-06	0.000262781
AT1G24330.2	102.919	2.58506	0.330843	7.81354	5.56026e-15	8.9081e-13
AT1G24330.1	119.5	2.90706	0.30327	9.58572	9.1819e-22	3.12594e-19
AT1G25220.2	331.182	0.8464	0.2094	4.04202	5.29925e-05	0.00150567
AT1G25220.1	481.359	0.879811	0.20559	4.27945	1.87354e-05	0.000603871
AT1G25275.1	2352.8	0.580406	0.166576	3.48434	0.000493357	0.0100222
AT1G25370.1	81.4336	1.35675	0.367258	3.69428	0.000220514	0.00510205
AT1G25370.2	59.9985	1.41359	0.332393	4.25276	2.11153e-05	0.000672619
AT1G25400.1	257.952	1.50406	0.328402	4.57992	4.65145e-06	0.000172529
AT1G25400.2	205.7	1.39526	0.358462	3.89235	9.92763e-05	0.00256638
AT1G25682.1	216.604	1.05114	0.225047	4.67075	3.00105e-06	0.000116884
AT1G25682.2	206.871	1.00362	0.222084	4.51909	6.21059e-06	0.000224252
AT1G26730.1	237.238	2.26527	0.288688	7.84679	4.26826e-15	6.95508e-13
AT1G26730.2	182.842	2.50056	0.312191	8.00971	1.14979e-15	2.00781e-13
AT1G27100.1	1564.06	0.836062	0.180529	4.63118	3.6358e-06	0.00013919
AT1G27720.3	17.1246	2.77112	0.940109	2.94765	0.00320196	0.0456585
AT1G27720.4	22.4501	2.7872	0.782473	3.56205	0.000367975	0.00784287
AT1G27730.1	680.552	2.28683	0.703936	3.24863	0.00115963	0.0202273
AT1G27770.3	643.535	1.87391	0.169091	11.0822	1.53012e-28	1.14399e-25
AT1G27770.1	663.846	1.79761	0.166741	10.7808	4.24064e-27	2.83676e-24
AT1G27770.4	646.069	1.72614	0.166119	10.391	2.72482e-25	1.42325e-22
AT1G27770.2	532.589	1.79324	0.182224	9.84085	7.50709e-23	2.83411e-20
AT1G27910.1	251.295	0.960096	0.250002	3.84036	0.000122855	0.00309002
AT1G28240.1	552.098	0.665756	0.18484	3.6018	0.000316022	0.00689341
AT1G28370.1	134.931	3.23695	0.361001	8.96659	3.05825e-19	8.51177e-17
AT1G28370.2	121.019	3.27803	0.382354	8.57327	1.00584e-17	2.42739e-15
AT1G28380.1	1246.65	1.52479	0.18095	8.42655	3.5601e-17	7.84662e-15
AT1G28480.1	167.71	4.11691	0.377146	10.916	9.67028e-28	6.70414e-25
AT1G29290.1	31.6505	2.01744	0.552297	3.65281	0.000259384	0.00584534
AT1G29330.1	157.134	0.898497	0.300651	2.9885	0.00280348	0.0410737
AT1G29340.1	1080.27	0.620012	0.16221	3.82229	0.000132217	0.00330154
AT1G29670.2	1023.26	0.674889	0.204354	3.30254	0.000958131	0.0173227
AT1G29670.1	1334.1	0.672437	0.226922	2.9633	0.00304363	0.043874
AT1G29690.1	726.374	1.33195	0.215588	6.17821	6.48322e-10	4.87584e-08
AT1G30040.1	69.7147	1.27068	0.373732	3.39999	0.000673889	0.0130632
AT1G30040.2	48.9887	1.52483	0.382975	3.98155	6.8468e-05	0.00186509
AT1G30135.1	187.533	4.80355	0.415381	11.5642	6.25776e-31	6.11816e-28
AT1G30360.1	5132.97	1.64163	0.218229	7.5225	5.37386e-14	7.4511e-12
AT1G30420.1	143.884	0.956749	0.264242	3.62073	0.000293767	0.00651241
AT1G30640.1	108.503	1.58477	0.263733	6.009	1.86671e-09	1.29886e-07
AT1G30640.2	101.584	1.45812	0.269619	5.40809	6.3701e-08	3.36415e-06
AT1G30640.3	72.9974	1.54222	0.307614	5.01349	5.34513e-07	2.39213e-05
AT1G30720.1	390.402	3.26997	0.346089	9.44836	3.44191e-21	1.13138e-18
AT1G30730.1	239.043	3.04145	0.355635	8.55218	1.20789e-17	2.86067e-15
AT1G30755.1	65.2279	1.03777	0.34856	2.97729	0.00290806	0.0421935
AT1G30755.6	63.2426	1.37682	0.377617	3.64606	0.00026629	0.00598597
AT1G31130.1	779.628	1.03022	0.179756	5.73122	9.97113e-09	5.98739e-07
AT1G31540.2	448.181	0.884976	0.206702	4.28141	1.85712e-05	0.000599085
AT1G31540.1	420.717	0.730692	0.205684	3.55249	0.000381603	0.00808362
AT1G32460.1	325.71	1.04585	0.233363	4.48164	7.40702e-06	0.000261751
AT1G32630.1	1017.2	1.65892	0.239112	6.93783	3.98165e-12	4.26462e-10
AT1G32640.1	992.585	1.76016	0.266951	6.59357	4.2938e-11	3.95465e-09
AT1G32910.1	18.7407	5.25779	1.21958	4.31115	1.62407e-05	0.000532925
AT1G32920.1	961.468	1.11643	0.313113	3.56559	0.000363034	0.00775925
AT1G32928.1	95.3703	1.20225	0.35137	3.42161	0.000622518	0.0122165
AT1G33590.2	964.312	0.860536	0.207243	4.1523	3.29157e-05	0.00099847
AT1G33590.3	960.352	0.833903	0.210769	3.95648	7.60611e-05	0.0020424
AT1G33590.1	911.141	0.865985	0.212082	4.08325	4.44111e-05	0.00128595
AT1G33600.1	554.526	0.635764	0.215805	2.946	0.00321909	0.0458342
AT1G33610.1	221.881	1.24187	0.279525	4.44278	8.88053e-06	0.000306161
AT1G33760.1	54.0766	3.4809	0.589084	5.909	3.44185e-09	2.29838e-07
AT1G34260.2	165.792	1.04552	0.238848	4.37735	1.20134e-05	0.00040323
AT1G34260.1	150.46	0.932116	0.226484	4.11558	3.86199e-05	0.00114513
AT1G34260.3	155.119	0.91861	0.220906	4.15837	3.20527e-05	0.000977735
AT1G34260.4	130.82	0.901427	0.238356	3.78186	0.000155662	0.00380717
AT1G34420.1	89.6322	1.7758	0.317231	5.59782	2.17063e-08	1.24461e-06
AT1G34750.3	65.7487	1.25186	0.312893	4.00091	6.3098e-05	0.00173839
AT1G34750.1	83.0839	1.15986	0.317012	3.65871	0.000253485	0.00573457
AT1G34750.2	80.3121	1.11396	0.372739	2.98859	0.00280266	0.0410737
AT1G34750.4	64.8788	1.04572	0.341266	3.06424	0.00218227	0.0336066
AT1G35140.1	1002.51	1.85616	0.364203	5.0965	3.4599e-07	1.60689e-05
AT1G35350.1	367.995	1.14452	0.245606	4.65997	3.16249e-06	0.000122921
AT1G35350.2	319.208	1.27205	0.276351	4.60303	4.16389e-06	0.000156732
AT1G42470.1	807.724	1.08716	0.219496	4.95299	7.30821e-07	3.20301e-05
AT1G42990.1	986.516	0.973632	0.29768	3.27073	0.00107269	0.0190151
AT1G44350.1	719.03	1.9392	0.194009	9.99542	1.59612e-23	6.14749e-21
AT1G45145.1	583.104	1.20187	0.338401	3.55163	0.000382856	0.00809667
AT1G47380.1	456.902	0.860874	0.203837	4.22335	2.40696e-05	0.000759835
AT1G48700.5	20.7351	2.15102	0.716344	3.00278	0.00267528	0.039615
AT1G48720.1	45.3626	2.2759	0.492809	4.61823	3.87032e-06	0.000146695
AT1G49050.3	94.2602	0.873336	0.278982	3.13044	0.00174543	0.0280815
AT1G50640.1	569.42	0.67688	0.188974	3.58187	0.000341148	0.00736579
AT1G50740.1	548.34	1.83185	0.225924	8.10827	5.13462e-16	9.5504e-14
AT1G50745.1	25.5408	2.19772	0.531532	4.13468	3.55451e-05	0.00106635
AT1G50750.1	27.7957	2.77401	0.522719	5.30687	1.11522e-07	5.66225e-06
AT1G51090.1	193.255	2.47631	0.413217	5.99276	2.06307e-09	1.43288e-07
AT1G51620.2	31.1848	2.23022	0.497534	4.48256	7.37526e-06	0.000261113
AT1G51620.1	42.7291	3.27711	0.452045	7.24952	4.18241e-13	5.01494e-11
AT1G51660.1	225.395	0.732314	0.216453	3.38325	0.000716327	0.0137461
AT1G51760.1	1181.28	1.58456	0.229753	6.89681	5.31838e-12	5.60193e-10
AT1G51790.2	56.9567	1.64	0.41379	3.96336	7.3903e-05	0.00199078
AT1G51790.1	30.0626	2.00114	0.573259	3.49082	0.000481544	0.00981886
AT1G51800.1	217.094	2.82108	0.773527	3.64703	0.000265286	0.00597129
AT1G51820.1	147.233	2.60041	0.334875	7.76531	8.14479e-15	1.28331e-12
AT1G51820.2	111.094	2.61978	0.377708	6.936	4.03345e-12	4.30799e-10
AT1G51850.2	32.0768	2.50425	0.651581	3.84334	0.000121371	0.00306076
AT1G51850.1	23.9124	2.3981	0.657903	3.64506	0.000267331	0.0059996
AT1G51890.3	22.527	1.79539	0.574703	3.12403	0.0017839	0.0286159
AT1G52200.1	149.071	1.6804	0.268449	6.25965	3.85852e-10	3.00256e-08
AT1G52200.2	74.8807	1.55415	0.290086	5.35753	8.43665e-08	4.38867e-06
AT1G52720.1	327.474	0.821159	0.193074	4.25308	2.10853e-05	0.000672226
AT1G53210.1	3422.48	1.1927	0.175967	6.77799	1.2186e-11	1.22277e-09
AT1G53430.1	780.874	0.694416	0.197368	3.51838	0.000434183	0.00902693
AT1G53430.2	624.3	0.734289	0.171999	4.26915	1.96216e-05	0.000629244
AT1G53440.1	1331.37	1.04848	0.16206	6.46969	9.8202e-11	8.52948e-09
AT1G53633.1	12.0535	2.94699	0.929991	3.16884	0.00153048	0.025252
AT1G53840.1	1633.27	1.71882	0.203678	8.43889	3.20374e-17	7.10224e-15
AT1G53870.1	30.3437	1.37757	0.460414	2.99202	0.00277137	0.0407215
AT1G53870.4	21.1964	1.81805	0.572428	3.17603	0.00149307	0.0247524
AT1G53885.1	99.0416	1.40177	0.350203	4.00274	6.2613e-05	0.00172877
AT1G53890.4	34.1397	1.65158	0.501731	3.29176	0.000995639	0.017899
AT1G53903.1	100.505	1.37617	0.336509	4.08954	4.32226e-05	0.00126193
AT1G55450.1	1380.23	1.38188	0.180461	7.65749	1.89605e-14	2.81308e-12
AT1G55450.2	827.631	1.37879	0.176859	7.79597	6.39138e-15	1.01122e-12
AT1G56020.1	34.9663	1.18626	0.406801	2.91607	0.00354467	0.0495811
AT1G56140.1	789.166	2.27247	0.200787	11.3179	1.07057e-29	9.49319e-27
AT1G56240.1	81.637	2.69758	0.460019	5.86407	4.51667e-09	2.93391e-07
AT1G56250.1	42.1699	2.89617	0.643455	4.50097	6.76444e-06	0.000241732
AT1G56510.1	2136.31	1.72551	0.197856	8.72104	2.75665e-18	7.00739e-16
AT1G56540.1	69.9395	1.30275	0.370686	3.51443	0.000440699	0.00912756
AT1G56540.2	66.9241	1.08372	0.34631	3.12934	0.00175199	0.0281634
AT1G56660.1	2798.13	4.56162	0.292253	15.6084	6.37722e-55	2.43163e-50
AT1G56660.2	2554.97	4.50719	0.323246	13.9435	3.44515e-44	1.87662e-40
AT1G57850.3	5.85584	4.00938	1.31077	3.05879	0.00222231	0.0340856
AT1G57990.1	2022.91	1.45661	0.189219	7.69803	1.38181e-14	2.0908e-12
AT1G58190.1	19.5564	1.5918	0.525529	3.02894	0.00245415	0.03705
AT1G58420.1	86.2384	2.46128	0.340149	7.2359	4.62452e-13	5.52768e-11
AT1G59580.2	137.366	0.662869	0.226293	2.92925	0.00339778	0.0478834
AT1G59820.1	725.929	1.22915	0.187427	6.558	5.45324e-11	4.97445e-09
AT1G59870.1	16136	1.33025	0.179775	7.39954	1.36656e-13	1.79061e-11
AT1G59910.1	824.464	1.22962	0.219314	5.60669	2.06229e-08	1.19144e-06
AT1G61120.1	80.1977	4.11511	0.5323	7.7308	1.06872e-14	1.64316e-12
AT1G61140.1	220.688	0.661782	0.20656	3.20382	0.00135619	0.0230028
AT1G61250.1	524.476	0.797691	0.169853	4.69637	2.64821e-06	0.000104856
AT1G61250.2	289.775	0.806987	0.209299	3.85566	0.000115419	0.00293003
AT1G61340.2	108.152	1.93285	0.460571	4.19663	2.70914e-05	0.000841888
AT1G61360.1	70.3469	1.05241	0.335862	3.13347	0.00172751	0.0278285
AT1G61360.4	66.3599	1.13857	0.306474	3.71507	0.000203144	0.00474334
AT1G61360.2	64.0097	0.980505	0.330921	2.96296	0.003047	0.0438921
AT1G61380.1	193.685	0.840229	0.204073	4.1173	3.83332e-05	0.00113924
AT1G61380.2	172.947	0.798256	0.216751	3.68282	0.000230665	0.00530155
AT1G61560.5	14.7358	3.37063	0.849328	3.96859	7.22987e-05	0.00195237
AT1G61560.1	15.9913	1.89488	0.644666	2.93932	0.00328934	0.0466082
AT1G61560.6	15.7621	2.58883	0.707693	3.65812	0.000254074	0.00574263
AT1G61560.10	14.5706	2.22418	0.677821	3.28136	0.00103306	0.0184013
AT1G61560.4	13.9367	2.04626	0.628824	3.2541	0.00113753	0.0199054
AT1G61610.2	81.412	2.43077	0.367739	6.61004	3.84203e-11	3.57309e-09
AT1G61610.1	107.533	2.0706	0.325723	6.35693	2.05822e-10	1.68774e-08
AT1G61667.1	52.728	1.35166	0.393206	3.43753	0.00058704	0.011628
AT1G61820.3	129.762	2.06652	0.515174	4.0113	6.03853e-05	0.00167943
AT1G61890.1	1321.58	3.10543	0.238706	13.0095	1.08077e-38	2.74733e-35
AT1G61890.2	705.69	3.2647	0.290873	11.2238	3.11695e-29	2.47603e-26
AT1G61890.3	615.014	3.19757	0.26061	12.2696	1.31963e-34	2.01269e-31
AT1G62420.1	49.9422	1.96791	0.43268	4.54819	5.41089e-06	0.000198192
AT1G62440.1	37.9893	1.63154	0.530701	3.0743	0.00210996	0.0327443
AT1G62790.1	225.298	0.587395	0.194946	3.01312	0.0025858	0.0385293
AT1G63030.2	45.1687	8.89681	1.22629	7.25504	4.01529e-13	4.84171e-11
AT1G63030.1	50.5965	9.06148	1.23647	7.32849	2.32767e-13	2.95846e-11
AT1G63090.1	573.252	1.1781	0.225662	5.22065	1.78296e-07	8.76087e-06
AT1G63740.1	111.634	0.76365	0.239917	3.18298	0.00145769	0.0243247
AT1G63750.3	206.969	1.23934	0.225288	5.50115	3.77328e-08	2.07612e-06
AT1G63750.2	190.118	1.16148	0.215421	5.39166	6.98089e-08	3.67654e-06
AT1G63750.1	210.277	0.980232	0.200416	4.89099	1.00332e-06	4.28887e-05
AT1G63830.3	104.566	1.18538	0.253016	4.68501	2.79943e-06	0.000110044
AT1G63830.4	107.738	0.86886	0.252613	3.43949	0.000582811	0.0115562
AT1G63830.1	132.722	0.754402	0.226252	3.33435	0.000854992	0.0158642
AT1G63830.2	145.377	1.27003	0.256142	4.95829	7.11178e-07	3.12051e-05
AT1G63830.5	97.0626	0.871162	0.269526	3.2322	0.00122843	0.0211776
AT1G63860.3	166.305	1.71156	0.286536	5.97328	2.32524e-09	1.60328e-07
AT1G63860.4	154.968	1.75446	0.280815	6.24776	4.16375e-10	3.22036e-08
AT1G63860.1	100.657	1.43507	0.322926	4.44397	8.83145e-06	0.000305021
AT1G63860.5	150.439	1.6228	0.259772	6.24701	4.18371e-10	3.22925e-08
AT1G63860.6	143.539	1.61933	0.25606	6.32403	2.54824e-10	2.07174e-08
AT1G63860.2	102.782	1.56167	0.32581	4.7932	1.64143e-06	6.75895e-05
AT1G64060.1	350.425	0.864437	0.197838	4.36942	1.24574e-05	0.000417034
AT1G64065.1	84.8985	1.38714	0.290304	4.77822	1.76857e-06	7.22009e-05
AT1G64230.1	1454.23	0.52877	0.162118	3.26165	0.00110767	0.0195082
AT1G64230.4	289.775	0.665523	0.222333	2.99336	0.00275921	0.0406055
AT1G64280.1	529.643	0.503746	0.168688	2.98626	0.00282414	0.0412111
AT1G64360.1	96.3359	1.08449	0.343651	3.15578	0.00160071	0.0262178
AT1G64380.1	140.327	1.27076	0.245146	5.18371	2.1752e-07	1.05791e-05
AT1G64760.1	181.325	1.11722	0.275301	4.05819	4.94549e-05	0.00141146
AT1G64760.2	185.628	1.45538	0.249288	5.83814	5.2787e-09	3.37147e-07
AT1G65240.1	22.5596	2.13623	0.518334	4.12133	3.76686e-05	0.00112299
AT1G65390.1	293.156	4.26132	0.426091	10.001	1.50917e-23	5.87189e-21
AT1G65390.3	107.481	4.09943	1.07049	3.82949	0.000128407	0.00321269
AT1G65390.2	198.436	4.09106	0.736376	5.55567	2.76549e-08	1.55299e-06
AT1G65481.1	18.4085	3.2235	0.777584	4.14554	3.39017e-05	0.00102272
AT1G65486.3	62.1671	1.43062	0.356636	4.01141	6.03569e-05	0.00167943
AT1G65486.4	42.6739	1.77433	0.404471	4.3868	1.15031e-05	0.000387125
AT1G65486.1	52.384	1.22484	0.361685	3.38649	0.000707937	0.0136194
AT1G65486.2	39.2326	1.45247	0.415554	3.49526	0.000473593	0.00968288
AT1G65520.1	102.031	0.92731	0.257645	3.59918	0.000319216	0.00695129
AT1G65560.2	77.4123	1.61594	0.304482	5.30717	1.1134e-07	5.66051e-06
AT1G65560.1	93.1165	1.53919	0.288898	5.32779	9.94165e-08	5.10762e-06
AT1G65610.1	38.4101	2.99115	0.685219	4.36524	1.26982e-05	0.000424721
AT1G65790.1	64.6079	1.52252	0.381007	3.99605	6.44094e-05	0.0017694
AT1G65845.1	302.21	1.73782	0.312125	5.56769	2.58132e-08	1.46467e-06
AT1G65860.1	704.752	0.483967	0.162038	2.98674	0.00281967	0.0411931
AT1G66090.1	268.173	1.50665	0.310229	4.85657	1.19435e-06	5.02102e-05
AT1G66160.2	169.065	2.32855	0.360738	6.45494	1.0826e-10	9.3182e-09
AT1G66160.1	250.509	2.34622	0.393128	5.96809	2.40051e-09	1.64922e-07
AT1G66180.1	846.908	0.90531	0.21809	4.15108	3.30903e-05	0.00100297
AT1G66260.1	1028.54	0.556463	0.180589	3.08137	0.00206048	0.0321334
AT1G66260.2	859.945	0.608374	0.18305	3.32354	0.00088883	0.0163725
AT1G66480.1	69.0588	1.66004	0.421571	3.93774	8.22525e-05	0.00218862
AT1G66500.1	240.032	2.93248	0.341171	8.59534	8.30179e-18	2.02915e-15
AT1G66760.1	201.527	1.68034	0.37842	4.44041	8.97856e-06	0.000309262
AT1G66760.4	225.522	1.84429	0.414776	4.44646	8.72965e-06	0.000301778
AT1G66760.3	177.107	1.64325	0.424656	3.86961	0.000109011	0.00278205
AT1G67060.2	103.734	1.32834	0.258571	5.13723	2.78823e-07	1.32563e-05
AT1G67060.1	109.594	0.764964	0.256362	2.98392	0.00284581	0.0414638
AT1G67310.1	782.033	0.49204	0.159299	3.08878	0.0020098	0.0315648
AT1G67470.1	239.841	1.10406	0.211931	5.20954	1.89313e-07	9.25451e-06
AT1G67530.2	93.9495	0.954265	0.258308	3.69429	0.0002205	0.00510205
AT1G67720.1	354.481	0.623045	0.20571	3.02876	0.0024556	0.03705
AT1G67850.3	38.3895	1.22413	0.382099	3.2037	0.00135676	0.0230028
AT1G67850.2	45.5717	1.34502	0.382904	3.51267	0.000443629	0.00917329
AT1G67855.1	13.8336	2.33173	0.677174	3.44333	0.000574605	0.0114232
AT1G67856.1	60.8734	1.72421	0.477289	3.6125	0.00030326	0.00667627
AT1G68340.1	56.8016	1.32461	0.340257	3.89296	9.90305e-05	0.0025635
AT1G68410.2	144.949	0.800656	0.243978	3.28167	0.00103194	0.0184013
AT1G68410.4	122.432	0.838403	0.266943	3.14075	0.00168513	0.0272971
AT1G68410.3	137.368	0.951544	0.303174	3.1386	0.00169756	0.0274387
AT1G68500.1	46.7192	1.35979	0.387947	3.5051	0.00045644	0.00939952
AT1G68690.2	68.9842	1.91145	0.348967	5.47745	4.31488e-08	2.35374e-06
AT1G68690.1	69.9884	2.11894	0.368958	5.74305	9.29882e-09	5.63695e-07
AT1G68690.3	67.7245	1.76288	0.314869	5.59876	2.15894e-08	1.23976e-06
AT1G68690.4	54.4093	2.01549	0.391855	5.14346	2.69729e-07	1.2872e-05
AT1G69840.1	156.632	1.31071	0.265643	4.9341	8.05224e-07	3.50094e-05
AT1G69840.3	165.852	1.29812	0.258056	5.03039	4.89483e-07	2.20875e-05
AT1G69840.2	146.751	1.38617	0.274647	5.04711	4.48535e-07	2.03603e-05
AT1G69840.7	131.913	1.37015	0.318042	4.30807	1.64687e-05	0.000539135
AT1G69840.4	178.547	1.49977	0.268841	5.57864	2.42408e-08	1.38162e-06
AT1G69840.6	120.773	1.64771	0.307324	5.36147	8.2546e-08	4.29984e-06
AT1G69840.5	134.804	1.44057	0.29226	4.92907	8.2621e-07	3.58298e-05
AT1G69890.1	562.134	1.19027	0.270843	4.39469	1.10933e-05	0.000375321
AT1G69900.1	247.364	1.77497	0.280962	6.3175	2.65831e-10	2.15531e-08
AT1G69910.1	259.838	0.698032	0.196906	3.54499	0.000392626	0.00827574
AT1G70130.1	12.2901	4.60534	1.07169	4.29728	1.72908e-05	0.000563022
AT1G70140.1	107.598	1.49112	0.393292	3.79138	0.00014981	0.00367821
AT1G70590.1	305.535	1.10297	0.207918	5.30481	1.12791e-07	5.71905e-06
AT1G70700.1	1399.75	1.03279	0.262533	3.93394	8.35636e-05	0.00221731
AT1G70700.3	940.705	1.00821	0.265304	3.80023	0.000144564	0.00358054
AT1G70700.2	645.822	0.880949	0.26399	3.33705	0.000846727	0.0157491
AT1G70740.1	184.685	0.842636	0.276269	3.05005	0.00228801	0.0349526
AT1G70800.1	82.4177	1.26801	0.351994	3.60235	0.000315348	0.00688278
AT1G71110.1	153.921	1.00067	0.234437	4.26841	1.96872e-05	0.000630818
AT1G71360.1	136.961	1.20585	0.237171	5.08429	3.6901e-07	1.70757e-05
AT1G71360.2	103.279	1.08536	0.264785	4.09902	4.149e-05	0.00121693
AT1G71697.1	344.324	1.50241	0.24558	6.1178	9.48756e-10	6.91703e-08
AT1G71950.1	489.968	0.825337	0.19054	4.33156	1.48054e-05	0.000489192
AT1G72060.1	135.218	1.2825	0.252829	5.07259	3.92441e-07	1.80722e-05
AT1G72210.1	40.0332	1.64212	0.439589	3.73559	0.000187277	0.00443808
AT1G72210.2	35.0071	1.15831	0.386747	2.995	0.00274442	0.0404695
AT1G72280.1	173.726	1.64003	0.256951	6.38266	1.74035e-10	1.43635e-08
AT1G72450.1	1251.51	1.36322	0.292773	4.65624	3.22035e-06	0.000124609
AT1G72450.2	700	1.39436	0.317488	4.39185	1.12393e-05	0.000379037
AT1G72520.1	1945.34	3.15463	0.325336	9.69652	3.11972e-22	1.10144e-19
AT1G72790.1	323.125	1.61446	0.274689	5.87739	4.16781e-09	2.73056e-07
AT1G72940.1	407.981	1.00911	0.232351	4.34304	1.40523e-05	0.000467145
AT1G73030.1	844.879	0.644542	0.181117	3.55871	0.00037268	0.00791661
AT1G73080.1	1251.33	1.91748	0.220995	8.67654	4.07977e-18	1.03021e-15
AT1G73200.1	640.285	0.794872	0.197509	4.02448	5.71016e-05	0.00160448
AT1G73540.1	412.084	2.07627	0.270073	7.68782	1.49662e-14	2.24669e-12
AT1G73550.1	26.7507	2.95893	0.521747	5.67121	1.41796e-08	8.34362e-07
AT1G73550.2	15.9188	3.41191	0.711976	4.79216	1.64994e-06	6.78665e-05
AT1G74000.1	47.1062	1.27804	0.40172	3.18141	0.0014656	0.0244138
AT1G74100.1	1029.61	1.12818	0.20458	5.51462	3.49543e-08	1.93722e-06
AT1G74330.2	266.834	1.52547	0.23733	6.42763	1.29613e-10	1.09825e-08
AT1G74330.1	178.669	1.5814	0.275603	5.73796	9.58254e-09	5.77223e-07
AT1G74330.3	231.679	1.45083	0.238328	6.08753	1.14667e-09	8.21852e-08
AT1G74380.1	1054.5	0.933248	0.182874	5.10324	3.33884e-07	1.55826e-05
AT1G74430.1	288.303	2.31913	0.271721	8.53498	1.40179e-17	3.25917e-15
AT1G74430.2	77.7906	2.46341	0.385387	6.39204	1.63689e-10	1.3598e-08
AT1G74440.1	145.677	1.93992	0.319903	6.06409	1.32703e-09	9.38771e-08
AT1G74440.2	143.49	1.69147	0.289492	5.84289	5.13026e-09	3.28768e-07
AT1G74450.1	980.8	2.30421	0.237376	9.70702	2.81443e-22	1.00294e-19
AT1G74950.2	400.236	1.81921	0.292926	6.21048	5.2822e-10	4.04438e-08
AT1G74950.1	620.198	1.75196	0.277367	6.3164	2.67731e-10	2.16123e-08
AT1G75000.1	81.5904	1.14226	0.348466	3.27796	0.0010456	0.0185956
AT1G75220.1	974.084	0.78013	0.199036	3.91955	8.87152e-05	0.00233452
AT1G75230.2	118.4	1.45831	0.347823	4.19267	2.7569e-05	0.000853944
AT1G75230.1	131.663	1.35142	0.323927	4.172	3.01937e-05	0.000926216
AT1G75310.1	320.935	0.654833	0.224099	2.92207	0.0034771	0.048869
AT1G75310.2	416.171	0.742056	0.246822	3.00644	0.00264327	0.0392019
AT1G75750.1	1755.56	0.933701	0.269036	3.47054	0.000519406	0.0104899
AT1G75860.1	237.425	0.878086	0.26447	3.32017	0.000899632	0.0164924
AT1G75860.2	223.898	0.960773	0.265365	3.62057	0.000293952	0.00651273
AT1G76040.1	99.5958	1.48227	0.316324	4.68593	2.78688e-06	0.000109776
AT1G76040.2	119.813	1.47875	0.246036	6.01027	1.8521e-09	1.29105e-07
AT1G76040.3	96.8303	1.63511	0.280459	5.83012	5.53888e-09	3.52583e-07
AT1G76040.4	75.0518	1.45392	0.312694	4.64964	3.32508e-06	0.000128325
AT1G76160.1	3402.66	0.917467	0.241475	3.79942	0.000145033	0.00358633
AT1G76180.1	3532.41	1.5379	0.25004	6.15062	7.71785e-10	5.74769e-08
AT1G76180.2	3199.22	1.57117	0.244364	6.42963	1.27916e-10	1.08629e-08
AT1G76360.1	384.534	0.82454	0.195674	4.21384	2.51068e-05	0.000788569
AT1G76430.1	6.3127	4.20524	1.31605	3.19535	0.0013966	0.0234902
AT1G76470.1	26.3859	2.70372	0.926362	2.91864	0.00351562	0.0492617
AT1G76580.1	201.918	0.883924	0.241155	3.66538	0.000246973	0.00561542
AT1G76580.2	157.011	0.779051	0.243707	3.19667	0.00139025	0.0234144
AT1G76580.3	152.572	0.83222	0.275818	3.01729	0.0025505	0.0381375
AT1G76600.1	279.924	1.47312	0.372072	3.95923	7.51904e-05	0.0020233
AT1G76650.2	149.383	4.10988	0.39	10.5382	5.76087e-26	3.23033e-23
AT1G76650.1	406.523	4.04169	0.339445	11.9068	1.09121e-32	1.26084e-29
AT1G76650.3	368.158	4.14594	0.336788	12.3103	7.97676e-35	1.44835e-31
AT1G76680.1	758.917	1.04837	0.291222	3.59991	0.00031833	0.00693597
AT1G76680.2	530.691	1.00278	0.326749	3.06895	0.00214814	0.0331882
AT1G76700.1	463.923	1.22696	0.209243	5.86378	4.52456e-09	2.93404e-07
AT1G76970.4	42.9466	1.60226	0.421137	3.80461	0.000142026	0.00352567
AT1G76970.1	54.9269	1.36102	0.357446	3.80761	0.000140314	0.00348773
AT1G76970.3	41.6808	1.39929	0.398039	3.51546	0.00043899	0.00910205
AT1G76970.2	43.2683	1.56854	0.448802	3.49494	0.000474173	0.00968928
AT1G76970.5	36.8499	1.64846	0.436433	3.77713	0.000158645	0.00386033
AT1G76970.6	38.3734	1.54181	0.390926	3.94398	8.01402e-05	0.00213688
AT1G76970.7	37.9045	1.34406	0.414067	3.24599	0.00117042	0.0203502
AT1G77060.1	827.033	0.648288	0.199746	3.24557	0.00117216	0.0203712
AT1G77220.1	180.549	0.65854	0.213017	3.09149	0.00199154	0.0313402
AT1G77250.1	191.682	0.689651	0.224509	3.07182	0.0021276	0.0329243
AT1G77390.1	42.2367	1.49352	0.393015	3.80015	0.000144611	0.00358054
AT1G77500.1	319.618	1.24079	0.214414	5.78687	7.1708e-09	4.45785e-07
AT1G77640.1	48.3809	3.75992	0.494792	7.59898	2.98464e-14	4.31076e-12
AT1G78070.1	814.483	2.40324	0.259958	9.24472	2.35856e-20	7.13745e-18
AT1G78070.2	430.166	2.3337	0.274708	8.4952	1.9759e-17	4.53861e-15
AT1G78070.3	460.118	2.54961	0.272085	9.37065	7.20859e-21	2.30978e-18
AT1G78240.2	525.096	0.911599	0.194885	4.67763	2.90205e-06	0.000113609
AT1G78240.1	564.248	0.998399	0.217408	4.59229	4.38411e-06	0.000163728
AT1G78280.1	1142.47	2.59276	0.204922	12.6524	1.08463e-36	2.17668e-33
AT1G78780.2	23.0533	1.94293	0.581842	3.33928	0.000839972	0.0156462
AT1G78780.4	11.2903	2.65664	0.844897	3.14433	0.00166467	0.0269872
AT1G78830.1	3933.57	0.552134	0.176092	3.13549	0.00171568	0.0276782
AT1G78850.1	3270.17	0.675678	0.192424	3.5114	0.000445758	0.00920236
AT1G79160.1	159.188	0.821198	0.229299	3.58135	0.000341829	0.00737214
AT1G79310.1	25.1984	2.9589	0.669036	4.42263	9.75067e-06	0.00033285
AT1G79340.1	1477.46	0.464068	0.143504	3.23383	0.00122141	0.021102
AT1G79380.1	997.392	1.01002	0.18916	5.33952	9.31947e-08	4.82159e-06
AT1G79660.1	244.155	0.799852	0.198446	4.03058	5.56393e-05	0.0015715
AT1G80120.1	72.551	1.26823	0.329754	3.84599	0.000120068	0.00302992
AT1G80820.1	86.1776	2.85556	0.440857	6.47729	9.33847e-11	8.16688e-09
AT1G80820.2	63.106	2.74483	0.481531	5.70022	1.19654e-08	7.08448e-07
AT1G80840.1	771.572	3.98599	0.324051	12.3005	9.00029e-35	1.49209e-31
AT1G80865.2	192.468	1.61333	0.309209	5.21761	1.81244e-07	8.89426e-06
AT1G80865.1	194.281	1.7404	0.337631	5.15474	2.53979e-07	1.22275e-05
AT1G80980.2	76.8832	1.2238	0.317468	3.85488	0.000115784	0.00293541
AT2G01021.1	2084.69	0.909433	0.222868	4.08059	4.49221e-05	0.00129764
AT2G01150.3	46.0048	1.12536	0.371545	3.02888	0.00245465	0.03705
AT2G01180.4	88.4455	2.12755	0.32314	6.584	4.57948e-11	4.2076e-09
AT2G01180.3	59.3418	1.83571	0.371473	4.94169	7.74499e-07	3.37119e-05
AT2G01180.5	75.9607	1.56639	0.365427	4.28646	1.81541e-05	0.00058812
AT2G01180.1	83.1666	1.82658	0.356325	5.12617	2.95703e-07	1.40064e-05
AT2G01180.6	48.4704	1.60343	0.408596	3.92425	8.70007e-05	0.00229415
AT2G01180.7	60.4304	2.16691	0.346619	6.25157	4.06353e-10	3.15565e-08
AT2G01180.8	84.174	1.95231	0.327912	5.95377	2.62033e-09	1.78736e-07
AT2G01180.2	71.4644	1.62598	0.39753	4.09019	4.31015e-05	0.00125936
AT2G01190.1	418.319	0.740313	0.209461	3.53438	0.000408737	0.0085774
AT2G01300.1	89.7153	1.57394	0.362359	4.34361	1.40162e-05	0.000466351
AT2G01450.1	580.803	0.823217	0.209174	3.93556	8.30031e-05	0.00220551
AT2G01450.2	517.929	0.874596	0.210233	4.16012	3.18084e-05	0.00097106
AT2G01450.3	509.167	0.942627	0.197482	4.77322	1.81301e-06	7.38677e-05
AT2G01450.4	490.049	0.806931	0.218959	3.6853	0.00022843	0.00526287
AT2G01670.1	1130.74	0.91674	0.169245	5.41663	6.07313e-08	3.21623e-06
AT2G02180.1	603.122	0.742924	0.189576	3.91887	8.89647e-05	0.00233947
AT2G02220.1	459.498	0.672599	0.215168	3.12592	0.00177247	0.0284445
AT2G02310.1	6.13775	6.02165	1.4491	4.15545	3.24647e-05	0.000989512
AT2G02370.1	69.164	1.02533	0.303162	3.38211	0.000719322	0.0137759
AT2G02860.2	202.523	1.22442	0.221205	5.53524	3.10805e-08	1.73768e-06
AT2G02860.1	238.926	1.31079	0.240463	5.45112	5.00532e-08	2.69186e-06
AT2G03240.1	684.927	1.67802	0.212354	7.90198	2.74515e-15	4.57085e-13
AT2G04305.1	283.599	0.683944	0.206205	3.31682	0.000910488	0.0166508
AT2G05440.2	174.651	1.30659	0.291706	4.47914	7.49436e-06	0.000263373
AT2G05440.9	135.772	1.3991	0.349227	4.00628	6.16837e-05	0.00170806
AT2G05440.5	128.337	1.39425	0.326999	4.26378	2.00999e-05	0.000642423
AT2G05440.6	110.932	1.15866	0.332908	3.48041	0.00050064	0.0101539
AT2G05440.3	124.749	1.41649	0.339144	4.17667	2.95809e-05	0.000908147
AT2G05440.4	129.236	1.27711	0.35132	3.63518	0.000277789	0.0061942
AT2G05440.8	110.023	1.42507	0.31104	4.58164	4.61337e-06	0.00017145
AT2G05440.7	117.731	1.24047	0.365365	3.39517	0.000685867	0.0132684
AT2G05810.1	195.058	1.35718	0.209957	6.46409	1.01909e-10	8.81132e-09
AT2G05810.2	124.874	1.30958	0.265716	4.92851	8.28585e-07	3.58615e-05
AT2G05940.1	505.893	1.26815	0.208085	6.09437	1.09869e-09	7.90437e-08
AT2G06050.1	1272.68	2.53212	0.230721	10.9748	5.04938e-28	3.63269e-25
AT2G06050.2	1048.65	2.52806	0.245866	10.2822	8.47301e-25	4.03845e-22
AT2G06050.3	807.764	2.54274	0.244415	10.4034	2.39274e-25	1.26716e-22
AT2G06530.1	675.146	1.09654	0.174208	6.29439	3.08605e-10	2.45148e-08
AT2G06530.2	388.481	1.05348	0.179009	5.88509	3.97833e-09	2.61541e-07
AT2G11520.1	354.419	0.74065	0.210148	3.52442	0.000424413	0.00885363
AT2G12400.1	308.148	1.67217	0.271343	6.16258	7.15679e-10	5.35075e-08
AT2G13790.1	1181.39	1.52634	0.201545	7.5732	3.64152e-14	5.18102e-12
AT2G13800.2	133.802	1.36101	0.268478	5.06937	3.99132e-07	1.8336e-05
AT2G13800.3	148.226	1.32116	0.23986	5.50804	3.62848e-08	1.99933e-06
AT2G13800.1	132.27	1.53497	0.270692	5.67055	1.42341e-08	8.34995e-07
AT2G13800.4	123.697	1.59274	0.274159	5.80956	6.26379e-09	3.96742e-07
AT2G14247.1	15.1598	2.94992	0.921454	3.20138	0.00136772	0.0231091
AT2G14290.1	20.8908	2.95658	0.687609	4.2998	1.70952e-05	0.000557605
AT2G15130.2	260.596	1.22759	0.228129	5.38112	7.40219e-08	3.877e-06
AT2G15390.2	176.927	1.18993	0.243932	4.87813	1.07099e-06	4.53741e-05
AT2G15390.1	139.288	1.10928	0.247635	4.4795	7.48172e-06	0.000263172
AT2G15760.1	29.8756	1.30697	0.442707	2.95221	0.00315505	0.0451246
AT2G17036.2	14.5518	1.90686	0.62309	3.06033	0.00221095	0.0339522
AT2G17120.1	365.996	0.659407	0.222363	2.96545	0.00302239	0.0436363
AT2G17220.1	277.387	0.593601	0.184564	3.21623	0.00129889	0.0222105
AT2G17220.2	269.217	0.670739	0.218871	3.06453	0.0021801	0.0336066
AT2G17290.2	226.966	1.47401	0.220032	6.69906	2.09765e-11	2.05085e-09
AT2G17290.1	260.614	1.47509	0.219791	6.7113	1.92897e-11	1.89566e-09
AT2G17480.1	632.874	1.59174	0.180906	8.7987	1.38413e-18	3.61486e-16
AT2G17520.1	658.396	0.949321	0.190839	4.97447	6.54279e-07	2.88746e-05
AT2G17660.1	160.18	5.99185	0.47268	12.6763	7.99961e-37	1.69458e-33
AT2G17705.1	149.651	1.28019	0.235763	5.42999	5.63568e-08	3.00123e-06
AT2G17740.1	79.4286	2.29379	0.373512	6.14115	8.19282e-10	6.03074e-08
AT2G17840.2	2336.26	4.21658	0.288241	14.6286	1.84478e-48	1.17236e-44
AT2G17840.1	3188.18	4.26301	0.28078	15.1828	4.59981e-52	5.84635e-48
AT2G18090.2	391.657	0.948034	0.19233	4.9292	8.25674e-07	3.58298e-05
AT2G18090.1	458.835	0.810684	0.181757	4.46027	8.18558e-06	0.000284518
AT2G19130.1	253.875	0.722132	0.22222	3.24963	0.00115557	0.0201841
AT2G19710.1	202.779	1.04783	0.216803	4.83311	1.34419e-06	5.60767e-05
AT2G19800.1	330.034	3.17638	0.344631	9.21677	3.0618e-20	9.12082e-18
AT2G20010.2	192.163	0.808056	0.208631	3.87313	0.000107448	0.00274782
AT2G20142.1	111.495	1.79519	0.284699	6.30558	2.87118e-10	2.29034e-08
AT2G20370.1	483.822	0.663967	0.169905	3.90788	9.31106e-05	0.00243338
AT2G20900.4	81.7058	0.924213	0.305511	3.02514	0.00248517	0.0373287
AT2G20900.3	107.879	0.864194	0.284981	3.03247	0.00242564	0.0366877
AT2G20900.2	106.676	0.783303	0.246161	3.18207	0.00146226	0.0243795
AT2G20960.3	233.557	0.801311	0.22815	3.51221	0.000444389	0.0091801
AT2G20960.1	294.474	0.763362	0.24032	3.17644	0.00149093	0.0247307
AT2G21120.1	713.336	1.28087	0.177081	7.23322	4.71674e-13	5.62029e-11
AT2G21190.1	483.533	0.553011	0.162496	3.40324	0.000665923	0.0129351
AT2G21500.1	281.373	2.34659	0.208787	11.2392	2.61853e-29	2.12435e-26
AT2G21500.2	252.366	2.23564	0.231481	9.65798	4.54723e-22	1.59069e-19
AT2G21510.3	30.7647	3.99867	0.598863	6.67711	2.43707e-11	2.35255e-09
AT2G21510.2	30.3289	4.66315	0.700288	6.6589	2.75889e-11	2.62991e-09
AT2G21510.4	21.8638	4.1765	0.736476	5.67092	1.4203e-08	8.34451e-07
AT2G21510.1	30.6326	3.99781	0.611027	6.54276	6.03932e-11	5.43112e-09
AT2G21510.5	19.2022	4.19394	0.767778	5.46243	4.69649e-08	2.5365e-06
AT2G22010.1	462.607	0.660029	0.1982	3.33011	0.000868105	0.0160372
AT2G22300.3	373.854	1.06518	0.181814	5.8586	4.66796e-09	3.01677e-07
AT2G22300.2	441.274	1.11617	0.194051	5.75194	8.82229e-09	5.39093e-07
AT2G22300.1	427.288	1.096	0.189944	5.77014	7.92059e-09	4.87903e-07
AT2G22500.1	1986.96	2.31475	0.215022	10.7652	5.02469e-27	3.3033e-24
AT2G22760.1	6.53376	3.68676	1.26114	2.92336	0.00346277	0.0486856
AT2G22860.1	68.8118	2.9382	0.505863	5.80828	6.31162e-09	3.99108e-07
AT2G22870.1	352.041	1.54354	0.219313	7.03807	1.9492e-12	2.18597e-10
AT2G22880.1	32.3718	3.57488	0.569718	6.27483	3.50026e-10	2.72934e-08
AT2G22910.1	379.362	0.634703	0.188343	3.36994	0.000751853	0.014277
AT2G23100.1	131.659	1.19431	0.247209	4.83118	1.3573e-06	5.65614e-05
AT2G23120.1	4894.46	2.33806	0.265822	8.79558	1.42313e-18	3.69142e-16
AT2G23320.1	781.126	1.30324	0.222751	5.85064	4.89683e-09	3.15399e-07
AT2G23320.2	421.548	1.28783	0.239556	5.37592	7.61947e-08	3.97987e-06
AT2G23450.2	245.065	0.814722	0.276939	2.94188	0.00326228	0.046328
AT2G23680.2	106.293	1.17293	0.292636	4.00817	6.1191e-05	0.00169812
AT2G23680.1	119.844	1.36015	0.280915	4.84185	1.28635e-06	5.37814e-05
AT2G23810.1	1647.9	1.21422	0.229689	5.28636	1.24773e-07	6.26824e-06
AT2G24100.1	326.747	1.22495	0.293976	4.16682	3.08875e-05	0.000944459
AT2G24330.1	391.941	1.55245	0.1952	7.95312	1.81879e-15	3.06943e-13
AT2G24600.4	535.642	2.51265	0.213061	11.7931	4.23579e-32	4.61459e-29
AT2G24600.2	469.077	2.36034	0.235491	10.0231	1.20702e-23	4.84458e-21
AT2G24600.3	535.183	2.34495	0.222068	10.5596	4.58461e-26	2.64866e-23
AT2G24600.1	459.516	2.34361	0.246129	9.52191	1.70026e-21	5.63747e-19
AT2G24610.2	24.5804	2.74847	0.639617	4.29706	1.73076e-05	0.000563088
AT2G25250.1	358.754	1.22483	0.198971	6.15582	7.46916e-10	5.57337e-08
AT2G25460.2	275.962	3.36668	0.825185	4.0799	4.50543e-05	0.00130047
AT2G25460.1	92.8869	3.30425	0.475525	6.94864	3.68813e-12	3.97256e-10
AT2G25690.3	36.7792	1.15841	0.397574	2.9137	0.00357168	0.0499224
AT2G25735.1	311.154	1.35247	0.287646	4.70183	2.57836e-06	0.000102623
AT2G25740.2	139.072	0.80299	0.241691	3.32237	0.000892549	0.0164172
AT2G26190.2	364.108	0.732285	0.22531	3.25012	0.00115354	0.020158
AT2G26190.1	443.408	0.77181	0.224831	3.43284	0.000597297	0.0118127
AT2G26190.3	408.283	0.820786	0.212217	3.86767	0.000109882	0.00279879
AT2G26390.1	11.7277	2.70177	0.871247	3.10103	0.00192846	0.0306006
AT2G26530.1	343.619	1.68408	0.251461	6.69719	2.12463e-11	2.06664e-09
AT2G26530.2	214.249	1.41552	0.249803	5.66655	1.45703e-08	8.53401e-07
AT2G26560.1	1258.22	0.958245	0.257901	3.71555	0.000202763	0.00473735
AT2G27080.2	450.851	3.76437	0.287859	13.0771	4.44866e-39	1.21162e-35
AT2G27080.1	547.959	3.64957	0.300332	12.1518	5.61289e-34	7.37998e-31
AT2G27260.1	262.779	1.06476	0.193244	5.50994	3.58964e-08	1.98367e-06
AT2G27310.1	311.638	1.5362	0.364264	4.21727	2.47276e-05	0.000777863
AT2G27500.1	363.752	1.90024	0.293697	6.47007	9.79551e-11	8.52746e-09
AT2G27500.3	290.073	1.82787	0.295228	6.19138	5.96398e-10	4.51203e-08
AT2G27500.2	266.418	1.7947	0.295379	6.07593	1.23273e-09	8.75307e-08
AT2G27660.1	136.532	2.62169	0.474713	5.52268	3.33864e-08	1.85572e-06
AT2G27690.1	805.325	5.73793	0.850447	6.74696	1.50975e-11	1.49524e-09
AT2G28830.1	102.012	0.792957	0.251792	3.14926	0.00163686	0.0265968
AT2G29110.1	17.6045	1.82948	0.606837	3.01478	0.00257169	0.0383341
AT2G29440.1	65.483	2.62304	0.446534	5.87422	4.24829e-09	2.76901e-07
AT2G29450.1	2424.58	0.50162	0.151842	3.30357	0.00095461	0.0172918
AT2G30020.1	521.351	1.86103	0.307129	6.05943	1.36606e-09	9.62804e-08
AT2G30040.1	470.465	2.35811	0.3043	7.74929	9.24056e-15	1.44997e-12
AT2G30250.1	584.767	1.21946	0.251193	4.85469	1.20577e-06	5.06345e-05
AT2G30360.1	111.475	1.94841	0.316805	6.15019	7.73906e-10	5.75225e-08
AT2G30440.1	2107.83	0.640119	0.152248	4.20445	2.61717e-05	0.000814634
AT2G30500.1	409.854	1.39269	0.181385	7.67812	1.61445e-14	2.41408e-12
AT2G30500.2	402.284	1.49684	0.187712	7.97412	1.53469e-15	2.62411e-13
AT2G30500.3	346.8	1.52513	0.187532	8.13266	4.19986e-16	7.92775e-14
AT2G30720.1	435.388	1.14803	0.19885	5.77334	7.77163e-09	4.79502e-07
AT2G30870.1	4968.88	0.525654	0.168524	3.11916	0.00181367	0.0290325
AT2G30990.2	151.431	1.04978	0.256742	4.08885	4.33511e-05	0.00126375
AT2G30990.5	135.366	1.06553	0.242886	4.38697	1.14939e-05	0.000387125
AT2G30990.4	157.087	1.28656	0.233104	5.51923	3.40483e-08	1.88975e-06
AT2G30990.3	134.381	1.05306	0.261545	4.02629	5.66629e-05	0.00159333
AT2G30990.1	122.222	1.14411	0.276653	4.13554	3.54117e-05	0.00106403
AT2G31010.2	251.682	1.5478	0.329636	4.69548	2.6598e-06	0.000105206
AT2G31010.1	246.225	1.61096	0.299954	5.37069	7.84339e-08	4.09122e-06
AT2G31090.1	186.894	0.87828	0.254107	3.45634	0.000547561	0.0109656
AT2G31800.1	1113.8	0.748098	0.169196	4.42149	9.80206e-06	0.000334305
AT2G31810.1	672.695	0.754442	0.168385	4.48047	7.44792e-06	0.000262467
AT2G31810.3	504.844	0.830367	0.202746	4.09561	4.21054e-05	0.00123404
AT2G31810.2	439.33	0.76753	0.196282	3.91034	9.21645e-05	0.00241528
AT2G31820.1	738.444	0.629074	0.163176	3.85518	0.000115645	0.00293384
AT2G31865.3	110.199	1.56063	0.316978	4.92346	8.50268e-07	3.67166e-05
AT2G31865.1	148.732	1.58248	0.338182	4.67937	2.8776e-06	0.000112767
AT2G31865.2	109.98	1.8083	0.362436	4.9893	6.05986e-07	2.68365e-05
AT2G31880.1	2305.07	1.46195	0.168871	8.6572	4.83493e-18	1.21287e-15
AT2G32020.1	21.2675	2.14264	0.730671	2.93242	0.00336329	0.0474971
AT2G32030.1	50.4902	1.44565	0.388376	3.7223	0.000197419	0.0046295
AT2G32140.1	90.3512	2.72301	0.444424	6.12706	8.95164e-10	6.53882e-08
AT2G32150.1	467.107	1.83798	0.287009	6.40392	1.51439e-10	1.26582e-08
AT2G32150.2	243.868	2.08752	0.364805	5.72228	1.05103e-08	6.28144e-07
AT2G32150.3	238.354	1.88591	0.31957	5.90141	3.60418e-09	2.39004e-07
AT2G32200.2	27.5924	2.35736	0.511921	4.60493	4.12598e-06	0.000155458
AT2G32200.1	29.0674	2.62178	0.514162	5.09913	3.41227e-07	1.58864e-05
AT2G32210.1	114.894	2.22172	0.463706	4.79122	1.65768e-06	6.81114e-05
AT2G32240.1	1678.17	0.784119	0.156752	5.00229	5.66542e-07	2.52068e-05
AT2G32660.1	46.7523	2.53486	0.631839	4.01187	6.02401e-05	0.00167906
AT2G32870.1	345.05	0.717684	0.227251	3.15812	0.00158792	0.0260756
AT2G32930.2	73.2539	1.34436	0.28996	4.63635	3.54612e-06	0.00013603
AT2G32930.3	61.5422	1.3181	0.34539	3.81625	0.000135494	0.00337672
AT2G32930.1	47.7433	1.13037	0.354732	3.18654	0.00143987	0.0240693
AT2G33110.2	38.3624	1.43901	0.426987	3.37015	0.000751263	0.0142735
AT2G33110.1	60.4388	1.68017	0.339817	4.94433	7.64065e-07	3.32958e-05
AT2G33120.1	608.535	0.870731	0.160386	5.42897	5.66805e-08	3.01427e-06
AT2G33120.2	324.148	0.605076	0.173481	3.48786	0.000486896	0.00991738
AT2G33120.3	175.143	0.664579	0.210583	3.1559	0.00160003	0.0262178
AT2G33580.1	299.416	1.11704	0.33685	3.31614	0.000912715	0.0166755
AT2G34300.1	225.551	1.0503	0.231819	4.53071	5.87868e-06	0.000213277
AT2G34300.3	203.331	0.905904	0.223216	4.05841	4.94074e-05	0.00141116
AT2G34300.2	193.502	0.817148	0.224442	3.6408	0.000271795	0.00607833
AT2G34600.1	390.991	4.90996	0.400147	12.2704	1.30639e-34	2.01269e-31
AT2G34930.1	867.222	2.88462	0.226856	12.7156	4.84102e-37	1.08581e-33
AT2G35290.1	266.398	4.32385	0.313842	13.7771	3.49908e-43	1.48244e-39
AT2G35640.1	13.8324	2.20212	0.655476	3.35957	0.00078063	0.0147281
AT2G35658.1	24.6983	2.09907	0.576626	3.64026	0.000272368	0.00608467
AT2G35710.4	37.6813	2.31354	0.456803	5.06465	4.09162e-07	1.87291e-05
AT2G35710.1	52.1662	2.08698	0.385511	5.41355	6.17872e-08	3.26761e-06
AT2G35710.2	30.3445	2.60157	0.491934	5.28844	1.23361e-07	6.20549e-06
AT2G35710.3	12.2335	3.24064	0.786649	4.11955	3.79621e-05	0.00112997
AT2G35880.1	383.944	0.621616	0.211119	2.94439	0.00323591	0.046022
AT2G35930.1	611.999	3.13538	0.279625	11.2128	3.52833e-29	2.74562e-26
AT2G35935.1	22.0478	2.59368	0.701934	3.69504	0.000219848	0.00509593
AT2G36120.1	2165.75	1.05237	0.237776	4.42591	9.60378e-06	0.000328718
AT2G36220.1	210.055	2.0985	0.307799	6.81775	9.24795e-12	9.55621e-10
AT2G36270.3	11.9968	2.71963	0.834057	3.26072	0.0011113	0.0195361
AT2G36380.1	879.917	0.807867	0.229189	3.52489	0.00042366	0.00884675
AT2G36650.1	56.2192	3.45352	0.426932	8.08917	6.0072e-16	1.11191e-13
AT2G36690.1	12.9256	2.82787	0.879894	3.21388	0.00130955	0.0223315
AT2G36690.2	9.95106	3.25345	1.03647	3.13896	0.00169546	0.0274165
AT2G37110.1	1354.19	0.991881	0.220768	4.49286	7.02725e-06	0.00024972
AT2G37130.1	644.781	0.919587	0.274972	3.34429	0.00082492	0.0154263
AT2G37130.2	440.995	0.892628	0.282641	3.15817	0.00158762	0.0260756
AT2G37550.1	617.479	0.740516	0.17022	4.35035	1.35918e-05	0.000453019
AT2G37550.2	398.14	0.674795	0.187264	3.60343	0.000314042	0.0068629
AT2G37940.2	701.833	1.86402	0.183535	10.1562	3.1091e-24	1.41131e-21
AT2G37940.1	863.876	1.83623	0.179768	10.2145	1.70797e-24	8.04012e-22
AT2G38290.1	234.171	0.936035	0.219768	4.2592	2.0516e-05	0.00065517
AT2G38290.2	182.332	1.02743	0.242481	4.23715	2.26375e-05	0.000717513
AT2G38870.1	1187.06	1.02891	0.334251	3.07825	0.0020822	0.0324191
AT2G39010.2	1313.71	0.550742	0.154335	3.56848	0.000359058	0.00767857
AT2G39010.1	1850.47	0.527582	0.159586	3.30595	0.000946544	0.0171783
AT2G39130.1	158.999	1.29433	0.258051	5.01581	5.28117e-07	2.37186e-05
AT2G39210.1	488.784	1.28844	0.28392	4.53803	5.67819e-06	0.000206396
AT2G39360.1	326.047	0.527115	0.175494	3.0036	0.00266803	0.0395383
AT2G39420.1	747.771	2.16141	0.229007	9.43816	3.79377e-21	1.23638e-18
AT2G39518.1	111.484	2.72106	0.922744	2.94888	0.00318933	0.0455294
AT2G39530.1	13.7717	5.37671	1.31621	4.08501	4.40754e-05	0.00127899
AT2G39570.1	1467.92	0.565042	0.186629	3.02762	0.0024649	0.0371575
AT2G39660.1	391.453	0.994008	0.188898	5.26215	1.42381e-07	7.0967e-06
AT2G40000.1	3037.33	1.34515	0.276768	4.86019	1.17271e-06	4.93548e-05
AT2G40090.1	194.072	0.593466	0.203176	2.92094	0.00348974	0.0490106
AT2G40095.1	44.1164	1.23127	0.401066	3.06999	0.00214064	0.0330857
AT2G40270.2	264.562	1.27726	0.203106	6.28866	3.20209e-10	2.52786e-08
AT2G40270.1	349.845	1.19738	0.206843	5.78884	7.08755e-09	4.41582e-07
AT2G40380.1	245.714	0.748318	0.213033	3.51269	0.000443594	0.00917329
AT2G41010.1	297.028	2.2014	0.272409	8.08124	6.41133e-16	1.17531e-13
AT2G41100.3	985.426	1.75785	0.223191	7.876	3.38029e-15	5.55562e-13
AT2G41100.5	424.36	1.71802	0.258559	6.64459	3.04061e-11	2.87688e-09
AT2G41100.6	958.039	1.76709	0.232446	7.60215	2.91259e-14	4.25505e-12
AT2G41100.4	1202.85	1.65465	0.219617	7.53427	4.91062e-14	6.85868e-12
AT2G41100.7	954.223	1.76769	0.214447	8.24298	1.67978e-16	3.37104e-14
AT2G41100.1	1527.98	1.9041	0.228851	8.32028	8.7754e-17	1.86931e-14
AT2G41100.2	730.165	1.68402	0.240661	6.9975	2.60575e-12	2.85509e-10
AT2G41110.1	762.745	1.55483	0.212514	7.31636	2.54787e-13	3.18526e-11
AT2G41110.2	287.279	1.53502	0.225357	6.81151	9.65801e-12	9.89946e-10
AT2G41420.1	844.111	0.827135	0.173288	4.77319	1.81328e-06	7.38677e-05
AT2G41430.2	3898.19	1.11602	0.204066	5.46889	4.52867e-08	2.46331e-06
AT2G41430.3	2602.17	1.11231	0.215948	5.15081	2.59359e-07	1.24394e-05
AT2G41430.1	2323.63	1.10603	0.21992	5.02924	4.92428e-07	2.21942e-05
AT2G41430.5	2282.45	1.17956	0.219116	5.38326	7.31501e-08	3.8366e-06
AT2G41430.4	2355.64	1.05855	0.231549	4.5716	4.84004e-06	0.000178655
AT2G41475.1	519.732	0.912463	0.209812	4.34896	1.36787e-05	0.00045552
AT2G41480.1	14.7284	2.61918	0.68716	3.8116	0.000138071	0.00343646
AT2G41800.1	37.7891	2.89298	0.532078	5.43712	5.41475e-08	2.88762e-06
AT2G42010.2	207.213	1.17482	0.214861	5.46778	4.55698e-08	2.47518e-06
AT2G42010.1	243.41	1.13272	0.220588	5.135	2.82146e-07	1.33976e-05
AT2G42060.1	10.9716	3.0482	0.95563	3.18973	0.00142405	0.0238677
AT2G42350.1	21.3986	2.31604	0.573559	4.03801	5.39065e-05	0.00152708
AT2G42360.1	19.2555	2.94697	0.647335	4.55246	5.30217e-06	0.000194887
AT2G42760.1	228.064	2.12933	0.325753	6.53666	6.29084e-11	5.63075e-09
AT2G42890.1	150.537	0.896228	0.26564	3.37384	0.000741265	0.0141322
AT2G42890.3	133.034	0.868733	0.250178	3.47246	0.000515715	0.0104319
AT2G43120.2	95.9608	0.989543	0.331122	2.98845	0.00280395	0.0410737
AT2G43160.1	472.297	0.53379	0.171339	3.11541	0.00183691	0.0293306
AT2G43160.3	477.407	0.590007	0.172137	3.42755	0.000609043	0.0120015
AT2G43160.2	433.481	0.620324	0.175901	3.52654	0.000421026	0.00879656
AT2G43320.1	124.246	1.37168	0.286519	4.7874	1.68957e-06	6.93471e-05
AT2G43320.2	79.8757	1.43699	0.309564	4.64199	3.45073e-06	0.000132771
AT2G44200.1	355.264	0.940052	0.21838	4.30465	1.67248e-05	0.000545991
AT2G44370.1	108.671	3.22087	0.50132	6.42478	1.32057e-10	1.11648e-08
AT2G44380.1	38.092	2.33369	0.515352	4.52833	5.94509e-06	0.000215481
AT2G44430.1	299.081	0.735923	0.216663	3.39663	0.000682203	0.0132043
AT2G44450.1	56.2901	1.20474	0.342116	3.52143	0.000429233	0.00893138
AT2G44490.1	2605.6	0.767628	0.149058	5.14985	2.60692e-07	1.2472e-05
AT2G44578.1	11.8001	4.56317	1.148	3.97487	7.0417e-05	0.00190967
AT2G44840.1	95.667	3.5152	0.444991	7.89948	2.80063e-15	4.64295e-13
AT2G44970.3	173.847	0.653544	0.222312	2.93976	0.00328461	0.0465758
AT2G45680.1	149.036	1.20366	0.248147	4.8506	1.23087e-06	5.15749e-05
AT2G45820.1	2980.5	1.69732	0.208444	8.14282	3.86163e-16	7.3992e-14
AT2G46400.1	113.31	2.4478	0.325216	7.52669	5.20409e-14	7.24204e-12
AT2G46500.2	435.833	1.22507	0.189089	6.47882	9.24409e-11	8.10292e-09
AT2G46500.1	432.629	1.24646	0.184098	6.77061	1.28241e-11	1.28342e-09
AT2G46500.3	175.929	1.25599	0.224176	5.60269	2.11048e-08	1.21744e-06
AT2G46510.1	975.752	1.77282	0.19379	9.14814	5.79199e-20	1.68587e-17
AT2G46620.1	223.612	0.931456	0.230027	4.04934	5.13623e-05	0.00146153
AT2G46720.1	72.4694	1.60276	0.402584	3.98119	6.85707e-05	0.00186624
AT2G47060.6	162.777	1.40716	0.241228	5.83332	5.43364e-09	3.46463e-07
AT2G47060.1	176.856	1.36404	0.2611	5.2242	1.74905e-07	8.60533e-06
AT2G47060.2	158.302	1.55292	0.262447	5.91708	3.27704e-09	2.19602e-07
AT2G47060.3	139.458	1.47742	0.255707	5.7778	7.56844e-09	4.67722e-07
AT2G47060.4	119.242	1.24204	0.273553	4.5404	5.61486e-06	0.000204357
AT2G47060.5	130.527	1.24279	0.270842	4.58861	4.46202e-06	0.000166475
AT2G47070.1	1132.43	0.539005	0.160544	3.35737	0.00078688	0.0147947
AT2G47070.2	864.531	0.66813	0.163476	4.08702	4.36957e-05	0.00127063
AT2G47550.1	81.6641	2.72329	0.564188	4.82692	1.38661e-06	5.77197e-05
AT2G47650.1	489.475	0.510411	0.172601	2.95718	0.00310471	0.0445886
AT2G47680.1	172.243	1.001	0.241256	4.1491	3.33786e-05	0.0010101
AT2G47730.1	1865.22	0.531191	0.154278	3.44307	0.000575152	0.0114281
AT2G47730.2	1861.32	0.568392	0.172198	3.3008	0.000964089	0.0174139
AT3G01290.1	2513.91	1.44181	0.200263	7.19956	6.04052e-13	7.1088e-11
AT3G01560.2	215.847	0.731678	0.218923	3.34217	0.000831256	0.0155143
AT3G01560.1	259.302	0.657088	0.202232	3.24918	0.00115739	0.0201973
AT3G01640.2	183.36	0.950014	0.246024	3.86147	0.000112706	0.002865
AT3G01640.1	178.795	0.915197	0.23726	3.85736	0.000114616	0.00291161
AT3G01820.1	538.562	0.878044	0.278807	3.14929	0.00163668	0.0265968
AT3G01830.2	74.3791	3.79635	0.532457	7.12988	1.00459e-12	1.15377e-10
AT3G01830.1	186.492	4.14928	0.833499	4.97814	6.41975e-07	2.83644e-05
AT3G02070.2	241.028	1.34715	0.217399	6.19668	5.76669e-10	4.3889e-08
AT3G02070.1	173.83	1.4506	0.213787	6.78525	1.15882e-11	1.16894e-09
AT3G02130.2	322.833	0.606829	0.183067	3.31479	0.000917121	0.01674
AT3G02140.1	180.407	1.95217	0.379749	5.14068	2.73748e-07	1.30312e-05
AT3G02350.1	767.449	0.591564	0.173543	3.40875	0.000652612	0.0127154
AT3G02460.5	58.5369	1.11703	0.320323	3.48721	0.000488096	0.00993651
AT3G02840.1	171.753	3.1367	0.998713	3.14074	0.00168522	0.0272971
AT3G02880.1	967.536	1.55128	0.173062	8.96369	3.13983e-19	8.67547e-17
AT3G03020.2	125.157	1.3774	0.276994	4.97266	6.60405e-07	2.91078e-05
AT3G03020.1	347.698	1.57526	0.221844	7.10078	1.24057e-12	1.40783e-10
AT3G03030.1	72.9015	2.15212	0.437359	4.92071	8.62298e-07	3.71704e-05
AT3G03030.2	63.1496	1.91263	0.421254	4.54033	5.61673e-06	0.000204357
AT3G03050.1	802.007	1.6162	0.198626	8.13687	4.05643e-16	7.69511e-14
AT3G04110.2	68.2667	0.950313	0.303196	3.13431	0.00172256	0.0277604
AT3G04640.1	318.454	1.61515	0.26076	6.19403	5.86436e-10	4.44549e-08
AT3G04640.3	123.834	1.94626	0.313281	6.21253	5.21398e-10	4.00019e-08
AT3G04640.2	176.17	1.85225	0.288597	6.41813	1.3796e-10	1.16381e-08
AT3G05320.2	38.2425	1.73543	0.433249	4.00561	6.18567e-05	0.00171161
AT3G05320.3	43.2844	1.95919	0.417874	4.68846	2.75274e-06	0.000108769
AT3G05320.1	31.2398	1.55924	0.450384	3.46203	0.00053612	0.0107704
AT3G05370.1	304.173	0.817127	0.252708	3.23349	0.00122289	0.0211086
AT3G05490.1	516.473	0.87892	0.197814	4.44316	8.86474e-06	0.000305894
AT3G05500.1	417.033	1.11913	0.24775	4.51715	6.26765e-06	0.000225856
AT3G05500.2	142.144	0.930255	0.236757	3.92915	8.52454e-05	0.00226037
AT3G05580.2	91.3351	1.26149	0.335555	3.75941	0.000170313	0.00410237
AT3G05580.1	140.83	1.15804	0.254488	4.55047	5.35256e-06	0.000196432
AT3G05650.1	299.561	1.19562	0.333812	3.58172	0.000341345	0.00736586
AT3G05660.1	122.871	1.95034	0.508714	3.83387	0.000126142	0.00316227
AT3G06500.2	1129.13	1.54938	0.255654	6.06045	1.35738e-09	9.58464e-08
AT3G06500.1	1191.65	1.48796	0.279089	5.3315	9.74043e-08	5.01895e-06
AT3G06760.1	358.7	0.723279	0.225897	3.20181	0.00136566	0.0230997
AT3G06780.1	165.609	0.906431	0.273026	3.31994	0.000900373	0.0164975
AT3G06850.1	232.338	0.62968	0.198017	3.17992	0.00147316	0.0245076
AT3G06890.1	40.1808	1.88214	0.402588	4.67509	2.9383e-06	0.00011491
AT3G07040.1	325.9	0.95122	0.255875	3.71752	0.000201186	0.00471205
AT3G07195.1	200.705	2.91511	0.325604	8.95292	3.46202e-19	9.49689e-17
AT3G07195.2	104.496	3.18276	0.389655	8.16815	3.13146e-16	6.09196e-14
AT3G07390.1	930.107	0.5482	0.165862	3.30516	0.000949232	0.0172108
AT3G07400.1	631.641	0.715883	0.159673	4.48343	7.34522e-06	0.000260291
AT3G07780.1	637.87	1.14424	0.186235	6.14405	8.04428e-10	5.95589e-08
AT3G07780.3	556.243	1.157	0.19457	5.94645	2.74027e-09	1.8625e-07
AT3G07780.2	533.192	1.20826	0.195167	6.19089	5.98243e-10	4.51703e-08
AT3G08710.1	128.504	1.01402	0.271694	3.73221	0.00018981	0.00448417
AT3G08710.2	135.889	0.974034	0.265975	3.66213	0.000250126	0.00567962
AT3G08720.2	232.433	1.94332	0.297016	6.5428	6.03791e-11	5.43112e-09
AT3G08720.1	185.187	1.72015	0.339489	5.06687	4.04409e-07	1.85561e-05
AT3G08720.3	206.126	1.8308	0.271226	6.75009	1.47748e-11	1.4671e-09
AT3G08720.4	201.048	1.78134	0.34905	5.1034	3.33603e-07	1.55826e-05
AT3G09405.2	40.3747	1.45031	0.406217	3.57029	0.00035659	0.00763434
AT3G09830.3	225.526	1.92055	0.242859	7.90807	2.61407e-15	4.37168e-13
AT3G09830.1	217.587	1.81116	0.246245	7.35513	1.90741e-13	2.45708e-11
AT3G09830.2	234.621	1.82818	0.224493	8.1436	3.83699e-16	7.3891e-14
AT3G10280.1	11.334	2.76696	0.873477	3.16775	0.00153623	0.0253153
AT3G10300.6	146.571	2.78617	0.296594	9.39389	5.78245e-21	1.86851e-18
AT3G10300.3	484.166	2.44177	0.240208	10.1652	2.83424e-24	1.30204e-21
AT3G10300.2	157.951	2.52777	0.270339	9.35036	8.7349e-21	2.75258e-18
AT3G10300.1	80.9611	2.58893	0.334232	7.74589	9.49142e-15	1.47717e-12
AT3G10300.5	90.5955	2.42207	0.310618	7.79759	6.30999e-15	1.0025e-12
AT3G10300.4	119.359	2.67399	0.334402	7.99633	1.28181e-15	2.2216e-13
AT3G10640.1	244.901	0.63507	0.197106	3.22197	0.00127312	0.0218372
AT3G10720.2	756.148	1.26144	0.218837	5.76429	8.20031e-09	5.02698e-07
AT3G10720.1	338.318	1.32642	0.218226	6.0782	1.21536e-09	8.64583e-08
AT3G10800.1	497.548	0.838614	0.235214	3.56532	0.000363414	0.00776302
AT3G10930.1	89.105	1.89959	0.483997	3.92479	8.68057e-05	0.00229186
AT3G10985.1	2003.4	1.18802	0.181694	6.5386	6.20962e-11	5.57112e-09
AT3G11420.1	545.479	1.35955	0.293828	4.62704	3.70929e-06	0.000141435
AT3G11820.1	586.23	1.58202	0.189742	8.33772	7.57347e-17	1.64077e-14
AT3G11820.2	460.289	1.48329	0.203484	7.28947	3.1118e-13	3.8152e-11
AT3G11840.1	134.921	1.19323	0.334026	3.57226	0.000353911	0.0075855
AT3G12400.2	139.408	0.945493	0.235687	4.01165	6.0296e-05	0.00167939
AT3G12400.3	139.213	1.19147	0.226749	5.25457	1.48372e-07	7.36645e-06
AT3G12400.1	302.764	0.842707	0.193369	4.35804	1.31235e-05	0.000438178
AT3G12570.1	132.295	0.78529	0.269328	2.91574	0.00354844	0.0496158
AT3G12700.1	163.629	0.93091	0.285721	3.25811	0.00112158	0.0196715
AT3G12740.1	923.564	0.886576	0.167201	5.30245	1.14258e-07	5.78574e-06
AT3G13320.1	359.397	0.537898	0.18268	2.94448	0.00323499	0.046022
AT3G13432.1	11.3538	2.42322	0.79456	3.04976	0.00229021	0.0349722
AT3G13450.1	456.756	0.903772	0.208264	4.33955	1.42777e-05	0.000473811
AT3G13790.1	233.612	1.80195	0.322198	5.59269	2.2358e-08	1.28005e-06
AT3G13790.3	169.245	1.58579	0.327501	4.84208	1.28484e-06	5.37772e-05
AT3G13790.4	173.21	1.55564	0.367183	4.2367	2.26832e-05	0.000718365
AT3G13790.5	176.672	1.6532	0.310763	5.31982	1.0387e-07	5.3035e-06
AT3G13790.2	167.573	1.61687	0.295832	5.46548	4.61656e-08	2.50042e-06
AT3G14050.1	809.419	1.78307	0.170924	10.4319	1.77303e-25	9.65793e-23
AT3G14230.3	375.059	0.658564	0.203131	3.24206	0.0011867	0.0205677
AT3G14350.2	429.654	0.596811	0.173928	3.43136	0.00060056	0.0118684
AT3G14350.3	397.771	0.576211	0.180558	3.19129	0.00141641	0.0237815
AT3G14350.1	502.977	0.696965	0.165148	4.22024	2.44045e-05	0.000768409
AT3G14590.5	60.5382	2.2524	0.461437	4.88126	1.0541e-06	4.4758e-05
AT3G14590.4	56.4878	2.22906	0.444595	5.01368	5.33979e-07	2.39213e-05
AT3G14590.3	56.7293	2.69578	0.431378	6.24924	4.12455e-10	3.19653e-08
AT3G14590.2	64.825	2.55934	0.400793	6.38568	1.70632e-10	1.41132e-08
AT3G14590.1	56.8488	2.97485	0.405635	7.33381	2.23692e-13	2.85264e-11
AT3G14870.2	96.1771	0.974286	0.323108	3.01536	0.00256675	0.0382754
AT3G14870.5	54.5775	1.10792	0.377627	2.93391	0.00334719	0.0473048
AT3G14990.1	1393.52	1.08438	0.262693	4.12795	3.66006e-05	0.00109457
AT3G14990.3	1173.54	1.01656	0.244661	4.15498	3.25318e-05	0.000990766
AT3G14990.2	1110.82	1.01623	0.263991	3.84951	0.000118355	0.00299065
AT3G15060.1	256.305	0.834601	0.214663	3.88795	0.000101093	0.00260627
AT3G15200.1	62.7081	1.66167	0.338558	4.90808	9.19725e-07	3.95368e-05
AT3G15210.1	801.833	1.68619	0.184612	9.13369	6.62047e-20	1.91241e-17
AT3G15350.2	229.787	0.725252	0.216575	3.34874	0.0008118	0.0152183
AT3G15350.1	212.522	0.78209	0.222437	3.516	0.0004381	0.00908854
AT3G15518.1	56.6824	1.89797	0.428377	4.43061	9.39651e-06	0.000322396
AT3G15530.1	301.003	1.03633	0.194917	5.31677	1.05623e-07	5.37702e-06
AT3G15530.2	217.249	0.885053	0.216657	4.08503	4.40703e-05	0.00127899
AT3G15540.1	76.1885	1.34603	0.391272	3.44015	0.000581384	0.0115339
AT3G15770.1	182.443	0.842082	0.250857	3.35682	0.000788458	0.0148171
AT3G15770.2	199.206	1.11415	0.241128	4.62058	3.82671e-06	0.000145331
AT3G16510.1	86.5426	1.87804	0.290373	6.46769	9.95141e-11	8.6238e-09
AT3G16860.1	366.51	3.21405	0.318214	10.1003	5.50765e-24	2.33341e-21
AT3G17690.2	14.9343	1.97193	0.613156	3.21603	0.00129979	0.0222147
AT3G17690.1	25.9982	2.53427	0.553427	4.57922	4.66704e-06	0.000172939
AT3G17700.1	235.672	0.772382	0.226163	3.41516	0.000637453	0.0124519
AT3G17700.2	149.976	0.93619	0.23562	3.97331	7.08816e-05	0.00191931
AT3G17770.1	763.234	0.79986	0.265799	3.00926	0.00261881	0.0388844
AT3G17800.2	669.104	1.73711	0.195253	8.89672	5.75214e-19	1.53377e-16
AT3G17800.1	828.972	1.7747	0.177331	10.0078	1.40806e-23	5.59265e-21
AT3G18370.1	883.84	0.623725	0.202149	3.08547	0.00203232	0.0317462
AT3G18690.1	135.179	0.896006	0.275737	3.24949	0.00115612	0.0201844
AT3G19010.2	245.316	1.06475	0.217629	4.89252	9.95523e-07	4.2603e-05
AT3G19010.1	354.452	1.0534	0.224836	4.6852	2.79685e-06	0.000110044
AT3G19010.4	346.22	0.991868	0.21969	4.51484	6.33633e-06	0.000227499
AT3G19010.3	233.381	1.03176	0.226842	4.54836	5.40661e-06	0.000198192
AT3G19130.1	867.253	1.28215	0.209755	6.11264	9.79988e-10	7.1311e-08
AT3G19150.1	60.6132	1.04158	0.335267	3.10672	0.00189179	0.0301185
AT3G19240.1	1048.57	2.90925	0.212445	13.6942	1.10029e-42	3.81399e-39
AT3G19260.1	178.908	0.608317	0.208407	2.91889	0.00351278	0.0492435
AT3G19390.1	37.0065	2.13015	0.562391	3.78768	0.000152062	0.00372631
AT3G19580.1	100.568	1.6449	0.359418	4.57656	4.72676e-06	0.000174982
AT3G19830.3	164.526	0.745051	0.23606	3.15619	0.00159844	0.0262031
AT3G19930.1	415.615	0.593899	0.176841	3.35837	0.000784032	0.0147613
AT3G19970.1	73.5161	1.16905	0.317335	3.68397	0.000229633	0.005281
AT3G19970.3	60.0921	1.20792	0.341384	3.53829	0.000402721	0.00847448
AT3G19970.5	54.506	1.62286	0.419563	3.86799	0.000109737	0.00279697
AT3G19970.4	55.2456	1.05287	0.358091	2.94023	0.00327966	0.0465228
AT3G20310.1	502.808	0.732722	0.159951	4.58091	4.62959e-06	0.000171885
AT3G20410.1	376.55	0.914326	0.169966	5.37946	7.47082e-08	3.90758e-06
AT3G20410.2	354.593	0.933643	0.186798	4.99814	5.78862e-07	2.5725e-05
AT3G20470.1	706.908	0.790618	0.262166	3.01572	0.00256369	0.0382597
AT3G20500.1	698.381	1.9707	0.21208	9.29225	1.51064e-20	4.60805e-18
AT3G20600.1	250.911	1.62562	0.274241	5.92772	3.07178e-09	2.07305e-07
AT3G20770.1	1774.36	0.606231	0.142452	4.25567	2.0842e-05	0.000665025
AT3G21070.2	396.856	1.90016	0.184513	10.2983	7.1743e-25	3.55268e-22
AT3G21070.1	186.525	1.89931	0.23693	8.01633	1.08954e-15	1.93229e-13
AT3G21070.3	217.243	2.03464	0.249768	8.14613	3.75759e-16	7.27295e-14
AT3G21070.4	118.441	1.82317	0.247057	7.37957	1.58804e-13	2.0596e-11
AT3G21080.1	55.3232	2.34815	0.390217	6.01753	1.77093e-09	1.23673e-07
AT3G21230.4	36.8922	1.61574	0.480029	3.36593	0.000762855	0.0144419
AT3G21230.3	36.9353	1.76229	0.470102	3.74874	0.000177723	0.0042513
AT3G21230.2	33.9015	1.51401	0.50539	2.99572	0.00273798	0.0404178
AT3G21230.1	42.8614	1.53914	0.435513	3.53407	0.00040921	0.00858261
AT3G21320.1	13.3362	4.68741	1.03175	4.54315	5.54202e-06	0.000202024
AT3G21351.1	36.7855	3.57616	0.568944	6.28561	3.26576e-10	2.56221e-08
AT3G21630.1	439.823	0.63448	0.216919	2.92496	0.00344495	0.0484708
AT3G22060.1	451.285	0.93546	0.238285	3.9258	8.64421e-05	0.00228416
AT3G22260.2	28.0712	1.31687	0.447788	2.94082	0.00327343	0.0464517
AT3G22260.5	23.6863	1.75571	0.524616	3.34666	0.000817915	0.0153028
AT3G22275.1	22.4382	6.91847	1.32416	5.22478	1.74358e-07	8.58948e-06
AT3G22800.1	39.1098	2.02023	0.604683	3.34097	0.000834848	0.0155737
AT3G23030.2	369.251	0.878181	0.225203	3.89952	9.63842e-05	0.00250691
AT3G23030.1	382.332	0.864277	0.21688	3.98506	6.74642e-05	0.0018427
AT3G23230.1	23.8671	1.75689	0.590346	2.97603	0.00292008	0.0423356
AT3G23250.1	133.005	4.62437	0.515706	8.96708	3.04493e-19	8.51177e-17
AT3G23250.2	88.0588	4.75955	1.38058	3.44751	0.000565779	0.011283
AT3G24420.1	282.728	1.145	0.321304	3.5636	0.000365797	0.0078008
AT3G24520.1	80.943	1.04145	0.302238	3.44578	0.000569409	0.0113376
AT3G24550.1	1930.04	1.30629	0.192681	6.77957	1.20533e-11	1.21265e-09
AT3G25180.1	8.20002	3.93488	1.10927	3.54726	0.000389262	0.00821848
AT3G25400.1	134.189	1.20038	0.324729	3.69655	0.000218552	0.00507206
AT3G25610.1	542.362	1.55735	0.214667	7.25471	4.02524e-13	4.84171e-11
AT3G25730.1	78.4597	1.48596	0.416223	3.5701	0.000356846	0.00763555
AT3G25760.1	1056.32	1.47269	0.201724	7.30049	2.86713e-13	3.52657e-11
AT3G25780.1	702.921	3.91183	0.260873	14.9951	7.89891e-51	7.52964e-47
AT3G26680.3	51.7454	1.26787	0.368028	3.44504	0.000570975	0.0113629
AT3G26980.1	687.591	2.11913	0.205404	10.3169	5.90919e-25	2.9647e-22
AT3G27210.1	414.114	2.23899	0.308009	7.26925	3.61496e-13	4.39557e-11
AT3G27560.1	218.962	0.80429	0.220067	3.65475	0.000257434	0.00580826
AT3G27960.1	140.989	0.799071	0.239741	3.33306	0.000858962	0.0159069
AT3G27960.3	128.638	0.83403	0.241985	3.44662	0.000567642	0.0113143
AT3G28180.1	1574.49	0.648765	0.198383	3.27026	0.00107448	0.0190292
AT3G28340.1	129.482	1.52554	0.322613	4.72869	2.25973e-06	9.08325e-05
AT3G28450.1	387.525	0.92189	0.197995	4.65612	3.22225e-06	0.000124609
AT3G28600.1	8.21245	5.45652	1.38662	3.93512	8.31562e-05	0.00220804
AT3G28850.1	106.452	1.22517	0.396221	3.09214	0.00198716	0.0313101
AT3G29034.1	47.8281	1.39829	0.473683	2.95195	0.0031577	0.0451456
AT3G29170.1	96.8357	1.17665	0.279556	4.20901	2.56497e-05	0.000802317
AT3G29170.2	49.0105	1.16106	0.36572	3.17474	0.00149972	0.0248304
AT3G29360.1	933.089	0.865582	0.169964	5.09273	3.52952e-07	1.63723e-05
AT3G29360.2	847.98	0.711405	0.170229	4.17911	2.92656e-05	0.000901372
AT3G30775.2	1178.67	2.10395	0.326572	6.44255	1.17485e-10	1.00442e-08
AT3G30775.1	1157.96	2.19675	0.322236	6.8172	9.28291e-12	9.56642e-10
AT3G44190.1	290.696	1.83783	0.243637	7.54332	4.58163e-14	6.4464e-12
AT3G44190.2	214.755	2.08099	0.252768	8.23278	1.82911e-16	3.63512e-14
AT3G44260.1	794.508	2.86253	0.323852	8.83899	9.65836e-19	2.55745e-16
AT3G44320.1	145.718	1.19434	0.34148	3.49753	0.000469595	0.00962152
AT3G44400.3	43.6436	1.73474	0.392874	4.4155	1.00776e-05	0.000342477
AT3G44400.4	52.4051	1.13175	0.36679	3.08556	0.0020317	0.0317462
AT3G44400.1	54.2576	1.13372	0.333978	3.39461	0.000687268	0.0132888
AT3G44400.2	60.7135	1.28806	0.380066	3.38903	0.000701392	0.0135071
AT3G44400.5	36.9026	1.63557	0.410792	3.98151	6.84796e-05	0.00186509
AT3G44630.1	403.735	0.94937	0.183837	5.16419	2.41489e-07	1.16556e-05
AT3G44630.4	314.481	0.881906	0.205301	4.29568	1.74158e-05	0.000565643
AT3G44630.2	393.859	0.787175	0.190182	4.13907	3.48718e-05	0.00105028
AT3G44630.3	299.951	0.866683	0.18452	4.69696	2.64061e-06	0.000104773
AT3G44720.1	848.865	1.00832	0.227587	4.43048	9.40216e-06	0.000322396
AT3G44860.1	477.959	2.34798	0.353631	6.63962	3.145e-11	2.95367e-09
AT3G45040.2	181.819	1.66227	0.221705	7.49767	6.49627e-14	8.97474e-12
AT3G45040.1	207.886	1.74009	0.225483	7.71716	1.18953e-14	1.81427e-12
AT3G45040.3	185.53	1.71889	0.226141	7.60098	2.9389e-14	4.26084e-12
AT3G45130.4	11.6975	3.25891	1.02225	3.18799	0.00143268	0.0239824
AT3G45640.1	1653.5	0.893094	0.162863	5.48372	4.16467e-08	2.28159e-06
AT3G45960.2	33.8547	2.76676	0.469223	5.89648	3.71341e-09	2.4582e-07
AT3G45960.1	28.8125	1.98347	0.522825	3.79377	0.000148379	0.00365248
AT3G45970.2	351.34	2.16873	0.301725	7.18776	6.5861e-13	7.70331e-11
AT3G45970.1	717.974	2.1146	0.296582	7.1299	1.00445e-12	1.15377e-10
AT3G46080.1	37.1589	2.57771	0.648078	3.97747	6.96517e-05	0.00189161
AT3G46090.1	38.3785	1.63722	0.510106	3.20957	0.00132934	0.0225983
AT3G46110.2	34.8663	1.40508	0.450738	3.11728	0.00182526	0.0291932
AT3G46110.1	44.1779	1.57962	0.381819	4.1371	3.51725e-05	0.0010585
AT3G46620.1	363.182	1.5457	0.283934	5.44388	5.21323e-08	2.79579e-06
AT3G46690.1	89.1958	1.60072	0.532306	3.00714	0.00263723	0.0391274
AT3G46930.1	40.4258	1.59101	0.388872	4.09134	4.28882e-05	0.00125596
AT3G46930.2	59.1874	1.78339	0.398649	4.47358	7.69198e-06	0.000269573
AT3G46930.5	20.4172	1.99948	0.572055	3.49526	0.000473605	0.00968288
AT3G46930.3	29.8381	1.55145	0.482493	3.21549	0.00130224	0.0222366
AT3G46930.6	16.2878	1.70398	0.580445	2.93564	0.00332858	0.0471117
AT3G46930.4	24.6432	1.39241	0.465226	2.99297	0.00276273	0.0406415
AT3G47340.1	843.47	2.20016	0.21693	10.1423	3.58699e-24	1.59037e-21
AT3G47340.4	297.735	2.12932	0.221709	9.6041	7.68233e-22	2.66298e-19
AT3G47340.3	426.397	2.0373	0.241014	8.45304	2.83806e-17	6.3656e-15
AT3G47340.2	546.31	1.86945	0.242052	7.72336	1.13306e-14	1.73509e-12
AT3G47550.3	142.062	0.737035	0.238711	3.08756	0.00201805	0.031627
AT3G47550.2	63.3972	1.00682	0.302003	3.33382	0.000856634	0.0158792
AT3G47550.6	104.217	0.821515	0.247312	3.32178	0.000894467	0.0164446
AT3G47570.1	604.268	1.06934	0.21936	4.87481	1.08912e-06	4.60401e-05
AT3G47820.1	157.08	0.825384	0.247248	3.33829	0.000842966	0.0156868
AT3G47960.1	2066.81	1.43554	0.238077	6.02972	1.64241e-09	1.14909e-07
AT3G48090.1	244.961	0.779467	0.201115	3.87573	0.000106305	0.00272042
AT3G48760.1	583.412	0.720969	0.172014	4.19133	2.77321e-05	0.000857558
AT3G48780.1	331.456	0.725632	0.192841	3.76286	0.000167982	0.00405388
AT3G48780.2	339.948	0.867366	0.213097	4.07029	4.69538e-05	0.00135019
AT3G49350.1	347.91	0.938623	0.182141	5.15327	2.55977e-07	1.23082e-05
AT3G49530.2	279.34	1.24702	0.247636	5.03571	4.7608e-07	2.15082e-05
AT3G49530.1	425.535	1.33157	0.191271	6.9617	3.36198e-12	3.64183e-10
AT3G49720.2	575.326	1.04033	0.219569	4.73806	2.15777e-06	8.69724e-05
AT3G49720.1	967.298	1.03504	0.199055	5.19979	1.99517e-07	9.74082e-06
AT3G49720.3	342.209	1.12535	0.243225	4.62678	3.71398e-06	0.000141473
AT3G49780.1	406.813	1.07519	0.263084	4.08688	4.37204e-05	0.00127063
AT3G50260.1	234.238	2.56795	0.36968	6.94641	3.7469e-12	4.02449e-10
AT3G50340.1	140.868	0.818128	0.239283	3.41908	0.000628332	0.0123052
AT3G50480.2	418.398	1.34033	0.265695	5.0446	4.54465e-07	2.0605e-05
AT3G50480.1	1403.02	1.31038	0.259816	5.04348	4.57136e-07	2.07014e-05
AT3G50760.1	101.687	2.0671	0.404387	5.11168	3.19303e-07	1.50124e-05
AT3G50830.1	666.676	0.694455	0.195039	3.5606	0.000370011	0.00786429
AT3G50900.1	134.089	0.81998	0.22387	3.66275	0.000249518	0.00566993
AT3G50950.1	1598.53	1.30418	0.142397	9.15878	5.24885e-20	1.53953e-17
AT3G50950.2	1455.25	1.25733	0.151137	8.31911	8.86233e-17	1.87734e-14
AT3G51160.1	687.139	0.735732	0.165149	4.45495	8.39119e-06	0.000290869
AT3G51450.1	607.226	2.0831	0.317558	6.55974	5.39017e-11	4.92871e-09
AT3G51550.1	3363.82	0.838847	0.176272	4.75881	1.94741e-06	7.89945e-05
AT3G51920.1	1155.74	0.620213	0.176589	3.51218	0.000444439	0.0091801
AT3G51970.1	109.592	2.48323	0.339481	7.31478	2.57804e-13	3.21244e-11
AT3G52400.1	1371.84	1.78821	0.177427	10.0786	6.87256e-24	2.84838e-21
AT3G52450.1	244.635	3.20986	0.304567	10.5391	5.70336e-26	3.23033e-23
AT3G52470.1	519.216	0.824277	0.224761	3.66735	0.00024508	0.00558237
AT3G52520.1	70.2467	1.20662	0.388361	3.10694	0.00189033	0.0301185
AT3G52710.1	223.381	0.921697	0.203843	4.5216	6.13734e-06	0.000221817
AT3G52800.1	1052.84	1.73182	0.214792	8.06279	7.45753e-16	1.35407e-13
AT3G52800.2	846.14	1.83432	0.226971	8.08175	6.3843e-16	1.17531e-13
AT3G52870.1	868.262	0.78634	0.178892	4.3956	1.10465e-05	0.000374071
AT3G53180.1	891.715	0.663277	0.218148	3.04049	0.00236192	0.0358948
AT3G54000.1	64.4348	1.48912	0.323827	4.59851	4.25523e-06	0.000159854
AT3G54000.2	49.8281	1.49685	0.363539	4.11745	3.83095e-05	0.00113924
AT3G54000.3	41.4484	1.37978	0.390773	3.5309	0.00041415	0.00866715
AT3G54020.1	826.924	4.00087	0.259143	15.4389	8.96512e-54	1.7092e-49
AT3G54030.1	350.378	1.04663	0.209635	4.99264	5.95593e-07	2.64377e-05
AT3G54150.1	80.4511	1.98258	0.374442	5.29476	1.19174e-07	6.0107e-06
AT3G54150.2	39.259	2.02972	0.505592	4.01454	5.95624e-05	0.00166295
AT3G54200.1	229.708	1.82514	0.219255	8.32427	8.4848e-17	1.81756e-14
AT3G54620.3	230.063	0.64876	0.204516	3.17217	0.00151306	0.0250078
AT3G54620.1	398.572	0.688696	0.203576	3.383	0.000716987	0.0137519
AT3G55050.2	197.998	0.992434	0.203857	4.86829	1.12566e-06	4.74269e-05
AT3G55050.1	182.202	1.12686	0.214993	5.2414	1.59359e-07	7.88115e-06
AT3G55430.1	2908.97	2.40088	0.197659	12.1465	5.98459e-34	7.60641e-31
AT3G55840.1	213.799	1.69339	0.298045	5.68167	1.33387e-08	7.87313e-07
AT3G55950.1	123.276	1.85856	0.321179	5.7867	7.17839e-09	4.45785e-07
AT3G55980.2	973.466	1.49083	0.271168	5.49781	3.84545e-08	2.11278e-06
AT3G55980.1	964.057	1.44917	0.261995	5.53128	3.17894e-08	1.77472e-06
AT3G56360.1	1269.54	0.991225	0.316465	3.13218	0.00173512	0.0279393
AT3G56410.3	107.702	1.0006	0.324766	3.08098	0.00206323	0.032163
AT3G56800.1	2884.57	0.768561	0.197641	3.88868	0.000100791	0.00260199
AT3G56880.1	966.151	1.2415	0.221644	5.60132	2.12729e-08	1.22528e-06
AT3G57280.1	393.557	0.615889	0.209073	2.9458	0.00322117	0.0458467
AT3G57330.2	676.737	0.89586	0.17507	5.11716	3.10167e-07	1.46311e-05
AT3G57330.1	770.578	0.82273	0.168534	4.88168	1.05187e-06	4.47132e-05
AT3G57450.1	763.906	1.60367	0.219284	7.31323	2.60792e-13	3.22857e-11
AT3G57530.1	975.598	1.24745	0.17823	6.99914	2.57547e-12	2.83005e-10
AT3G57530.2	736.368	1.17924	0.173184	6.80915	9.81739e-12	1.00358e-09
AT3G57550.1	286.172	0.733176	0.219962	3.33319	0.000858548	0.0159069
AT3G57550.3	242.64	0.831651	0.222104	3.74443	0.000180806	0.00430883
AT3G57760.3	28.4037	1.6235	0.491277	3.30465	0.00095095	0.0172337
AT3G57880.2	233.743	1.66723	0.215359	7.74164	9.81446e-15	1.52124e-12
AT3G57880.1	274.382	1.5456	0.218382	7.07752	1.46753e-12	1.65065e-10
AT3G57880.3	231.287	1.57891	0.195482	8.07701	6.63751e-16	1.21095e-13
AT3G57880.4	225.993	1.57121	0.209597	7.49634	6.56259e-14	9.00114e-12
AT3G57930.2	369.861	0.805117	0.227025	3.54637	0.000390572	0.008237
AT3G57930.1	526.535	0.873671	0.233899	3.73524	0.000187536	0.00443931
AT3G58490.2	194.989	0.980882	0.233261	4.20508	2.6099e-05	0.000813035
AT3G58490.1	268.673	0.937695	0.217708	4.30711	1.654e-05	0.00054084
AT3G58790.1	324.302	1.40614	0.239264	5.87695	4.17897e-09	2.73318e-07
AT3G58790.2	110.599	1.58424	0.291241	5.43961	5.33961e-08	2.85553e-06
AT3G59080.1	208.516	1.10043	0.260945	4.21711	2.47456e-05	0.000777863
AT3G59080.2	150.734	0.92543	0.26893	3.44115	0.000579242	0.0114974
AT3G59310.1	303.97	0.733004	0.244869	2.99346	0.00275835	0.0406055
AT3G59310.3	102.201	0.975158	0.296952	3.28389	0.00102384	0.018311
AT3G59350.2	490.295	2.34222	0.266685	8.78271	1.59585e-18	4.11101e-16
AT3G59350.1	370.799	2.18565	0.33596	6.50568	7.73416e-11	6.82647e-09
AT3G59350.4	267.673	2.15438	0.298566	7.21577	5.36281e-13	6.35044e-11
AT3G59350.5	272.712	2.04542	0.345507	5.92004	3.21854e-09	2.16443e-07
AT3G59350.3	324.536	1.99054	0.315663	6.30589	2.86545e-10	2.29034e-08
AT3G59350.6	345.545	2.12041	0.317696	6.67433	2.48357e-11	2.39137e-09
AT3G59660.2	321.596	0.59612	0.186093	3.20335	0.00135838	0.0230201
AT3G60260.1	100.789	0.917768	0.254094	3.61192	0.000303935	0.00668728
AT3G60260.3	79.4718	1.21469	0.313114	3.87939	0.000104718	0.00268519
AT3G61190.1	59.9657	2.08563	0.621044	3.35827	0.000784329	0.0147613
AT3G61260.1	1850.34	0.641869	0.214185	2.9968	0.00272827	0.0402901
AT3G61580.1	2682.96	0.589111	0.177824	3.31289	0.000923376	0.016838
AT3G61640.1	494.68	1.34821	0.242495	5.55974	2.70175e-08	1.52393e-06
AT3G61980.1	145.357	1.04662	0.236757	4.42066	9.84005e-06	0.000335001
AT3G62010.2	744.146	0.537665	0.179788	2.99055	0.00278477	0.0408712
AT3G62150.2	291.367	1.8184	0.287846	6.31726	2.66234e-10	2.15531e-08
AT3G62150.1	292.799	1.88	0.283077	6.6413	3.10923e-11	2.93453e-09
AT3G62150.3	259.529	1.92835	0.312541	6.1699	6.83343e-10	5.12911e-08
AT3G62720.2	402.101	1.37551	0.23348	5.89135	3.83043e-09	2.52253e-07
AT3G62720.1	424.82	1.41625	0.232083	6.10235	1.04522e-09	7.56244e-08
AT3G63010.1	169.93	1.00439	0.273538	3.67187	0.000240786	0.00549946
AT3G63500.1	381.874	0.587291	0.186425	3.15029	0.00163109	0.0265784
AT3G63500.2	497.219	0.654657	0.181351	3.60989	0.000306326	0.00673599
AT3G63500.3	450.44	0.726038	0.180301	4.02681	5.65388e-05	0.00159102
AT4G00300.1	1058.35	0.926452	0.17646	5.2502	1.51932e-07	7.53337e-06
AT4G00330.1	358.347	0.750317	0.208266	3.60268	0.000314953	0.0068781
AT4G00330.2	371.758	0.716422	0.199811	3.5855	0.000336431	0.00727218
AT4G01010.1	93.1225	1.54508	0.300924	5.13447	2.82941e-07	1.34186e-05
AT4G01010.2	91.9203	1.24659	0.290128	4.2967	1.73359e-05	0.000563527
AT4G01090.1	482.469	0.632193	0.190591	3.31702	0.000909825	0.0166467
AT4G01250.1	241.197	2.17091	0.267067	8.1287	4.33913e-16	8.1503e-14
AT4G01360.1	233.424	3.91525	1.27217	3.07762	0.00208662	0.0324614
AT4G01540.3	21.5085	2.02139	0.531979	3.79975	0.000144841	0.00358389
AT4G01540.1	39.0248	1.67359	0.411702	4.06505	4.8022e-05	0.00137779
AT4G01700.1	325.694	1.40259	0.275665	5.08804	3.61788e-07	1.67618e-05
AT4G01750.1	196.542	1.34161	0.305482	4.39179	1.12423e-05	0.000379037
AT4G01950.1	420.982	1.45246	0.29812	4.87206	1.1044e-06	4.65825e-05
AT4G01950.2	434.953	1.54923	0.29132	5.31799	1.04921e-07	5.34843e-06
AT4G02195.1	146.195	0.843872	0.24972	3.37927	0.000726797	0.0138841
AT4G02200.2	98.5535	1.05075	0.268831	3.90861	9.28304e-05	0.00242939
AT4G02200.1	141.183	0.926833	0.233266	3.97329	7.0887e-05	0.00191931
AT4G02330.1	595.41	1.51293	0.179859	8.41179	4.03802e-17	8.84883e-15
AT4G02350.2	488.307	0.824137	0.179349	4.59515	4.32432e-06	0.000161812
AT4G02350.1	405.147	0.820728	0.177316	4.62862	3.68103e-06	0.000140639
AT4G02600.1	259.285	0.974162	0.237082	4.10897	3.97429e-05	0.001172
AT4G02600.2	240.539	0.892323	0.229756	3.88379	0.000102842	0.00264422
AT4G03230.8	19.9389	1.66243	0.549294	3.02648	0.00247416	0.0372737
AT4G05010.1	112.942	1.05016	0.268002	3.91849	8.91071e-05	0.00233998
AT4G05050.3	2100.57	1.4258	0.153228	9.30512	1.33847e-20	4.14925e-18
AT4G05050.4	314.639	1.58914	0.191404	8.30254	1.01905e-16	2.14675e-14
AT4G05050.2	2233.99	1.41237	0.145159	9.72977	2.25095e-22	8.17416e-20
AT4G05050.1	3425.01	1.4061	0.138518	10.151	3.2785e-24	1.47069e-21
AT4G07960.2	38.5497	1.71242	0.524878	3.26251	0.00110429	0.0194646
AT4G08040.1	42.6617	1.84151	0.431067	4.27199	1.93736e-05	0.000622337
AT4G08170.7	38.9698	1.6635	0.523166	3.17969	0.00147435	0.0245168
AT4G08500.1	864.998	1.20683	0.179441	6.7255	1.74993e-11	1.72862e-09
AT4G08850.1	1265.93	0.852451	0.155197	5.49271	3.95812e-08	2.17156e-06
AT4G08850.2	730.305	0.920487	0.174658	5.27024	1.36245e-07	6.80866e-06
AT4G09030.1	378.198	1.20864	0.253327	4.77108	1.8324e-06	7.45672e-05
AT4G09570.1	466.817	0.680333	0.165598	4.10834	3.98507e-05	0.00117427
AT4G09640.1	314.525	0.838323	0.232511	3.60553	0.000311519	0.0068181
AT4G10140.1	149.167	0.824975	0.259471	3.17945	0.00147554	0.0245258
AT4G10390.1	64.8189	1.58549	0.394395	4.02005	5.81866e-05	0.00162927
AT4G11280.1	701.119	2.03744	0.31658	6.43578	1.2284e-10	1.04785e-08
AT4G11330.1	310.026	0.974603	0.186801	5.21735	1.81504e-07	8.89558e-06
AT4G11470.2	18.5184	2.43252	0.617603	3.93865	8.19427e-05	0.00218342
AT4G11850.1	580.088	0.986156	0.192652	5.11885	3.07401e-07	1.45424e-05
AT4G12040.1	548.812	1.19124	0.172213	6.91722	4.60604e-12	4.90582e-10
AT4G12040.2	285.081	1.1812	0.221407	5.33497	9.55597e-08	4.93057e-06
AT4G12120.1	171.863	0.921691	0.269361	3.42178	0.000622137	0.0122153
AT4G12470.1	420.09	2.69368	0.390356	6.90056	5.17976e-12	5.47104e-10
AT4G12500.1	165.522	2.555	0.406198	6.29005	3.17365e-10	2.5106e-08
AT4G12720.2	241.337	1.70166	0.238739	7.12769	1.02071e-12	1.16876e-10
AT4G12720.5	180.659	1.36053	0.216429	6.28625	3.25225e-10	2.56216e-08
AT4G12720.1	234.526	1.74166	0.242571	7.18	6.97135e-13	8.12898e-11
AT4G12720.4	172.568	1.4634	0.25486	5.74198	9.35754e-09	5.66354e-07
AT4G12720.3	219.437	1.94328	0.218233	8.90458	5.35885e-19	1.43896e-16
AT4G12720.6	166.708	1.70937	0.233732	7.31336	2.60537e-13	3.22857e-11
AT4G12790.6	131.835	1.18694	0.250923	4.7303	2.24189e-06	9.02674e-05
AT4G12790.1	166.716	0.808763	0.252093	3.2082	0.00133571	0.0226963
AT4G12790.2	113.075	0.776968	0.245527	3.16449	0.00155356	0.0255746
AT4G13110.1	118.491	1.25409	0.37617	3.33385	0.00085653	0.0158792
AT4G13395.1	76.7066	3.30037	0.43552	7.578	3.50925e-14	5.01152e-12
AT4G13820.1	61.6894	1.76292	0.371767	4.74199	2.11628e-06	8.53904e-05
AT4G14365.1	1055.3	2.11884	0.240404	8.81365	1.21138e-18	3.1855e-16
AT4G14746.1	113.961	1.64297	0.279583	5.87649	4.19059e-09	2.73608e-07
AT4G14746.2	61.2333	1.23714	0.315718	3.9185	8.91017e-05	0.00233998
AT4G15150.1	25.9557	3.88447	0.639563	6.07363	1.25053e-09	8.86297e-08
AT4G15233.6	30.0279	1.3848	0.471437	2.9374	0.00330973	0.0468797
AT4G15260.1	362.089	0.953519	0.279986	3.4056	0.000660193	0.0128369
AT4G15280.1	23.493	2.23594	0.539304	4.14598	3.38368e-05	0.00102234
AT4G15470.1	1198.19	0.712588	0.177798	4.00785	6.12733e-05	0.00169916
AT4G15530.2	376.656	0.741122	0.241883	3.06397	0.00218423	0.033618
AT4G15975.1	42.3271	1.72433	0.470243	3.66689	0.000245516	0.00558655
AT4G16500.1	374.754	1.48508	0.251382	5.90763	3.47059e-09	2.31353e-07
AT4G16500.2	360.765	1.15308	0.261858	4.40346	1.06537e-05	0.000361409
AT4G16957.1	165.981	0.97306	0.25858	3.7631	0.000167823	0.00405388
AT4G16960.1	138.453	0.882538	0.23892	3.69387	0.000220866	0.00510712
AT4G17230.1	660.162	1.80007	0.235254	7.65162	1.98463e-14	2.92178e-12
AT4G17230.2	567.877	1.77701	0.244354	7.27227	3.53495e-13	4.32011e-11
AT4G17490.1	258.656	1.68317	0.253552	6.63836	3.172e-11	2.97171e-09
AT4G17500.1	638.208	1.93483	0.307411	6.29396	3.09458e-10	2.45315e-08
AT4G17615.1	160.492	2.85435	0.281657	10.1342	3.89718e-24	1.70804e-21
AT4G17615.3	123.283	3.09146	0.289681	10.672	1.37691e-26	8.46798e-24
AT4G17615.4	125.998	2.68398	0.276211	9.71713	2.54853e-22	9.16749e-20
AT4G17615.2	104.322	2.72913	0.338769	8.05604	7.88076e-16	1.41742e-13
AT4G17615.5	123.851	3.44814	0.332847	10.3595	3.78854e-25	1.92609e-22
AT4G18010.2	601.901	1.27868	0.247469	5.16704	2.37837e-07	1.15085e-05
AT4G18010.1	779.686	1.42877	0.259308	5.50994	3.58963e-08	1.98367e-06
AT4G18070.2	210.013	2.43227	0.334606	7.26907	3.61975e-13	4.39557e-11
AT4G18070.1	271.647	2.35681	0.310965	7.57901	3.48207e-14	4.9914e-12
AT4G18070.4	220.376	2.20242	0.324221	6.79298	1.09843e-11	1.11096e-09
AT4G18070.3	178.068	2.17455	0.296384	7.33694	2.1854e-13	2.79629e-11
AT4G18070.6	98.8713	2.14411	0.362842	5.90921	3.43749e-09	2.29838e-07
AT4G18070.5	97.6975	2.42382	0.355992	6.80863	9.85327e-12	1.00456e-09
AT4G18070.7	99.5842	2.1239	0.384296	5.52671	3.2629e-08	1.81627e-06
AT4G18220.1	164.749	0.781302	0.247927	3.15134	0.00162523	0.0265168
AT4G18280.1	466.761	2.14665	0.307165	6.98859	2.77661e-12	3.03359e-10
AT4G18950.1	572.823	1.41686	0.285081	4.97002	6.69469e-07	2.94428e-05
AT4G18950.2	439.527	1.52438	0.290737	5.24315	1.57857e-07	7.817e-06
AT4G19140.1	274.91	0.878766	0.197033	4.45999	8.19643e-06	0.000284636
AT4G19200.1	1798.4	1.20822	0.17244	7.00662	2.44146e-12	2.69054e-10
AT4G19230.1	134.39	1.74884	0.387069	4.51817	6.23766e-06	0.000225016
AT4G19230.2	89.097	1.85848	0.437409	4.24883	2.14891e-05	0.000683955
AT4G19520.1	380.591	1.44177	0.218611	6.59514	4.24859e-11	3.92249e-09
AT4G19520.3	330.943	1.39271	0.224558	6.20203	5.57412e-10	4.25082e-08
AT4G19520.2	427.175	1.48523	0.217476	6.82941	8.52624e-12	8.88267e-10
AT4G19520.4	460.561	1.46222	0.203919	7.1706	7.46719e-13	8.628e-11
[truncated: 765 more rows]

## Sheet: atb''_brushed_vs_unbrushed_down
Downregulated_genes_Brushed_atb''αβγδ-vs-unbrushed_atb''αβγδ
[truncated: 670 more rows]
